# Supplementary material for: Re-evaluation of the role of Indian germplasm as center of melon diversification based on genotyping-by-sequencing analysis
Source: BMC Genomics. 2019 Jun 3;20:448. doi: 10.1186/s12864-019-5784-0 (PMC6547464; doi:10.1186/s12864-019-5784-0)
Supplement: Supplementary file 1 — Table S1. Details of the accessions analysed in the current study. Group, subspecies and type are according passport data. MDS group is according MDS analysis (nd, ungruped). The assay indicates the origin of the data: WVSU (Nimmakayala et al. 2016), IBMCP (current work). (XLSX 20 kb) [file 12864_2019_5784_MOESM1_ESM.xlsx]

## Sheet: Suppl Table 1
Accession code	Accession name	Origin	Group	Subspecies	type	MDS Group	assay*
TGR1551	TGR-1551 (PI482420)	Zimbabwe	African	agrestis	Acidulus	Indian	IBMCP
AM4	nd	South_India	Indian	agrestis	Acidulus	Indian	IBMCP
AM55	nd	South_India	Indian	agrestis	Acidulus	Indian	IBMCP
AM74	nd	South_India	Indian	agrestis	Acidulus	Indian	IBMCP
AM76	nd	South_India	Indian	agrestis	Acidulus	Indian	IBMCP
AM90	nd	South_India	Indian	agrestis	Acidulus	Indian	IBMCP
CALC	PI124112	India	ungrouped	agrestis	Acidulus	nd	IBMCP
CM43	Indian Cream Cobra	Australia	ungrouped	agrestis	Acidulus	nd	WVSU
CO14	15591 (PI 185111)	Ghana	African	agrestis	African-wild	African	IBMCP
CO38	Agrestis melon (CUM 287)	Nigeria	African	agrestis	African-wild	African	IBMCP
CO199	Tibish	Sudan	African	agrestis	Tibish	African	IBMCP
CO133	Fadasi	Sudan	African	agrestis	African-wild	African	IBMCP
CO148	Humaid	Africa	African	agrestis	African-wild	Indian	IBMCP
CO195	Tayer	Cameroon	African	agrestis	African-wild	African	IBMCP
COMcaAG	McaAG	Africa	ungrouped	agrestis	African-wild	nd	IBMCP
ND8	Arya	India	Indian	agrestis	Arya	Indian	IBMCP
CO22	Velleri (PI164320)	India	Indian	agrestis	Chito	Indian	IBMCP
C30	Ginsen Makuwa	Japan	Conomon	agrestis	Conomon	Conomon	IBMCP
C32	Pat-81	Korea	Conomon	agrestis	Conomon	Conomon	IBMCP
CM24	Early Silver Line	Korea	Conomon	agrestis	Conomon	Conomon	WVSU
CM30	Giant Katsura	Japan	Conomon	agrestis	Conomon	Conomon	WVSU
CM31	Golden Cripsy	nd	Conomon	agrestis	Conomon	Conomon	WVSU
CM33	Golden Sweet	Taiwan	Conomon	agrestis	Conomon	Conomon	WVSU
CM5	Apple	Paraguay	Conomon	agrestis	Conomon	Conomon	WVSU
CO7	Longtian (PI 618854)	China	Conomon	agrestis	Conomon	Conomon	IBMCP
CO117	Baishami	China	Conomon	agrestis	Conomon	Conomon	IBMCP
CO206	Xiaobai	China	Conomon	agrestis	Conomon	Conomon	IBMCP
COMcaCo	McaCo	nd	Conomon	agrestis	Conomon	Conomon	IBMCP
CO173	Shongwan Charmi (PI161375)	Korea	Conomon	agrestis	Conomon	Conomon	IBMCP
CM93	CGN23623	nd	Indian	agrestis	Conomon	Indian	WVSU
COAC15	AL-1	Brazil	ungrouped	agrestis	Conomon	nd	IBMCP
COAC9	CE-3	Brazil	ungrouped	agrestis	Conomon	nd	IBMCP
CM70	Riddle Melon	Russia	ungrouped	agrestis	Conomon	nd	WVSU
CM94	CGN24609	India	ungrouped	agrestis	Conomon	nd	WVSU
CO182	San Ildefonso*	Philippines	ungrouped	agrestis	Conomon	nd	IBMCP
ND17	AHK200	West_India	Indian	agrestis	Kachri	Indian	IBMCP
ND20	AHK200	West_India	Indian	agrestis	Kachri	Indian	IBMCP
ND21	AHK200	West_India	Indian	agrestis	Kachri	Indian	IBMCP
CM55	New Melon	nd	Conomon	agrestis	Makuwa	Conomon	WVSU
CM72	Sakata's Sweet	Japan	Conomon	agrestis	Makuwa	Conomon	WVSU
CM48	Mango Melon (Vine Peach)	China	ungrouped	agrestis	Makuwa	nd	WVSU
IC267353	nd	North_India	Indian	agrestis	Snapmelon	Indian	IBMCP
IC267363	nd	North_India	Indian	agrestis	Snapmelon	Indian	IBMCP
IC267377	nd	North_India	Indian	agrestis	Snapmelon	Indian	IBMCP
IC267384	nd	North_India	Indian	agrestis	Snapmelon	Indian	IBMCP
IC274005	nd	North_India	Indian	agrestis	Snapmelon	Indian	IBMCP
IC274006	nd	North_India	Indian	agrestis	Snapmelon	Indian	IBMCP
IC274007	nd	North_India	Indian	agrestis	Snapmelon	Indian	IBMCP
IC274012	nd	North_India	Indian	agrestis	Snapmelon	Indian	IBMCP
IC274013	nd	North_India	Indian	agrestis	Snapmelon	Indian	IBMCP
IC274014	nd	North_India	Indian	agrestis	Snapmelon	Indian	IBMCP
IC274017	nd	North_India	Indian	agrestis	Snapmelon	Indian	IBMCP
IC274019	nd	North_India	Indian	agrestis	Snapmelon	Indian	IBMCP
IC274027	nd	North_India	Indian	agrestis	Snapmelon	Indian	IBMCP
IC274029	nd	North_India	Indian	agrestis	Snapmelon	Indian	IBMCP
IC274030	nd	North_India	Indian	agrestis	Snapmelon	Indian	IBMCP
SM61	nd	NorthEast_India	Indian	agrestis	Snapmelon	Indian	IBMCP
SM68	nd	NorthEast_India	Indian	agrestis	Snapmelon	Indian	IBMCP
SM80	nd	NorthEast_India	Indian	agrestis	Snapmelon	Indian	IBMCP
Trigonus	Ames 24294	Pakistan	Indian	agrestis	Wild-India	Indian	IBMCP
WM18	nd	Wild_North_India	Indian	agrestis	Wild-India	Indian	IBMCP
WM32	nd	Wild_North_India	Indian	agrestis	Wild-India	Indian	IBMCP
WM38	nd	Wild_North_India	Indian	agrestis	Wild-India	Indian	IBMCP
WM43	nd	Wild_North_India	Indian	agrestis	Wild-India	Indian	IBMCP
WM63	nd	Wild_North_India	Indian	agrestis	Wild-India	Indian	IBMCP
WM7	nd	Wild_North_India	Indian	agrestis	Wild-India	Indian	IBMCP
WM9	nd	Wild_North_India	Indian	agrestis	Wild-India	Indian	IBMCP
CM6	Ashkahabad	Turkey,Middle East	Inodorus	melo	Ameri	Inodorus-related	WVSU
CM74	Small Persian	Iran	Inodorus	melo	Ameri	Inodorus-related	WVSU
CM80	Uzbek Sweetness	Uzbekistan	Inodorus	melo	Ameri	Inodorus-related	WVSU
CO12	Nanatri	Georgia	Inodorus	melo	Ameri	Inodorus-related	IBMCP
CO43	Chandalack	Russia	Inodorus	melo	Ameri	Inodorus-related	IBMCP
CO89	Hassanbey	Turkey	Inodorus	melo	Ameri	Inodorus-related	IBMCP
CO156	Mucha Nesvi	Georgia	Inodorus	melo	Ameri	Inodorus-related	IBMCP
CM11	Burrell's Jumbo	USA	Cantaloupe	melo	Cantalupensis	Cantaloupe	WVSU
CM14	Charentais	France	Cantaloupe	melo	Cantalupensis	Cantaloupe	WVSU
CM15	Coban Orange Flesh	Guatemala	Cantaloupe	melo	Cantalupensis	Cantaloupe	WVSU
CM20	D'Alger Melon	France	Cantaloupe	melo	Cantalupensis	Cantaloupe	WVSU
CM21	Delice de la Table	France	Cantaloupe	melo	Cantalupensis	Cantaloupe	WVSU
CM22	Delicious 51	USA	Cantaloupe	melo	Cantalupensis	Cantaloupe	WVSU
CM23	Early Hanover	USA	Cantaloupe	melo	Cantalupensis	Cantaloupe	WVSU
CM25	Eden's Gem (Rocky Ford)	USA	Cantaloupe	melo	Cantalupensis	Cantaloupe	WVSU
CM26	Edisto 47	USA	Cantaloupe	melo	Cantalupensis	Cantaloupe	WVSU
CM27	Emerald Gem	USA	Cantaloupe	melo	Cantalupensis	Cantaloupe	WVSU
CM28	Fordhook Gem	USA	Cantaloupe	melo	Cantalupensis	Cantaloupe	WVSU
CM3	Ananas D' Amerique A Chair Verte	France	Cantaloupe	melo	Cantalupensis	Cantaloupe	WVSU
CM34	Green Machine	USA	Cantaloupe	melo	Cantalupensis	Cantaloupe	WVSU
CM35	Green Nutmeg	USA	Cantaloupe	melo	Cantalupensis	Cantaloupe	WVSU
CM36	Hale's Best 45	USA	Cantaloupe	melo	Cantalupensis	Cantaloupe	WVSU
CM37	Healy's Pride	USA	Cantaloupe	melo	Cantalupensis	Cantaloupe	WVSU
CM38	Hearts of Gold (Hoodoo)	USA	Cantaloupe	melo	Cantalupensis	Cantaloupe	WVSU
CM40	Honey Rock	USA	Cantaloupe	melo	Cantalupensis	Cantaloupe	WVSU
CM44	Iroquois	USA	Cantaloupe	melo	Cantalupensis	Cantaloupe	WVSU
CM46	Kansas	USA	Cantaloupe	melo	Cantalupensis	Cantaloupe	WVSU
CM47	Petit Gris de Rennes	France	Cantaloupe	melo	Cantalupensis	Cantaloupe	WVSU
CM49	Melon de Luneville	France	Cantaloupe	melo	Cantalupensis	Cantaloupe	WVSU
CM52	Minnesota Midget	USA	Cantaloupe	melo	Cantalupensis	Cantaloupe	WVSU
CM53	Missouri Gold	USA	Cantaloupe	melo	Cantalupensis	Cantaloupe	WVSU
CM56	Noir de Carmes	France	Cantaloupe	melo	Cantalupensis	Cantaloupe	WVSU
CM57	Obus or Kroumir	France	Cantaloupe	melo	Cantalupensis	Cantaloupe	WVSU
CM58	Oka (Bizard Island Strain)	Canada	Cantaloupe	melo	Cantalupensis	Cantaloupe	WVSU
CM59	Old Greek	Greece	Cantaloupe	melo	Cantalupensis	Cantaloupe	WVSU
CM60	Old Time Tennessee	USA	Cantaloupe	melo	Cantalupensis	Cantaloupe	WVSU
CM61	Oran's Melon	USA	Cantaloupe	melo	Cantalupensis	Cantaloupe	WVSU
CM62	Orlinabel	nd	Cantaloupe	melo	Cantalupensis	Cantaloupe	WVSU
CM63	Pear	USA	Cantaloupe	melo	Cantalupensis	Cantaloupe	WVSU
CM65	Planter's Jumbo	USA	Cantaloupe	melo	Cantalupensis	Cantaloupe	WVSU
CM67	Prescott Fond Blanc	France	Cantaloupe	melo	Cantalupensis	Cantaloupe	WVSU
CM7	Banana Melon	USA	Cantaloupe	melo	Cantalupensis	Cantaloupe	WVSU
CM73	Schoon's Hardshell	USA	Cantaloupe	melo	Cantalupensis	Cantaloupe	WVSU
CM79	Tip Top	USA	Cantaloupe	melo	Cantalupensis	Cantaloupe	WVSU
CM82	Vert Grimmpant	France	Cantaloupe	melo	Cantalupensis	Cantaloupe	WVSU
CM84	Zatta Melon	Italy	Cantaloupe	melo	Cantalupensis	Cantaloupe	WVSU
CM86	Pride of Wisconsin	USA	Cantaloupe	melo	Cantalupensis	Cantaloupe	WVSU
CM88	Rocky Ford Green Flesh	USA	Cantaloupe	melo	Cantalupensis	Cantaloupe	WVSU
CM89	Sweet Passion	USA	Cantaloupe	melo	Cantalupensis	Cantaloupe	WVSU
CM90	Top Mark	USA	Cantaloupe	melo	Cantalupensis	Cantaloupe	WVSU
CO201	Vedrantais	France	Cantaloupe	melo	Cantalupensis	Cantaloupe	IBMCP
CO161	Noir Des Carme	France	Cantaloupe	melo	Cantalupensis	Cantaloupe	IBMCP
CO179	Prescott Fond Blanc	France	Cantaloupe	melo	Cantalupensis	Cantaloupe	IBMCP
P2	Hale's Best Jumbo	USA	Cantaloupe	melo	Cantalupensis	Cantaloupe	WVSU
BG5384	nd	Portugal	Inodorus	melo	Cantalupensis	Inodorus-related	IBMCP
CM10	Boule d'Or	France	Inodorus	melo	Cantalupensis	Inodorus-related	WVSU
CM13	Cavaillon Espagnol	France	Inodorus	melo	Cantalupensis	Inodorus-related	WVSU
CM17	Crane	USA	Inodorus	melo	Cantalupensis	Inodorus-related	WVSU
CM29	Gaucho	Brazil	Inodorus	melo	Cantalupensis	Inodorus-related	WVSU
CM39	Hero of Lockinge	England	Inodorus	melo	Cantalupensis	Inodorus-related	WVSU
CM8	Barese Melon	nd	Inodorus	melo	Cantalupensis	Inodorus-related	WVSU
CM85	Old Original Israeli	Israel	Inodorus	melo	Cantalupensis	Inodorus-related	WVSU
CO162	Noyirael	Israel	Inodorus	melo	Cantalupensis	Inodorus-related	IBMCP
CM32	Golden Jenny	USA	Cantaloupe	melo	Conomon	Cantaloupe	WVSU
CM45	Jenny Lind	USA	Cantaloupe	melo	Dudaim	Cantaloupe	WVSU
CM66	Plum Granny (Queen Anne)	Egypt	Dudaim	melo	Dudaim	Dudaim	WVSU
CM87	Queen Anne Pocket	Egypt	Dudaim	melo	Dudaim	Dudaim	WVSU
CO180	Queens pocket	Afghanistan	Dudaim	melo	Dudaim	Dudaim	IBMCP
CO175	Dudaim (PI273438)	India	Dudaim	melo	Dudaim	Dudaim	IBMCP
CM69	Rich Sweetness 132	Russia	ungrouped	melo	Dudaim	nd	WVSU
CM77	Thai Golden Round	Thailand	ungrouped	melo	Dudaim	nd	WVSU
CM78	Tigger Melon	Armenia	ungrouped	melo	Dudaim	nd	WVSU
CM91	CGN20821	India	Cantaloupe	melo	Flexuosus	Cantaloupe	WVSU
Adzhur	Adzhur	Eastern_Mediterranean	Inodorus	melo	Flexuosus	Inodorus-related	IBMCP
CM50	Metki Dark Green Serp	Armenia	Inodorus	melo	Flexuosus	Inodorus-related	WVSU
CM51	Metki White Serpent	Armenia	Inodorus	melo	Flexuosus	Inodorus-related	WVSU
CM92	CGN23412	Egypt	Inodorus	melo	Flexuosus	Inodorus-related	WVSU
CM95	CGN24616	Egypt	Inodorus	melo	Flexuosus	Inodorus-related	WVSU
CO82	Alficoz	Spain	Inodorus	melo	Flexuosus	Inodorus-related	IBMCP
CO23	Khiar taaruzy (CUM344)	Irak	ungrouped	melo	Flexuosus	nd	IBMCP
P1	MR-1	nd	Inodorus	melo	inbred line	Inodorus-related	WVSU
BO	bola de oro	Spain	Inodorus	melo	Inodorus	Inodorus-related	IBMCP
CO61	piñonet	Spain	Inodorus	melo	Inodorus	Inodorus-related	IBMCP
CO64	pipa de oro	Spain	Inodorus	melo	Inodorus	Inodorus-related	IBMCP
CM12	Casaba-Golden Beauty	Turkey	Inodorus	melo	Inodorus	Inodorus-related	WVSU
CM18	Crenshaw Blanco	USA	Inodorus	melo	Inodorus	Inodorus-related	WVSU
CM19	Crenshaw	USA	Inodorus	melo	Inodorus	Inodorus-related	WVSU
CM2	Amarillo Oro	Spain,Europe	Inodorus	melo	Inodorus	Inodorus-related	WVSU
CM41	Honewdew Orangeflesh	USA	Inodorus	melo	Inodorus	Inodorus-related	WVSU
CM42	Honewdew Tam Dew	USA	Inodorus	melo	Inodorus	Inodorus-related	WVSU
CM64	Piel de Sapo	Spain	Inodorus	melo	Inodorus	Inodorus-related	WVSU
CM71	Rugoso di Consenza	Italy	Inodorus	melo	Inodorus	Inodorus-related	WVSU
CM75	Swan Lake	Asia	Inodorus	melo	Inodorus	Inodorus-related	WVSU
CM76	Tendral Verde Tardif	Italy	Inodorus	melo	Inodorus	Inodorus-related	WVSU
CM81	Valencia Winter	Italy	Inodorus	melo	Inodorus	Inodorus-related	WVSU
CM83	Yellow Canary	Europe	Inodorus	melo	Inodorus	Inodorus-related	WVSU
CM9	Bidwell Casaba	USA	Inodorus	melo	Inodorus	Inodorus-related	WVSU
CO48	Caña Dulce-Amarillo	Spain	Inodorus	melo	Inodorus	Inodorus-related	IBMCP
CO54	Blanco no Tendral	Spain	Inodorus	melo	Inodorus	Inodorus-related	IBMCP
CO59	Mollerusa, Tendral Negro	Spain	Inodorus	melo	Inodorus	Inodorus-related	IBMCP
PS2	nd	Spain	Inodorus	melo	Inodorus	Inodorus-related	IBMCP
Rochet	nd	Spain	Inodorus	melo	Inodorus	Inodorus-related	IBMCP
T111	Piel de Sapo	Spain	Inodorus	melo	Inodorus	Inodorus-related	IBMCP
CM68	Rampicante Zuccherino	Italy	Cantaloupe	melo	Reticulatus	Cantaloupe	WVSU
CM1	Afghan Honeydew	Afghanistan	Inodorus	melo	Reticulatus	Inodorus-related	WVSU
CM16	Collective Farm Woman	Russia	Inodorus	melo	Reticulatus	Inodorus-related	WVSU
CM4	Ananas Melon	USA	Inodorus	melo	Reticulatus	Inodorus-related	WVSU
CM54	Mother Mary's Pie	USA	ungrouped	melo	Reticulatus	nd	WVSU
* IBMCP: GBS in Valencia
WVSU: Nimmakayala et al. 2016
