# Supplementary material for: Re-evaluation of the role of Indian germplasm as center of melon diversification based on genotyping-by-sequencing analysis
Source: BMC Genomics. 2019 Jun 3;20:448. doi: 10.1186/s12864-019-5784-0 (PMC6547464; doi:10.1186/s12864-019-5784-0)
Supplement: Supplementary file 2 — Table S2. Single Nucleotide Polymorphsim genotypes after merging WVSU (Nimmakayala et al. 2016) and IBMCP (current work) data. (XLSX 5578 kb) [file 12864_2019_5784_MOESM2_ESM.xlsx]

## Sheet: ibmcp_umesh_sermplasm
rs.	alleles	Chromosome	position	strand	assembly	center	protLSID	assayLSID	panelLSID	QCcode	COAC15	COAC9	AM4	AM55	AM74	AM76	AM90	BG5384	CO14	C30	C32	CO61	CALC	CO64	CO12	CO22	CO23	CO38	CO43	CO48	CO54	CO59	CO7	CO82	CO89	CO180	CO199	CO201	IC267353	IC267363	IC267377	IC267384	IC274005	IC274006	IC274007	IC274012	IC274013	IC274014	IC274017
S1_4372	C/G	1	4372	NA	NA	NA	NA	NA	NA	NA	GG	NN	CC	NN	CC	CC	NN	NN	GG	CC	NN	GG	CC	GG	GG	CC	GG	GG	CC	CG	CC	CC	CC	CC	CG	NN	GG	GG	CC	CC	CG	CG	CG	CC	CG	CC	CG	CC	CC
S1_27333	T/C	1	27333	NA	NA	NA	NA	NA	NA	NA	TC	TT	TT	TT	TT	TT	TT	TT	CC	TT	TT	CC	TT	CC	CC	TT	CC	CC	TT	CC	TT	TT	TT	TT	TT	TT	CC	CC	TT	TT	TC	TC	TC	TT	TC	TC	TT	TT	TC
S1_33661	T/C	1	33661	NA	NA	NA	NA	NA	NA	NA	TC	CC	CC	CC	CC	CC	CC	TT	CC	TT	TT	CC	CC	CC	CC	CC	CC	CC	CC	CC	TT	TT	TT	TT	TT	TT	CC	CC	CC	CC	CC	TC	CC	CC	CC	CC	TC	CC	CC
S1_49100	G/A	1	49100	NA	NA	NA	NA	NA	NA	NA	GA	GG	NN	NN	NN	GG	NN	GG	GG	GG	GG	AA	NN	AA	NN	NN	AA	NN	GG	AA	GG	GG	GG	NN	NN	GG	GG	NN	GG	NN	GG	NN	NN	NN	NN	NN	NN	NN	GG
S1_54209	C/T	1	54209	NA	NA	NA	NA	NA	NA	NA	CT	CC	CC	CC	CC	CC	CC	CC	CC	CC	CC	TT	CC	TT	TT	CC	TT	CC	CC	TT	CC	CC	CC	CC	CC	CC	CC	TT	CC	CC	CT	CT	CT	CC	CT	CC	CT	CC	CT
S1_82224	T/C	1	82224	NA	NA	NA	NA	NA	NA	NA	CC	CC	CC	CC	CC	CC	CC	TT	CC	TT	TC	CC	CC	CC	CC	TC	CC	CC	TC	CC	TT	TT	TT	TT	TT	TT	CC	CC	CC	CC	TC	CC	CC	CC	CC	CC	CC	CC	CC
S1_123920	A/G	1	123920	NA	NA	NA	NA	NA	NA	NA	NN	NN	NN	NN	NN	NN	NN	NN	NN	NN	AA	NN	NN	NN	NN	NN	NN	NN	NN	AA	NN	NN	NN	AG	NN	AA	AA	NN	AA	NN	NN	AA	NN	NN	NN	NN	NN	NN	NN
S1_143257	C/T	1	143257	NA	NA	NA	NA	NA	NA	NA	CT	TT	CT	CC	TT	CT	CT	CC	CC	CC	CC	TT	TT	TT	TT	TT	CC	CC	CC	TT	CC	CC	CC	CC	CC	CC	TT	TT	CT	CT	TT	TT	CT	CT	TT	CT	CT	TT	CT
S1_144730	C/T	1	144730	NA	NA	NA	NA	NA	NA	NA	CC	CC	CC	CC	CT	CC	CC	CC	CC	CC	CC	CC	TT	CC	CC	TT	CC	CC	CC	CC	CC	CC	CC	CC	CC	CC	CC	CC	CC	CC	CC	CC	CC	CC	CC	CC	CC	CC	CT
S1_154877	C/T	1	154877	NA	NA	NA	NA	NA	NA	NA	CC	CC	CC	CC	CC	CC	CC	CC	CC	CC	CC	CC	CC	CC	TT	CC	CC	CC	CC	CC	CC	CC	CC	CC	CC	CC	TT	CC	CC	CC	CT	CC	CT	CC	CC	CC	CT	CC	CC
S1_217662	T/C	1	217662	NA	NA	NA	NA	NA	NA	NA	TT	CC	CC	CC	TC	CC	CC	TT	TT	TT	CC	CC	CC	TT	TT	TT	TT	TT	TT	TT	TT	TT	CC	TT	TT	TT	TT	TT	TC	TC	TC	TC	TC	CC	TC	TC	TC	CC	TC
S1_226413	T/G	1	226413	NA	NA	NA	NA	NA	NA	NA	TT	TT	TT	TT	TG	GG	TG	TT	TT	TT	GG	GG	GG	TT	TT	TT	TT	TT	TT	TT	TT	TT	GG	TT	TT	TT	TT	TT	TT	TT	TG	TG	TG	TG	TG	TG	TG	TG	TG
S1_266928	T/C	1	266928	NA	NA	NA	NA	NA	NA	NA	TT	TT	NN	NN	TT	TT	TT	TT	TT	TT	TT	TT	CC	TT	TT	TT	TT	TT	NN	TT	TT	TT	TT	TT	TT	TT	TT	TT	TC	NN	TT	NN	CC	TT	NN	TT	TT	TC	TT
S1_266977	C/T	1	266977	NA	NA	NA	NA	NA	NA	NA	CC	CC	NN	NN	CC	CC	CC	CC	CC	NN	CC	CC	CC	CC	CC	CC	CC	CC	NN	CC	CC	CC	CT	CC	CC	CC	CC	CC	CC	NN	CC	NN	CC	CC	NN	CC	CC	CC	CT
S1_269946	A/G	1	269946	NA	NA	NA	NA	NA	NA	NA	AA	AA	AA	AA	AG	AA	AA	AA	AA	AA	AA	AA	AA	AA	AA	AA	AA	AA	AA	AA	AA	AA	AA	AA	AA	AA	AA	AA	AA	AA	AA	AA	AA	AA	AA	AA	AA	AA	AA
S1_327214	G/T	1	327214	NA	NA	NA	NA	NA	NA	NA	TT	TT	TT	TT	TT	TT	TT	TT	TT	TT	TT	TT	TT	TT	TT	TT	TT	TT	TT	TT	TT	TT	TT	TT	TT	TT	TT	TT	TT	TT	TT	TT	TT	TT	TT	TT	TT	TT	TT
S1_394638	A/G	1	394638	NA	NA	NA	NA	NA	NA	NA	NN	AA	NN	AA	AG	GG	NN	AG	NN	AA	NN	NN	NN	NN	AA	NN	AA	AA	NN	AA	NN	NN	AA	AA	NN	AA	AA	AA	NN	NN	AG	AG	AA	NN	NN	AA	NN	AG	AG
S1_410695	T/C	1	410695	NA	NA	NA	NA	NA	NA	NA	TT	TT	TT	TT	TT	TT	TT	TC	TT	TT	TT	TT	TT	TT	TT	TT	TT	TT	TT	TT	TT	TT	TT	TT	TT	TT	CC	TT	TC	TT	TC	TC	TC	TT	TC	CC	TC	TC	TC
S1_446984	C/A	1	446984	NA	NA	NA	NA	NA	NA	NA	CC	CC	CC	CC	CC	CC	CC	CA	CC	CC	CC	CC	CC	CC	CC	CC	CC	CC	CC	CC	CC	CC	CC	CC	CC	CC	CC	CC	CC	CC	CC	CC	CC	CC	CC	CC	CC	CC	CC
S1_447025	T/A	1	447025	NA	NA	NA	NA	NA	NA	NA	TT	TT	TT	TT	TT	TT	TT	AA	TT	TT	TT	TA	TA	TA	TA	TT	TT	TT	TA	TA	TA	TA	TT	TA	TA	AA	TT	TT	TT	TT	TA	TA	TA	TT	TA	TT	TA	TT	TT
S1_447038	A/T	1	447038	NA	NA	NA	NA	NA	NA	NA	AA	AA	AA	AA	AA	AA	AA	TT	TT	AA	AA	TT	TT	TT	TT	TT	AT	TT	TT	TT	TT	TT	AA	TT	TT	TT	TT	AT	TT	AT	AT	TT	AT	AT	AT	AT	AT	AA	AT
S1_452598	A/G	1	452598	NA	NA	NA	NA	NA	NA	NA	AA	NN	AA	AA	NN	AA	AA	NN	AA	AA	AA	GG	AA	GG	GG	AA	AA	AA	GG	GG	GG	GG	AA	GG	GG	GG	AA	AA	AA	AA	AG	AG	AA	AA	AA	AA	NN	AA	AA
S1_597333	G/A	1	597333	NA	NA	NA	NA	NA	NA	NA	NN	NN	NN	NN	NN	NN	AA	NN	NN	NN	NN	NN	AA	NN	NN	NN	AA	NN	NN	GG	NN	GG	GG	NN	NN	NN	NN	NN	NN	NN	NN	NN	GA	AA	GG	GA	AA	AA	AA
S1_601652	T/C	1	601652	NA	NA	NA	NA	NA	NA	NA	TC	TT	TT	TT	TC	TT	TT	CC	CC	TT	TT	TT	TT	TT	CC	TT	CC	TC	TT	TT	CC	TT	TT	TT	TT	CC	CC	CC	CC	TC	TC	TC	TC	TT	TC	TC	CC	CC	TC
S1_624899	A/C	1	624899	NA	NA	NA	NA	NA	NA	NA	AA	AA	AA	AA	AA	AA	AA	AA	AA	AA	AA	AA	CC	AA	CC	AA	CC	AA	AA	AA	AA	AA	AA	AA	AA	AA	AA	CC	AA	AA	AA	AA	AA	AA	AC	AA	AA	AA	AA
S1_624940	G/A	1	624940	NA	NA	NA	NA	NA	NA	NA	GG	AA	GA	AA	GA	GA	AA	GG	GG	GG	GG	GG	GG	GG	GG	GG	GG	GG	GG	GG	GG	GG	GG	GG	GG	GG	GG	GG	GG	GG	GG	GG	GA	GG	GG	GA	GG	GA	GG
S1_624980	G/A	1	624980	NA	NA	NA	NA	NA	NA	NA	GA	GG	GA	GG	GA	GA	GG	AA	GG	GG	GG	GG	AA	GG	AA	GG	AA	GG	GG	GG	AA	GG	GG	GG	GG	AA	GG	AA	GA	GG	GA	GA	GA	GG	GA	GA	GA	GA	GA
S1_624994	G/A	1	624994	NA	NA	NA	NA	NA	NA	NA	GG	GG	GG	GG	GG	GG	GG	GG	GG	GG	GG	GG	AA	GG	AA	GG	AA	GG	GG	GG	GG	GG	GG	GG	GG	GG	GG	AA	GG	GG	GG	GG	GG	GG	GA	GG	GG	GG	GG
S1_625029	C/T	1	625029	NA	NA	NA	NA	NA	NA	NA	CT	CC	CT	CC	CT	CC	CC	TT	CC	CC	CC	CC	CC	CC	CC	CC	CC	CC	CC	CC	TT	CC	CC	CC	CC	TT	CC	CC	CT	CC	CT	CT	CT	CC	CC	CT	CT	CT	CT
S1_685923	C/A	1	685923	NA	NA	NA	NA	NA	NA	NA	CC	NN	NN	NN	NN	NN	NN	AA	CC	CC	CC	CC	NN	NN	CC	NN	CC	NN	NN	NN	NN	NN	NN	NN	NN	NN	CC	NN	NN	NN	CC	CC	NN	NN	NN	CC	NN	CC	CA
S1_685959	T/G	1	685959	NA	NA	NA	NA	NA	NA	NA	TT	NN	NN	NN	NN	NN	NN	GG	GG	TT	TT	GG	NN	NN	TT	NN	GG	NN	NN	NN	NN	NN	NN	NN	NN	NN	GG	NN	NN	NN	TT	TG	NN	NN	NN	GG	NN	GG	GG
S1_728958	G/A	1	728958	NA	NA	NA	NA	NA	NA	NA	NN	NN	GG	GG	GA	AA	GA	NN	NN	GG	NN	NN	AA	AA	GG	GG	AA	AA	GG	AA	AA	AA	GG	AA	AA	NN	NN	AA	AA	GA	GA	GA	GA	GA	GA	GA	GA	GA	GG
S1_793040	G/A	1	793040	NA	NA	NA	NA	NA	NA	NA	GG	AA	GG	GG	AA	GA	GA	AA	GG	GG	GG	GG	AA	GG	AA	AA	GG	GG	GG	GG	GG	GG	GG	GG	GG	GG	GG	GG	GA	AA	GG	GA	GA	GA	GA	GA	GA	GA	GA
S1_793055	G/A	1	793055	NA	NA	NA	NA	NA	NA	NA	GG	GG	GG	GG	GG	GG	GG	GG	GG	GG	GG	AA	GG	AA	GG	GG	AA	GG	AA	AA	AA	GG	GG	GG	GA	AA	GG	AA	GG	GG	GA	GA	GA	GG	GG	GG	GG	GG	GG
S1_793107	A/T	1	793107	NA	NA	NA	NA	NA	NA	NA	NN	NN	AA	AA	TT	AT	AT	NN	NN	AA	NN	NN	TT	AA	TT	TT	AA	AA	AA	AA	AA	AA	AA	AA	AA	NN	NN	AA	AT	TT	AA	AT	AT	TT	AT	AT	AT	AT	AT
S1_793134	T/C	1	793134	NA	NA	NA	NA	NA	NA	NA	TT	TT	TT	NN	TT	TT	NN	TT	TT	TC	TT	CC	TT	NN	NN	NN	CC	NN	TC	CC	NN	TT	TT	TT	CC	CC	TT	CC	TT	NN	TT	TT	TT	TT	TT	TT	TT	TT	TT
S1_882096	G/A	1	882096	NA	NA	NA	NA	NA	NA	NA	GG	GG	NN	NN	NN	NN	NN	NN	GG	NN	NN	GG	NN	NN	NN	NN	NN	NN	NN	NN	NN	NN	NN	NN	NN	GG	NN	NN	NN	NN	NN	NN	NN	NN	NN	NN	NN	NN	NN
S1_884520	G/T	1	884520	NA	NA	NA	NA	NA	NA	NA	NN	NN	GG	GG	GG	GG	GG	NN	NN	GG	NN	NN	TT	TT	TT	TT	GG	GG	TT	TT	TT	GG	GG	GG	TT	NN	NN	TT	GT	GG	GT	GT	GT	GG	GT	GT	GT	GT	GT
S1_964365	C/T	1	964365	NA	NA	NA	NA	NA	NA	NA	CC	CC	CC	CC	CC	CC	CC	CC	CC	CC	CC	TT	CC	TT	TT	CC	CC	CC	TT	CC	CC	TT	CC	TT	CC	CC	CC	CC	CC	CC	CT	CT	CC	CC	CC	CT	CC	CC	CC
S1_967688	T/C	1	967688	NA	NA	NA	NA	NA	NA	NA	TT	TT	NN	TT	NN	NN	TT	CC	TT	TT	TT	TT	TT	NN	TT	NN	CC	NN	NN	CC	CC	TT	TT	TT	CC	TT	TT	TT	TT	TT	TT	NN	TT	TT	TT	NN	TT	NN	TT
S1_967706	T/C	1	967706	NA	NA	NA	NA	NA	NA	NA	TT	TT	NN	TT	NN	NN	CC	CC	CC	TT	TT	TT	TT	NN	TT	NN	CC	NN	NN	CC	CC	TT	TT	TT	CC	TT	CC	TT	CC	TC	TC	NN	CC	CC	TC	NN	CC	NN	TC
S1_975872	A/G	1	975872	NA	NA	NA	NA	NA	NA	NA	AA	NN	AA	AA	AG	NN	AG	NN	GG	AA	NN	GG	AA	GG	GG	AA	GG	GG	GG	GG	NN	GG	AA	GG	GG	AA	GG	AA	GG	AG	GG	AG	AG	AG	AG	AG	GG	AG	AG
S1_992750	A/G	1	992750	NA	NA	NA	NA	NA	NA	NA	AG	AA	AG	GG	AG	AG	AG	GG	GG	AA	AA	GG	AA	GG	GG	AA	GG	GG	GG	GG	GG	GG	AA	GG	GG	NN	GG	GG	GG	GG	AG	AG	GG	AG	AG	AG	GG	AG	GG
S1_1066595	T/A	1	1066595	NA	NA	NA	NA	NA	NA	NA	TT	TT	NN	NN	NN	NN	NN	TT	TT	NN	TT	NN	NN	NN	NN	NN	NN	NN	NN	NN	NN	NN	NN	NN	NN	TT	TT	NN	NN	NN	NN	NN	NN	NN	NN	NN	NN	NN	NN
S1_1088695	C/A	1	1088695	NA	NA	NA	NA	NA	NA	NA	CC	CC	CC	CC	CC	CC	CC	CC	AA	CC	CC	CC	CC	CC	CC	CC	CC	AA	NN	CC	CC	CC	CC	CC	CC	CC	CC	CC	CC	CC	CC	CC	CC	CC	CC	CC	CC	CC	CC
S1_1173198	A/G	1	1173198	NA	NA	NA	NA	NA	NA	NA	AA	AA	AA	AA	AG	GG	NN	AA	AA	GG	AA	AA	AA	AA	AA	AA	AA	AA	NN	AA	AA	AA	GG	AA	AA	AA	AA	AA	NN	AG	AA	AG	AG	AA	GG	AA	GG	AA	AA
S1_1207211	A/G	1	1207211	NA	NA	NA	NA	NA	NA	NA	AA	AA	AG	AA	AG	AA	AG	GG	AA	AA	AA	AA	GG	AA	AA	GG	AA	AA	AA	GG	GG	AG	AA	GG	GG	GG	AA	AA	AG	AA	AG	AA	AA	AG	AA	AA	AA	AG	AA
S1_1224017	A/C	1	1224017	NA	NA	NA	NA	NA	NA	NA	AC	AA	CC	NN	NN	CC	CC	CC	CC	AA	AA	CC	CC	CC	CC	CC	CC	CC	NN	CC	CC	CC	AA	CC	NN	CC	CC	CC	CC	CC	CC	CC	CC	NN	CC	CC	NN	CC	CC
S1_1224039	A/G	1	1224039	NA	NA	NA	NA	NA	NA	NA	AA	AA	GG	NN	NN	AA	AG	AA	AA	AA	AA	AA	AA	AA	GG	AA	AA	AA	NN	AA	AA	AA	AA	AA	NN	AA	AA	AA	AA	AA	AA	AA	AG	NN	AG	AG	NN	AA	AG
S1_1224067	T/C	1	1224067	NA	NA	NA	NA	NA	NA	NA	TT	TT	TT	NN	NN	TT	TT	CC	TT	TT	TT	CC	TT	CC	TT	TT	TT	TT	NN	CC	CC	CC	TT	CC	NN	CC	TT	TT	TT	TT	TT	TT	TT	NN	TT	TT	NN	TT	TT
S1_1296246	A/G	1	1296246	NA	NA	NA	NA	NA	NA	NA	AA	AA	AA	NN	AA	AA	AA	AA	AA	AA	AA	GG	AA	GG	AA	AA	AA	AA	AA	GG	AA	AG	AA	AA	GG	AA	AA	AA	AA	AA	AA	AA	AA	AA	AA	AA	AA	AA	AA
S1_1296424	T/C	1	1296424	NA	NA	NA	NA	NA	NA	NA	TT	NN	NN	NN	NN	NN	NN	TT	NN	NN	TT	TT	NN	NN	NN	NN	NN	NN	NN	NN	NN	NN	NN	NN	NN	TT	NN	NN	NN	NN	NN	NN	NN	NN	NN	NN	NN	TT	NN
S1_1432118	G/C	1	1432118	NA	NA	NA	NA	NA	NA	NA	GC	GG	GG	GG	GC	GG	GG	GG	GG	GG	GG	CC	CC	CC	GG	GG	CC	GG	GG	GG	CC	CC	GG	CC	CC	GG	GG	GG	GC	GG	GC	GC	GC	GG	GC	GG	GG	GG	GC
S1_1432179	A/G	1	1432179	NA	NA	NA	NA	NA	NA	NA	AA	AA	AA	AA	AA	AA	AA	AA	GG	AA	AA	AA	AA	AA	AA	AA	AA	GG	AA	AA	AA	AA	AA	AA	AA	AA	GG	AA	AA	AA	AA	AA	AA	AA	AA	AA	AA	AA	AA
S1_1462130	T/G	1	1462130	NA	NA	NA	NA	NA	NA	NA	TG	TT	NN	GG	TG	GG	NN	TT	GG	TT	TT	GG	TT	GG	TT	GG	GG	GG	TT	NN	TT	NN	TT	GG	TT	TT	GG	TT	GG	GG	GG	TG	TG	NN	NN	TG	NN	GG	GG
S1_1474673	T/C	1	1474673	NA	NA	NA	NA	NA	NA	NA	TC	TT	TT	TT	TT	TC	TT	CC	CC	TT	TT	CC	TT	CC	TC	TT	TT	CC	CC	CC	CC	CC	TT	CC	CC	TT	CC	CC	TC	TC	TC	TC	TC	TT	TC	TC	TC	TC	TC
S1_1474674	A/G	1	1474674	NA	NA	NA	NA	NA	NA	NA	AG	AA	AA	AA	GG	GG	AG	GG	GG	AA	AA	GG	GG	GG	AG	GG	GG	GG	GG	GG	GG	GG	AA	GG	GG	AA	GG	GG	AG	GG	AG	AG	AG	GG	GG	AG	GG	AG	AG
S1_1474681	T/C	1	1474681	NA	NA	NA	NA	NA	NA	NA	TT	TT	TT	TT	TC	TT	TT	TT	TT	TT	TT	TT	TT	TT	TT	TT	CC	TT	TT	TT	TT	TT	TT	TT	TT	TT	TT	TT	TT	TT	TC	TT	TT	TC	TT	TT	TC	TT	TT
S1_1474748	T/A	1	1474748	NA	NA	NA	NA	NA	NA	NA	TT	TT	TT	TT	TA	TT	TT	TT	TT	TT	TT	TT	TT	TT	TT	TT	AA	TT	TT	TT	TT	TT	TT	TT	TT	TT	TT	TT	TT	TT	TA	TT	TT	TA	TT	TT	TA	TT	TT
S1_1490515	C/T	1	1490515	NA	NA	NA	NA	NA	NA	NA	CC	CC	CC	CC	CC	CC	CC	CC	CC	CC	CC	CC	CC	CC	CC	CC	CC	CC	CC	CC	NN	CC	CC	CC	CC	CC	CC	CC	CC	CC	CC	CC	CC	CC	CC	CC	CC	CC	CC
S1_1500758	A/T	1	1500758	NA	NA	NA	NA	NA	NA	NA	NN	NN	AA	NN	NN	NN	NN	NN	AA	AA	NN	NN	TT	NN	NN	NN	AA	NN	NN	AA	TT	NN	NN	TT	NN	NN	AA	NN	NN	NN	AA	NN	AA	NN	NN	NN	AA	AA	NN
S1_1543404	G/A	1	1543404	NA	NA	NA	NA	NA	NA	NA	GG	GG	GG	GG	GG	GG	GG	GG	GG	GG	GG	GG	GG	GG	GG	GG	GG	GG	GG	GG	GG	GG	GG	GG	GG	GG	GG	GG	GG	GG	GG	GG	GG	GG	GG	GG	GG	GG	GG
S1_1551559	A/G	1	1551559	NA	NA	NA	NA	NA	NA	NA	AG	AA	AA	NN	AG	AA	AA	GG	GG	AA	AA	GG	GG	GG	GG	NN	GG	GG	GG	AA	GG	GG	AA	GG	GG	AA	GG	GG	GG	NN	AG	AG	GG	GG	GG	AG	GG	GG	GG
S1_1559390	C/T	1	1559390	NA	NA	NA	NA	NA	NA	NA	CT	CC	CC	CC	CC	CC	CC	CC	CC	CC	CC	TT	CC	TT	CC	CC	TT	CC	CC	CC	CC	CT	CC	CC	CC	CC	CC	CC	CC	CC	CC	CC	CC	CC	CC	CC	CC	CC	CC
S1_1713272	A/T	1	1713272	NA	NA	NA	NA	NA	NA	NA	AA	AA	AT	AA	AT	AT	AA	AA	TT	AA	AA	AA	AA	AA	AA	AA	TT	TT	AA	AA	AA	AA	AA	AA	AA	AA	TT	AA	AT	AA	AA	AA	AT	AT	AA	AT	AA	AT	AA
S1_1727546	A/T	1	1727546	NA	NA	NA	NA	NA	NA	NA	AA	AA	AA	AA	AA	AA	AA	AA	AA	AA	AA	AA	TT	AA	AA	AA	TT	AA	AA	AA	AA	AA	AA	AA	AA	AA	AA	AA	AA	AA	AT	AA	AT	AA	AT	AA	AA	AT	AA
S1_1727615	T/C	1	1727615	NA	NA	NA	NA	NA	NA	NA	TT	TT	TT	TT	TT	TT	TT	TT	TT	TT	TT	TT	CC	TT	TT	TT	CC	TT	TT	TT	TT	TT	TT	TT	TT	TT	TT	TT	TT	TT	TC	TT	TC	TT	TC	TC	TT	TC	TT
S1_1740187	T/C	1	1740187	NA	NA	NA	NA	NA	NA	NA	TC	TT	CC	CC	CC	CC	CC	CC	CC	TT	TT	CC	CC	CC	CC	CC	CC	CC	CC	CC	CC	CC	TT	CC	CC	TT	CC	TT	CC	CC	CC	CC	CC	CC	CC	TC	CC	CC	CC
S1_1754757	C/T	1	1754757	NA	NA	NA	NA	NA	NA	NA	CT	CC	NN	NN	NN	NN	NN	TT	CC	NN	CC	TT	NN	NN	NN	NN	NN	NN	NN	NN	NN	NN	NN	NN	NN	CC	CC	NN	NN	NN	NN	NN	NN	NN	NN	NN	NN	NN	NN
S1_1806171	A/G	1	1806171	NA	NA	NA	NA	NA	NA	NA	AG	AA	AA	AA	AG	AA	AG	GG	NN	AA	AA	GG	GG	GG	GG	GG	GG	AA	GG	GG	AA	GG	AA	AG	GG	AA	AA	AA	GG	GG	GG	GG	AG	GG	GG	AG	AG	AG	AG
S1_1806428	A/G	1	1806428	NA	NA	NA	NA	NA	NA	NA	AG	AA	AA	AA	AA	AA	AA	GG	NN	AA	AA	GG	AA	GG	GG	AA	AA	AA	GG	GG	AA	GG	AA	GG	AG	AA	NN	AA	AG	AA	AG	AG	AG	AA	AA	AA	AA	AA	AG
S1_1821158	C/A	1	1821158	NA	NA	NA	NA	NA	NA	NA	CA	CC	CC	CC	CA	CC	CA	AA	CC	CC	CC	AA	AA	AA	AA	CC	AA	CC	AA	AA	CA	AA	CC	AA	AA	CC	CC	CC	AA	CC	CA	CA	CA	CC	CC	CA	CC	CC	CC
S1_1821191	A/T	1	1821191	NA	NA	NA	NA	NA	NA	NA	AT	AA	AA	AA	NN	AA	AT	TT	AA	AA	AA	TT	TT	TT	TT	AA	TT	AA	TT	TT	AT	TT	AA	TT	TT	AA	AA	AA	TT	AA	AT	AT	AT	AA	AA	AT	AA	AA	AA
S1_1846724	A/C	1	1846724	NA	NA	NA	NA	NA	NA	NA	AA	AA	NN	NN	NN	NN	NN	AA	NN	NN	NN	NN	NN	NN	NN	NN	NN	NN	NN	NN	NN	AA	NN	NN	NN	AA	NN	NN	NN	NN	NN	NN	NN	NN	NN	NN	NN	NN	NN
S1_1846734	T/C	1	1846734	NA	NA	NA	NA	NA	NA	NA	TC	TT	NN	NN	NN	NN	NN	CC	NN	NN	NN	NN	NN	NN	NN	NN	NN	NN	NN	NN	NN	CC	NN	NN	NN	TT	NN	NN	NN	NN	NN	NN	NN	NN	NN	NN	NN	NN	NN
S1_1959132	T/G	1	1959132	NA	NA	NA	NA	NA	NA	NA	NN	TT	NN	NN	NN	TG	GG	GG	NN	TT	TT	NN	NN	GG	NN	NN	GG	NN	NN	GG	NN	GG	NN	NN	GG	GG	NN	NN	GG	NN	NN	NN	TG	TT	NN	TG	NN	NN	NN
S1_1959150	T/C	1	1959150	NA	NA	NA	NA	NA	NA	NA	NN	TT	NN	NN	NN	TT	TT	TT	NN	TT	TT	NN	NN	TT	NN	NN	CC	NN	NN	TT	NN	TT	NN	NN	CC	CC	NN	NN	TT	NN	NN	NN	TT	TT	NN	TC	NN	NN	NN
S1_1959340	T/C	1	1959340	NA	NA	NA	NA	NA	NA	NA	TT	TT	TT	TT	TC	TT	TT	TT	TT	TT	TT	TT	TT	TT	TT	TT	CC	TT	TT	TT	TT	TT	TT	TT	TC	CC	TT	CC	TT	TC	TC	TC	TT	TT	TT	TC	TT	TC	TT
S1_1959435	C/A	1	1959435	NA	NA	NA	NA	NA	NA	NA	CC	CC	CC	CC	CA	CA	CA	AA	CC	CC	CC	NN	CC	AA	AA	CC	AA	CC	AA	AA	AA	AA	CC	AA	AA	AA	NN	AA	CA	CA	CA	CA	CA	CC	CC	CA	CA	CA	CA
S1_1964173	G/A	1	1964173	NA	NA	NA	NA	NA	NA	NA	GG	GG	NN	NN	NN	GG	NN	GG	GG	GG	GG	GG	GG	NN	GG	GG	AA	NN	NN	GG	GG	GG	GG	GG	NN	GG	GG	NN	GG	GA	GG	GG	GG	GG	GG	GG	NN	GA	GG
S1_1969989	G/A	1	1969989	NA	NA	NA	NA	NA	NA	NA	GG	GG	GG	NN	GG	GG	GA	GG	AA	GG	GG	GG	GG	GG	GG	GG	GG	AA	GG	GG	GG	GG	GG	GG	NN	GG	AA	GG	GA	GA	AA	AA	GA	AA	GG	GA	AA	GA	GA
S1_1974976	T/C	1	1974976	NA	NA	NA	NA	NA	NA	NA	TC	TT	TT	NN	NN	NN	NN	CC	CC	NN	TT	CC	NN	NN	NN	NN	NN	NN	NN	NN	NN	NN	TT	NN	NN	CC	CC	NN	NN	NN	NN	NN	NN	NN	NN	NN	NN	NN	NN
S1_1978773	G/T	1	1978773	NA	NA	NA	NA	NA	NA	NA	GT	GG	NN	NN	NN	NN	NN	TT	GG	NN	GG	TT	NN	NN	NN	NN	NN	NN	NN	NN	NN	TT	NN	NN	NN	GG	NN	NN	NN	NN	NN	NN	NN	NN	NN	NN	NN	NN	NN
S1_1978816	G/C	1	1978816	NA	NA	NA	NA	NA	NA	NA	GC	GG	NN	NN	NN	NN	NN	CC	CC	NN	GG	CC	NN	NN	NN	NN	NN	NN	NN	NN	NN	CC	NN	NN	NN	CC	NN	NN	NN	NN	NN	NN	NN	NN	NN	NN	NN	NN	NN
S1_1978907	T/C	1	1978907	NA	NA	NA	NA	NA	NA	NA	TC	TT	NN	TT	NN	TT	NN	CC	CC	TT	TT	CC	TT	NN	NN	NN	NN	NN	NN	NN	CC	NN	TT	NN	NN	TT	CC	NN	NN	NN	NN	NN	TT	NN	NN	NN	NN	NN	TT
S1_2005414	C/T	1	2005414	NA	NA	NA	NA	NA	NA	NA	CC	CC	NN	NN	NN	CT	NN	CC	CC	CC	CC	CC	CC	CC	CC	CC	CC	NN	NN	CC	CC	CC	CC	CC	NN	TT	CC	CC	CC	NN	CC	CC	CT	CT	CC	NN	CC	CC	CT
S1_2005438	T/C	1	2005438	NA	NA	NA	NA	NA	NA	NA	TC	TT	NN	NN	NN	CC	NN	CC	CC	TT	TT	CC	CC	CC	CC	CC	CC	NN	NN	CC	CC	CC	TT	CC	NN	CC	CC	CC	CC	NN	CC	CC	CC	CC	CC	NN	CC	TC	CC
S1_2005514	G/A	1	2005514	NA	NA	NA	NA	NA	NA	NA	GG	GG	GG	GG	GG	GG	GG	GG	NN	GG	AA	GG	GG	GG	GG	GG	GG	NN	GG	GG	GG	GG	GG	GG	GG	GG	NN	GG	GG	GG	GG	GG	GG	GG	GG	GG	GG	GG	GG
S1_2005532	C/A	1	2005532	NA	NA	NA	NA	NA	NA	NA	CC	CC	CA	AA	CC	CA	CA	CC	NN	CC	CC	CC	CC	CC	CC	CC	CC	NN	CC	CC	CC	CC	CC	CC	CC	AA	NN	CC	CC	CC	CC	CC	CA	CA	CC	CA	CC	CC	CA
S1_2020075	G/A	1	2020075	NA	NA	NA	NA	NA	NA	NA	NN	NN	GG	GG	GG	GG	GG	NN	NN	GG	NN	NN	GG	GG	GG	GG	GG	GG	GG	GG	GG	GG	GG	GG	GG	NN	NN	GG	GG	GG	GG	GG	GG	GG	GG	GG	GG	GG	GG
S1_2020204	A/G	1	2020204	NA	NA	NA	NA	NA	NA	NA	NN	NN	GG	GG	GG	AG	GG	NN	NN	AA	NN	NN	AA	AA	AA	GG	AA	AA	AA	AA	AA	AA	AA	AA	AA	NN	NN	AA	GG	AG	GG	GG	GG	GG	AG	AG	AG	AG	AG
S1_2065368	A/G	1	2065368	NA	NA	NA	NA	NA	NA	NA	NN	NN	NN	AA	AA	AA	NN	NN	NN	AA	NN	GG	AA	GG	GG	AA	GG	AA	GG	GG	NN	GG	AA	GG	GG	NN	NN	GG	GG	AA	AA	AA	AA	AA	AG	AG	AG	NN	AG
S1_2065851	G/T	1	2065851	NA	NA	NA	NA	NA	NA	NA	GG	GG	TT	NN	NN	NN	NN	GG	GG	GG	GG	GG	NN	NN	GG	TT	GG	NN	NN	GG	NN	NN	GG	NN	NN	GG	GG	GG	GG	GT	GT	NN	GG	NN	NN	NN	NN	NN	GT
S1_2066702	C/A	1	2066702	NA	NA	NA	NA	NA	NA	NA	CC	CC	CC	CC	CA	CC	CC	NN	CC	CC	CC	NN	CC	AA	AA	CC	AA	CC	AA	AA	AA	AA	CC	AA	AA	NN	CC	AA	CA	CC	CC	CC	CA	CC	CA	CA	CA	CC	CA
S1_2077108	C/T	1	2077108	NA	NA	NA	NA	NA	NA	NA	CT	CC	CC	CC	CC	CC	CT	TT	CC	CC	CC	TT	CC	TT	TT	CC	TT	CC	TT	CT	TT	TT	CC	TT	TT	TT	CC	TT	CT	CC	CC	CC	CT	CC	CT	CC	CT	CT	CT
S1_2098699	T/C	1	2098699	NA	NA	NA	NA	NA	NA	NA	TC	TT	NN	NN	NN	NN	NN	TT	TT	NN	TT	TT	NN	NN	NN	NN	CC	NN	NN	NN	NN	NN	NN	NN	NN	CC	TT	NN	NN	NN	NN	NN	NN	NN	NN	NN	NN	NN	NN
S1_2161346	C/T	1	2161346	NA	NA	NA	NA	NA	NA	NA	CC	CC	CC	CC	CC	CC	CC	CC	CC	CC	CC	CC	CC	CC	CC	CC	CC	CC	CC	CC	CC	CC	CC	CC	CC	CC	CC	CC	CC	CT	CT	CT	CT	CT	CT	CT	CT	CC	CT
S1_2175511	G/A	1	2175511	NA	NA	NA	NA	NA	NA	NA	GA	GG	GA	AA	GA	GA	AA	AA	GG	GG	GG	GG	AA	GG	AA	GG	GG	GG	AA	GG	GG	GG	GG	GG	AA	GG	GG	AA	AA	GG	GA	AA	GA	GA	GA	AA	GA	AA	AA
S1_2277582	T/C	1	2277582	NA	NA	NA	NA	NA	NA	NA	TC	TT	TT	NN	NN	TT	TT	CC	TT	TC	TT	CC	TT	NN	CC	TT	CC	TT	NN	CC	CC	TC	TT	CC	CC	CC	TT	CC	TT	NN	TC	TC	TC	TC	TC	TT	NN	TT	TC
S1_2279144	A/G	1	2279144	NA	NA	NA	NA	NA	NA	NA	AG	AA	AA	AA	AA	AA	AA	GG	AA	AA	AA	GG	AA	GG	GG	AA	GG	AG	GG	GG	GG	GG	AA	GG	GG	GG	AA	GG	AA	AA	AG	AG	AG	AG	AG	AA	AA	AA	AG
S1_2279267	T/A	1	2279267	NA	NA	NA	NA	NA	NA	NA	TA	TT	TT	TT	TT	TT	TT	AA	TT	TT	TT	AA	TT	AA	AA	TT	TT	TA	AA	AA	AA	AA	TT	AA	AA	TT	TT	AA	TT	TT	TA	TA	TA	TA	TT	TT	TT	TT	TA
S1_2389920	A/T	1	2389920	NA	NA	NA	NA	NA	NA	NA	TT	TT	NN	NN	NN	NN	NN	NN	AA	TT	TT	NN	NN	NN	NN	AA	AA	AA	NN	NN	NN	NN	TT	NN	NN	AA	AA	NN	TT	NN	NN	NN	NN	AT	TT	NN	NN	NN	AT
S1_2389962	C/T	1	2389962	NA	NA	NA	NA	NA	NA	NA	TT	TT	NN	NN	NN	NN	NN	NN	CC	TT	TT	NN	NN	NN	NN	CC	CC	CC	NN	NN	NN	NN	TT	NN	NN	CC	CC	NN	TT	NN	NN	NN	NN	CT	CT	NN	NN	NN	CT
S1_2439081	G/A	1	2439081	NA	NA	NA	NA	NA	NA	NA	GG	GG	GG	GG	GG	GG	GG	GG	GG	GG	GG	GG	AA	NN	GG	GG	AA	GG	GG	GG	GG	GG	GG	GG	NN	AA	GG	GG	GG	NN	GA	GA	GG	GG	GG	GA	GG	GG	GA
S1_2465614	G/T	1	2465614	NA	NA	NA	NA	NA	NA	NA	NN	NN	NN	NN	NN	NN	GG	NN	NN	NN	NN	NN	NN	NN	NN	NN	NN	NN	NN	GG	NN	NN	NN	NN	NN	NN	NN	NN	NN	NN	NN	NN	NN	NN	NN	NN	NN	NN	NN
S1_2469547	T/A	1	2469547	NA	NA	NA	NA	NA	NA	NA	NN	NN	NN	TA	TT	NN	NN	NN	NN	TT	NN	NN	TT	TT	TT	AA	AA	TT	NN	TT	NN	NN	TT	TT	TT	NN	NN	TT	TT	AA	TT	NN	TA	TA	TT	TA	TA	TT	TT
S1_2476259	T/C	1	2476259	NA	NA	NA	NA	NA	NA	NA	TC	CC	CC	CC	TC	CC	TC	TT	TT	CC	CC	TT	TT	TT	TT	CC	TT	TT	TT	TT	TT	TT	CC	TT	TT	TT	TT	TT	TT	CC	TC	TC	TC	TT	TC	TC	TC	TC	TC
S1_2499198	T/C	1	2499198	NA	NA	NA	NA	NA	NA	NA	TC	CC	TT	TT	NN	TT	TT	TT	TT	CC	CC	TT	TT	TT	TT	TT	TT	TT	NN	TT	TT	TT	CC	TT	TT	TT	TT	TT	TC	TT	TT	TT	TT	TC	TT	TC	NN	TC	TT
S1_2500418	T/A	1	2500418	NA	NA	NA	NA	NA	NA	NA	NN	NN	AA	AA	TA	TA	TA	NN	NN	TT	NN	NN	TT	TT	TT	AA	TT	TT	TT	TT	TT	TT	TT	TT	TT	NN	NN	TT	TT	TT	TA	TA	TA	TA	TA	TT	TA	TT	TT
S1_2553940	T/G	1	2553940	NA	NA	NA	NA	NA	NA	NA	NN	NN	NN	NN	NN	GG	NN	NN	NN	NN	NN	TT	TT	NN	NN	NN	NN	NN	NN	TT	NN	TT	NN	TT	NN	NN	NN	NN	NN	NN	NN	NN	NN	NN	NN	NN	NN	NN	NN
S1_2591201	C/T	1	2591201	NA	NA	NA	NA	NA	NA	NA	CT	TT	TT	TT	CT	TT	CT	CC	TT	TT	TT	CC	CC	CC	CC	TT	CC	TT	CC	CC	CC	CC	TT	CC	CC	CT	TT	CC	TT	TT	CT	CT	CT	TT	CT	CT	TT	CT	TT
S1_2591202	A/T	1	2591202	NA	NA	NA	NA	NA	NA	NA	AA	AA	AA	AA	AA	AA	AA	AA	AA	AA	AA	AA	AA	AA	AA	AA	AA	AA	AA	AA	AA	AA	AA	AA	AA	AT	AA	AA	AA	AA	AA	AA	AA	AA	AA	AA	AA	AA	AA
S1_2629086	T/C	1	2629086	NA	NA	NA	NA	NA	NA	NA	TC	CC	NN	TT	TC	CC	TC	TT	TT	CC	NN	TT	TT	TT	TT	CC	TT	TT	NN	TT	TT	TT	CC	TT	TT	TT	TT	TT	TC	TT	TC	TT	TC	TC	TC	TC	TC	TC	TT
S1_2629173	C/G	1	2629173	NA	NA	NA	NA	NA	NA	NA	CG	GG	NN	CC	CG	GG	CG	CC	CC	GG	GG	CC	CC	CC	CC	GG	CC	CC	NN	CC	CC	CC	GG	CC	CC	CC	CC	CC	GG	GG	CG	CG	CG	CG	CG	CG	GG	CG	CG
S1_2667447	T/C	1	2667447	NA	NA	NA	NA	NA	NA	NA	TT	TT	NN	NN	TT	NN	NN	NN	TT	TT	TT	TT	NN	TT	NN	NN	TT	NN	NN	NN	NN	TT	NN	NN	NN	TT	TT	TT	NN	NN	NN	NN	NN	NN	NN	NN	NN	NN	NN
S1_2675537	A/G	1	2675537	NA	NA	NA	NA	NA	NA	NA	NN	NN	AG	AA	NN	GG	AA	NN	AA	GG	GG	NN	NN	NN	AA	GG	AA	NN	AA	AA	AA	AA	GG	AA	NN	NN	AA	AA	AG	NN	AA	NN	AA	AA	AG	AG	NN	AA	AA
S1_2678975	T/C	1	2678975	NA	NA	NA	NA	NA	NA	NA	TC	CC	CC	CC	CC	CC	CC	TT	CC	CC	CC	TT	TT	TT	TT	CC	TT	CC	TT	TT	TT	TT	CC	TT	TT	TT	CC	TT	CC	CC	TC	TC	TC	TC	TC	TC	CC	TC	TC
S1_2679002	T/C	1	2679002	NA	NA	NA	NA	NA	NA	NA	TT	TT	TT	TT	TT	TT	TT	TT	TT	TT	TT	TT	TT	TT	TT	TT	TT	TT	TT	TT	TT	TT	TT	TT	TT	CC	NN	TT	TT	TT	TT	TT	TT	TT	TT	TT	TT	TT	TT
S1_2711266	T/A	1	2711266	NA	NA	NA	NA	NA	NA	NA	TA	AA	AA	AA	TA	AA	TA	TT	AA	AA	AA	TT	TT	TT	TT	AA	TT	AA	TT	TT	TT	TT	AA	TT	TT	TT	AA	TT	AA	AA	TA	AA	TA	TA	TA	TA	AA	AA	AA
S1_2711268	A/T	1	2711268	NA	NA	NA	NA	NA	NA	NA	AT	TT	AT	AT	AT	AA	AT	AA	AA	TT	TT	AA	AA	AA	AA	TT	AA	AA	AA	AA	AA	AA	TT	AA	AA	AA	AA	AA	AT	AA	AT	AT	AA	AA	AA	AT	AA	AT	AA
S1_2821526	G/A	1	2821526	NA	NA	NA	NA	NA	NA	NA	GA	AA	AA	AA	GA	GA	GA	GG	GG	AA	AA	GG	GG	GG	GG	AA	GG	GG	GG	GG	GG	GG	AA	GG	GG	GG	GG	GG	GG	GG	GA	GA	GA	GG	GG	GA	GA	GA	GG
S1_2841728	T/C	1	2841728	NA	NA	NA	NA	NA	NA	NA	NN	NN	CC	CC	CC	CC	CC	NN	NN	CC	NN	NN	TT	TT	TT	CC	TT	CC	TT	TT	TT	TT	CC	TT	TT	NN	NN	TT	CC	CC	CC	CC	TC	TC	TC	CC	TC	CC	CC
S1_2841729	T/A	1	2841729	NA	NA	NA	NA	NA	NA	NA	NN	NN	TT	TT	TA	TT	TA	NN	NN	AA	NN	NN	TT	TT	TT	TT	TT	TT	TT	TT	TT	TT	AA	TT	TT	NN	NN	TT	TT	TT	TT	TT	TT	TA	TT	TT	TT	TT	TT
S1_2841890	T/C	1	2841890	NA	NA	NA	NA	NA	NA	NA	TC	CC	TT	TT	TC	TT	TC	TT	TT	CC	CC	TT	TT	TT	TT	TT	TT	TT	TT	TT	TT	TT	CC	TT	TT	TT	TT	TT	TT	TT	TT	TT	TT	TC	TT	TT	TT	TT	TT
S1_2859386	G/T	1	2859386	NA	NA	NA	NA	NA	NA	NA	GT	TT	TT	TT	GT	TT	GT	GG	GG	TT	TT	GG	GG	GG	GG	GG	TT	GG	GG	GG	GG	GG	TT	GG	GG	TT	GG	TT	GT	GG	GT	GT	GT	GT	GT	GT	GT	TT	TT
S1_2866130	T/C	1	2866130	NA	NA	NA	NA	NA	NA	NA	TC	CC	NN	NN	NN	NN	NN	TT	TT	CC	CC	TT	NN	NN	TT	NN	NN	NN	NN	TT	NN	NN	NN	TT	NN	TT	TT	NN	NN	NN	NN	NN	NN	NN	TT	CC	NN	NN	NN
S1_2866253	C/T	1	2866253	NA	NA	NA	NA	NA	NA	NA	CT	TT	NN	NN	NN	TT	NN	NN	TT	NN	NN	NN	NN	NN	NN	NN	TT	TT	NN	CC	CC	CC	NN	NN	NN	TT	TT	NN	NN	NN	NN	TT	NN	NN	CT	NN	NN	NN	TT
S1_2866270	A/G	1	2866270	NA	NA	NA	NA	NA	NA	NA	AA	AA	NN	NN	NN	AA	NN	NN	AA	NN	NN	NN	NN	NN	NN	NN	GG	AA	NN	AA	AA	AA	NN	NN	NN	GG	AA	NN	NN	NN	NN	AA	NN	NN	AA	NN	NN	NN	AA
S1_2866432	A/T	1	2866432	NA	NA	NA	NA	NA	NA	NA	NN	NN	NN	NN	NN	AA	NN	AA	AA	NN	NN	AA	NN	NN	NN	NN	TT	AA	NN	AA	AA	AA	NN	NN	NN	TT	AA	NN	NN	NN	NN	NN	NN	NN	AA	NN	NN	NN	AA
S1_2866450	C/T	1	2866450	NA	NA	NA	NA	NA	NA	NA	NN	NN	NN	NN	NN	CC	NN	CC	CC	NN	NN	CC	NN	NN	NN	NN	CC	CC	NN	CC	CC	CC	NN	NN	NN	CC	CC	NN	NN	NN	NN	NN	NN	NN	CC	NN	NN	NN	CC
S1_2872204	C/T	1	2872204	NA	NA	NA	NA	NA	NA	NA	NN	NN	CC	CC	NN	CC	CC	NN	NN	CT	NN	NN	CC	CC	CC	TT	CC	CC	NN	CC	NN	CC	TT	CC	CC	NN	NN	CC	CC	CC	CT	CT	CC	TT	CC	CT	NN	CC	CC
S1_2872233	G/T	1	2872233	NA	NA	NA	NA	NA	NA	NA	NN	NN	GG	GG	NN	GG	GG	NN	NN	NN	NN	NN	GG	GG	GG	GG	TT	GG	NN	GG	NN	GG	GG	GG	GG	NN	NN	GG	GT	GG	GT	GG	GT	GG	GG	GG	NN	GG	GG
S1_2885143	A/C	1	2885143	NA	NA	NA	NA	NA	NA	NA	AA	AA	NN	NN	NN	NN	NN	AA	AA	NN	AA	AA	NN	NN	NN	NN	NN	NN	NN	NN	NN	NN	NN	NN	NN	CC	AA	NN	NN	NN	NN	NN	NN	NN	NN	NN	NN	NN	NN
S1_2912164	G/T	1	2912164	NA	NA	NA	NA	NA	NA	NA	NN	GT	NN	NN	NN	NN	NN	NN	NN	NN	TT	GG	NN	NN	NN	NN	NN	NN	NN	NN	NN	NN	NN	NN	GG	GG	NN	NN	NN	NN	NN	NN	NN	NN	NN	NN	NN	NN	NN
S1_2947398	A/G	1	2947398	NA	NA	NA	NA	NA	NA	NA	AG	GG	GG	GG	GG	GG	GG	AA	GG	GG	GG	AA	AA	AA	AA	GG	GG	GG	AA	AA	AA	AA	GG	AA	AA	AA	GG	AA	GG	GG	AG	AG	AG	AG	AG	GG	AG	GG	AG
S1_2958230	C/T	1	2958230	NA	NA	NA	NA	NA	NA	NA	CC	CC	NN	CC	CC	CC	CC	CC	CC	TT	NN	CC	CC	CC	CC	CC	CC	NN	CC	CC	CC	CC	TT	CC	NN	CC	CC	CC	CC	TT	CC	NN	CC	CC	CC	CC	TT	CC	CC
S1_2982789	C/T	1	2982789	NA	NA	NA	NA	NA	NA	NA	CT	TT	TT	TT	TT	TT	TT	CC	TT	TT	TT	CC	CC	CC	TT	TT	CC	TT	CC	CC	CC	CC	TT	CC	CC	CC	TT	CC	TT	TT	TT	TT	CT	TT	TT	TT	TT	TT	CT
S1_3001177	A/T	1	3001177	NA	NA	NA	NA	NA	NA	NA	AT	TT	AT	AA	TT	TT	TT	AA	TT	AT	TT	AA	TT	AA	TT	TT	TT	TT	AA	AA	AA	AA	AT	AA	AA	AA	TT	AA	AT	TT	AT	AT	AT	AT	TT	AT	AT	AT	TT
S1_3009543	G/A	1	3009543	NA	NA	NA	NA	NA	NA	NA	GG	GG	GA	AA	GG	GG	GA	GG	GG	GG	GG	GG	GG	GG	GG	GG	GG	GG	GG	GG	GG	GG	GG	GG	GG	GG	GG	GG	GA	AA	GA	GA	GA	GA	GA	GA	GA	GG	GG
S1_3009779	A/C	1	3009779	NA	NA	NA	NA	NA	NA	NA	NN	CC	NN	NN	NN	NN	NN	NN	AA	NN	CC	AA	NN	NN	NN	NN	AA	NN	NN	NN	NN	NN	CC	NN	NN	AA	AA	NN	NN	NN	NN	NN	NN	NN	NN	NN	NN	NN	NN
S1_3013958	A/G	1	3013958	NA	NA	NA	NA	NA	NA	NA	NN	GG	NN	NN	NN	NN	NN	AA	GG	GG	NN	NN	NN	AA	NN	NN	NN	NN	AA	AA	NN	AA	GG	AA	AA	NN	NN	AA	NN	NN	GG	GG	NN	NN	GG	GG	GG	GG	NN
S1_3039283	A/G	1	3039283	NA	NA	NA	NA	NA	NA	NA	AG	AG	GG	AA	AG	AG	AA	AA	AA	GG	AG	AA	GG	AA	AA	AA	AA	AA	AA	AA	AA	AA	GG	AA	AA	AA	AA	AA	AA	AA	AA	AA	AA	AA	AG	AG	AG	AA	AG
S1_3039301	G/A	1	3039301	NA	NA	NA	NA	NA	NA	NA	GA	GA	AA	GG	GA	GA	GG	GG	GG	AA	GA	GG	AA	GG	GG	GG	GG	GG	GG	GG	GG	GG	AA	GG	GG	GG	GG	GG	GG	GG	GG	GG	GG	GG	GA	GA	GA	GG	GA
S1_3062265	G/A	1	3062265	NA	NA	NA	NA	NA	NA	NA	GG	GA	GG	GG	GG	GG	GG	GG	GG	AA	AA	GG	GG	GG	GG	GG	GG	GA	GG	GG	GG	GG	AA	GG	GG	GG	GG	GG	GA	GG	GG	GG	GG	GG	GG	GG	GG	GG	GG
S1_3062287	G/A	1	3062287	NA	NA	NA	NA	NA	NA	NA	GA	AA	AA	AA	AA	AA	AA	GG	AA	AA	AA	GG	AA	GG	GG	AA	GG	AA	GG	GG	GG	GG	AA	GG	GG	GG	AA	GG	AA	AA	GA	GA	AA	GA	AA	GA	AA	AA	GA
S1_3062290	T/A	1	3062290	NA	NA	NA	NA	NA	NA	NA	TT	TT	TA	TT	TA	AA	TA	TT	TT	TT	TT	TT	TT	TT	TT	AA	TT	TT	TT	TT	TT	TT	TT	TT	TT	TT	TT	TT	TT	TT	TT	TT	TT	TT	TT	TT	TT	TA	TT
S1_3062291	T/A	1	3062291	NA	NA	NA	NA	NA	NA	NA	TT	TT	TT	TT	TT	TT	TT	TT	TT	TT	TT	TT	AA	TT	TT	TT	TT	TT	TT	TT	TT	TT	TT	TT	TT	TT	TT	TT	TA	TT	TT	TT	TA	TT	TT	TT	TT	TT	TA
S1_3089728	G/A	1	3089728	NA	NA	NA	NA	NA	NA	NA	GG	GG	GA	GA	GA	GG	GG	GG	GG	GG	GG	GG	GG	GG	GG	GG	GG	GG	GG	GG	GG	GG	GG	GG	GG	GG	GG	GG	GA	GG	GG	GG	GG	GG	GA	GA	GG	GA	GG
S1_3139617	T/A	1	3139617	NA	NA	NA	NA	NA	NA	NA	NN	NN	AA	AA	AA	TA	AA	NN	NN	AA	NN	NN	AA	TT	TT	AA	TT	AA	TT	TT	TT	TT	AA	TT	TT	NN	NN	TT	TA	TT	TA	TA	TA	TA	AA	TA	TA	TA	TA
S1_3238807	A/G	1	3238807	NA	NA	NA	NA	NA	NA	NA	AG	GG	AA	AA	AG	NN	AA	AA	GG	GG	GG	AA	AA	AA	AA	GG	AA	GG	AA	AA	AA	AA	GG	AA	AA	GG	GG	AG	AA	AA	AA	AA	AG	AG	GG	AG	AG	AG	AG
S1_3248562	A/G	1	3248562	NA	NA	NA	NA	NA	NA	NA	NN	NN	AA	AA	AA	AA	AG	AA	AA	AA	NN	NN	AA	NN	AA	AA	AA	NN	AA	AA	AA	AA	AA	AA	AA	AA	AA	AA	AA	AA	AA	AA	AG	AA	AA	AA	NN	AA	AA
S1_3311948	A/G	1	3311948	NA	NA	NA	NA	NA	NA	NA	AG	GG	GG	NN	NN	GG	NN	AA	GG	GG	GG	AA	NN	NN	NN	NN	GG	NN	NN	AA	NN	NN	AG	NN	AA	GG	GG	AA	GG	GG	GG	NN	NN	AG	GG	NN	NN	GG	GG
S1_3338743	A/T	1	3338743	NA	NA	NA	NA	NA	NA	NA	AA	AT	AA	AA	TT	TT	AT	AA	AA	TT	TT	AA	TT	AA	AA	TT	TT	AA	AA	AA	AA	AA	TT	AA	AA	TT	NN	AA	TT	TT	AT	AT	AT	AT	AT	AT	TT	AT	TT
S1_3346163	C/T	1	3346163	NA	NA	NA	NA	NA	NA	NA	CC	CC	NN	CC	NN	NN	NN	CC	CC	NN	TT	CC	NN	CC	CC	NN	TT	NN	NN	NN	NN	CC	TT	CC	CC	TT	CC	NN	CC	NN	TT	NN	NN	NN	TT	NN	CT	CT	CT
S1_3353537	A/G	1	3353537	NA	NA	NA	NA	NA	NA	NA	AG	GG	NN	GG	GG	GG	GG	AA	NN	GG	GG	AA	GG	AA	AA	GG	GG	NN	AA	AA	AA	AA	GG	AA	NN	GG	GG	NN	GG	GG	GG	GG	GG	GG	GG	GG	NN	NN	GG
S1_3520592	C/T	1	3520592	NA	NA	NA	NA	NA	NA	NA	CC	NN	CC	CT	TT	CT	TT	CC	CC	CC	CC	CC	TT	CC	CC	CC	CC	CC	CC	CC	CC	CC	CC	CC	CC	CC	CC	CC	CT	TT	CT	CC	CT	TT	CT	CT	CT	CC	CC
S1_3540179	A/C	1	3540179	NA	NA	NA	NA	NA	NA	NA	CC	AC	AA	NN	NN	AA	AA	CC	AA	NN	AA	NN	NN	NN	CC	AA	CC	AA	NN	AA	AA	NN	AA	NN	NN	CC	AA	AA	AA	NN	AC	NN	NN	NN	AC	AC	NN	NN	AA
S1_3551546	T/C	1	3551546	NA	NA	NA	NA	NA	NA	NA	CC	TC	TT	NN	NN	NN	TT	CC	TT	TT	TT	CC	NN	NN	CC	TT	CC	NN	NN	TT	NN	TT	TT	CC	NN	CC	TT	NN	NN	NN	TC	TC	TC	NN	TT	TT	TT	TT	NN
S1_3948347	C/T	1	3948347	NA	NA	NA	NA	NA	NA	NA	CC	NN	CC	NN	CC	CT	CC	CC	CC	NN	NN	CC	CC	CT	CC	CC	CC	CC	CC	CC	CC	CC	NN	CC	CC	NN	CC	CC	CC	CC	CC	CC	CC	CC	CC	CC	CC	CT	CC
S1_4020387	G/C	1	4020387	NA	NA	NA	NA	NA	NA	NA	CC	GC	GC	CC	GC	GG	GC	GG	GG	GG	GG	GG	GG	GG	GG	GG	GG	GG	CC	GG	GG	GG	GG	GG	GG	GG	GG	GG	GG	GG	GG	GG	GG	GG	GC	GC	GC	GG	GG
S1_4020398	A/G	1	4020398	NA	NA	NA	NA	NA	NA	NA	GG	AG	GG	GG	AG	GG	GG	AA	AA	AA	AA	AA	AA	AA	AA	GG	AA	AA	GG	AA	AA	AA	AA	AA	AA	AA	AA	GG	AA	GG	AG	AG	AG	GG	AG	AG	AG	GG	GG
S1_4029922	A/G	1	4029922	NA	NA	NA	NA	NA	NA	NA	AA	AG	AA	AA	AG	AA	AA	AA	GG	GG	GG	AA	GG	AA	AA	AA	AA	GG	AG	AA	AA	AA	GG	AA	AA	AA	GG	AA	GG	AG	AG	AG	AG	AA	GG	AG	AG	AA	AA
S1_4029973	G/A	1	4029973	NA	NA	NA	NA	NA	NA	NA	GG	GG	GG	GG	GA	GG	GG	GG	GG	GG	GG	GG	GG	GG	GG	GG	GG	GG	GG	GG	GG	GG	GG	GG	GG	GG	GG	GG	GA	GG	GA	GA	GA	GG	GA	GG	GG	GG	GG
S1_4029989	T/A	1	4029989	NA	NA	NA	NA	NA	NA	NA	TT	TT	TT	TT	TA	TT	TT	TT	TT	TT	TT	TT	TT	TT	TT	TT	TT	TT	TT	TT	TT	TT	TT	TT	TT	TT	TT	TT	TA	TT	TA	TA	TA	TT	TA	TT	TT	TT	TT
S1_4030000	T/A	1	4030000	NA	NA	NA	NA	NA	NA	NA	TT	TT	TT	TT	TA	TT	TT	TT	AA	AA	AA	TT	AA	TT	TT	TT	TT	AA	TA	TT	TT	TT	AA	TT	TT	TT	AA	TT	AA	TA	TA	TA	TA	TT	TA	TA	TA	TT	TT
S1_4037334	T/A	1	4037334	NA	NA	NA	NA	NA	NA	NA	AA	AA	AA	NN	AA	AA	AA	TT	TT	AA	AA	TT	AA	TT	TT	AA	TT	TT	TT	TT	TT	TT	AA	TA	TT	TT	TT	TT	AA	AA	TA	TA	TA	AA	TA	NN	AA	AA	AA
S1_4054587	G/A	1	4054587	NA	NA	NA	NA	NA	NA	NA	GG	GG	GG	GG	GG	GG	GG	GG	GG	GG	GG	GG	GG	GG	GG	GG	AA	GG	GG	GG	GG	GG	GG	GG	GG	AA	GG	GG	GG	GG	GG	GG	GA	GG	GG	GA	GG	GG	GG
S1_4104877	G/A	1	4104877	NA	NA	NA	NA	NA	NA	NA	AA	AA	AA	AA	AA	AA	AA	GG	AA	AA	AA	GG	AA	GG	GG	AA	GG	AA	NN	GG	GG	GG	AA	GG	GG	GG	AA	GG	AA	AA	GA	GA	GA	AA	GA	GA	AA	AA	GA
S1_4162416	G/T	1	4162416	NA	NA	NA	NA	NA	NA	NA	GG	GG	GG	GG	GG	GG	GG	GG	GG	GG	GG	GG	GG	GG	GG	GG	GG	GG	GG	GG	GG	GG	GG	GG	NN	GG	GG	GG	GG	NN	GG	GG	GG	GG	GG	GG	GG	GG	GG
S1_4162433	A/G	1	4162433	NA	NA	NA	NA	NA	NA	NA	AA	AA	AA	AA	AA	AA	AA	AA	AA	AA	AA	AA	AA	AA	AA	AA	AA	AA	AA	AA	AA	AA	AA	AA	AA	AA	AA	AA	AA	AA	AA	AA	AA	AA	AA	AA	AA	AA	AA
S1_4162511	T/C	1	4162511	NA	NA	NA	NA	NA	NA	NA	TT	NN	CC	CC	TC	TT	TC	TT	TT	TT	NN	TT	TT	TT	TT	TT	TT	TT	TT	TT	TT	TT	TT	TT	NN	TT	TT	TT	TC	NN	TC	TC	TC	CC	TC	TC	TC	TC	TC
S1_4170256	C/T	1	4170256	NA	NA	NA	NA	NA	NA	NA	CC	CC	NN	TT	CC	CC	CT	CC	CC	CC	CC	CC	CC	NN	CC	CC	CC	CC	CC	CC	CC	CC	CC	CC	NN	CC	CC	CC	CC	CC	CT	CT	CT	TT	CC	CT	CT	TT	CT
S1_4177848	T/G	1	4177848	NA	NA	NA	NA	NA	NA	NA	NN	TT	NN	NN	TT	NN	TT	NN	TT	GG	GG	NN	NN	NN	NN	TT	TT	NN	TT	TT	NN	TT	GG	NN	NN	GG	TT	TT	GG	TT	NN	TT	TT	NN	NN	TG	NN	TT	TT
S1_4201369	C/G	1	4201369	NA	NA	NA	NA	NA	NA	NA	GG	GG	GG	GG	NN	GG	GG	CC	CC	GG	GG	CC	CG	NN	CC	GG	CC	CC	NN	CC	CC	CC	GG	CC	CC	GG	CC	CC	GG	GG	CG	CG	CC	GG	GG	CG	GG	GG	CG
S1_4208168	A/G	1	4208168	NA	NA	NA	NA	NA	NA	NA	GG	GG	GG	GG	GG	GG	GG	AA	GG	GG	GG	AA	AG	AA	AA	GG	AA	GG	AA	AA	AA	AA	GG	AA	NN	GG	GG	AA	GG	GG	AG	AG	NN	GG	GG	GG	GG	GG	AG
S1_4327126	T/C	1	4327126	NA	NA	NA	NA	NA	NA	NA	TT	TT	NN	NN	NN	NN	NN	TT	TT	NN	TT	TT	NN	NN	NN	NN	NN	NN	NN	NN	NN	NN	NN	NN	NN	TT	TT	NN	NN	NN	NN	NN	NN	NN	NN	NN	NN	NN	NN
S1_4327200	T/C	1	4327200	NA	NA	NA	NA	NA	NA	NA	TT	TT	NN	NN	NN	NN	NN	TT	TT	NN	TT	TT	NN	NN	NN	NN	NN	NN	NN	NN	NN	NN	NN	NN	NN	TT	TT	NN	NN	NN	NN	NN	NN	NN	NN	NN	NN	NN	NN
S1_4327327	T/C	1	4327327	NA	NA	NA	NA	NA	NA	NA	TT	TC	TT	TT	TT	TT	TT	TT	TT	CC	CC	TT	TT	TT	TT	TT	TT	TT	TT	TT	TT	TT	CC	TT	TT	CC	TT	TT	TT	TT	TT	TT	TT	TT	TT	TT	TT	TT	TT
S1_4330975	C/T	1	4330975	NA	NA	NA	NA	NA	NA	NA	CC	CC	CC	CC	CC	CC	CC	CC	CC	CC	CC	CC	CC	CC	CC	CC	CC	CC	NN	CC	CC	CT	CC	CC	CC	CC	CC	TT	CC	CC	CC	NN	CC	CC	CC	CC	CC	CC	CC
S1_4512437	A/C	1	4512437	NA	NA	NA	NA	NA	NA	NA	AA	AC	AC	CC	AA	AA	AC	AA	AA	CC	CC	AA	CC	AC	AA	AA	AA	NN	AA	AA	AA	AA	CC	AA	AA	CC	AA	CC	AA	AA	AC	AC	AA	AA	AC	AC	AC	AA	CC
S1_4533122	T/C	1	4533122	NA	NA	NA	NA	NA	NA	NA	CC	CC	TC	CC	TC	TC	TC	TT	CC	CC	CC	TT	CC	TT	TT	CC	TT	CC	TT	TT	TT	TT	CC	TT	TT	CC	CC	CC	CC	CC	TC	TC	TC	CC	CC	TC	CC	CC	CC
S1_4692286	G/A	1	4692286	NA	NA	NA	NA	NA	NA	NA	AA	AA	GA	AA	GA	GA	GA	GG	AA	AA	AA	GG	AA	GG	GG	AA	GG	AA	GG	GG	GG	GG	AA	GG	GG	AA	AA	GG	GA	AA	GA	GA	GA	AA	GA	GA	AA	AA	AA
S1_5050434	T/C	1	5050434	NA	NA	NA	NA	NA	NA	NA	NN	NN	NN	TC	CC	NN	TC	NN	NN	CC	NN	NN	NN	TT	TT	CC	TT	CC	TT	NN	TT	TT	NN	NN	TT	CC	NN	TT	TT	CC	TC	TC	TC	TC	NN	CC	CC	TC	CC
S1_5059593	T/G	1	5059593	NA	NA	NA	NA	NA	NA	NA	GG	GG	GG	TG	GG	GG	TG	TT	GG	GG	GG	TT	GG	TT	TT	GG	TT	GG	TT	TT	TT	TT	GG	TT	TT	GG	GG	TT	TT	GG	TG	TG	TG	TG	GG	GG	GG	TG	GG
S1_5098480	A/C	1	5098480	NA	NA	NA	NA	NA	NA	NA	AA	CC	NN	NN	NN	NN	NN	AA	AA	NN	AA	AA	NN	NN	NN	NN	NN	NN	NN	NN	NN	NN	CC	NN	NN	AA	AA	NN	NN	NN	NN	NN	NN	NN	NN	NN	NN	NN	NN
S1_5098507	A/T	1	5098507	NA	NA	NA	NA	NA	NA	NA	TT	TT	NN	NN	NN	NN	NN	AA	TT	NN	TT	AA	NN	NN	NN	NN	NN	NN	NN	NN	NN	NN	TT	NN	NN	TT	TT	NN	NN	NN	NN	NN	NN	NN	NN	NN	NN	NN	NN
S1_5199804	C/T	1	5199804	NA	NA	NA	NA	NA	NA	NA	TT	CT	CC	CC	CT	CC	CC	CC	CC	CC	CC	CC	TT	CC	CC	CC	CC	CC	CC	CC	CC	CC	CC	CC	CC	CC	CC	CC	CC	TT	CC	CC	CT	CT	CT	CT	CC	CT	CT
S1_5199990	G/A	1	5199990	NA	NA	NA	NA	NA	NA	NA	GG	GG	GG	GA	GG	GG	GA	GG	GG	GG	GG	GG	GG	GG	GG	GG	AA	GG	AA	GG	GG	GG	GG	GG	GA	GG	GG	GG	GA	GG	GA	GA	GG	GG	GA	GA	GG	GG	GG
S1_5200948	T/C	1	5200948	NA	NA	NA	NA	NA	NA	NA	TT	TT	TT	NN	TT	TT	TT	TT	CC	TT	TT	NN	CC	TT	TT	TT	CC	CC	NN	TT	NN	TT	TT	TT	NN	TT	CC	NN	NN	NN	TT	TC	TT	TT	TC	TC	NN	TT	TT
S1_5824411	C/T	1	5824411	NA	NA	NA	NA	NA	NA	NA	NN	NN	CT	CT	CC	CT	CC	NN	NN	TT	NN	NN	CC	CC	CC	CC	CC	TT	CC	CC	CC	CC	TT	CC	CC	NN	NN	CC	CC	TT	CC	CT	CT	CT	CT	CT	TT	CT	CT
S1_5877605	C/T	1	5877605	NA	NA	NA	NA	NA	NA	NA	NN	NN	CC	CC	CT	TT	CT	NN	NN	CC	NN	NN	CC	CC	CC	TT	CC	CC	CC	CC	CC	CC	CC	CC	CC	NN	NN	CC	CC	CC	CC	CC	CC	CC	CC	CC	CC	CT	CC
S1_5891065	A/G	1	5891065	NA	NA	NA	NA	NA	NA	NA	GG	GG	AG	GG	AG	GG	AG	AA	GG	GG	GG	AA	GG	AA	AA	GG	AA	GG	AA	AA	AA	AA	GG	AA	AA	GG	GG	AA	AA	GG	AG	AG	AG	AG	GG	GG	GG	AG	GG
S1_5891110	A/C	1	5891110	NA	NA	NA	NA	NA	NA	NA	CC	AC	AA	AA	AC	CC	AC	AA	AA	AA	AA	AA	CC	AA	AA	CC	AA	AA	AA	AA	AA	AA	AA	AA	AA	AA	AA	AA	AA	AA	AC	AC	AA	AC	AA	AA	AA	AC	AA
S1_5907291	T/C	1	5907291	NA	NA	NA	NA	NA	NA	NA	CC	TC	TT	TT	TC	TC	TC	TT	TT	TT	TT	TT	TT	TT	TT	CC	TT	TT	TT	TT	TT	TT	TT	TT	TT	TT	TT	TT	TT	TT	TT	TT	TT	TT	TT	TT	TT	TC	TT
S1_5960485	C/T	1	5960485	NA	NA	NA	NA	NA	NA	NA	CT	TT	NN	TT	NN	NN	TT	CC	CC	NN	TT	CC	NN	NN	CC	NN	NN	CC	CC	CC	NN	NN	TT	CC	NN	TT	CC	NN	NN	CC	CC	NN	CC	CT	NN	NN	CT	CT	CT
S1_5960599	T/C	1	5960599	NA	NA	NA	NA	NA	NA	NA	TT	TT	TC	CC	TT	TT	TT	TT	TT	TT	TT	TT	TT	TT	TT	TT	TT	TT	TT	TT	TT	TT	TT	TT	TT	TT	TT	TT	TT	TT	TT	TT	TT	TT	TT	TT	TT	TT	TT
S1_6180455	C/G	1	6180455	NA	NA	NA	NA	NA	NA	NA	CC	CG	CC	CC	CC	CC	CC	CC	CC	GG	GG	CC	NN	CC	CC	CC	CC	CC	CC	CC	CC	CC	GG	CC	CC	GG	CC	CC	CC	CC	CC	CC	CC	CG	CG	CG	CC	CC	CC
S1_6186702	C/A	1	6186702	NA	NA	NA	NA	NA	NA	NA	CC	CC	NN	NN	NN	NN	CC	CC	CC	NN	CC	CC	NN	CC	NN	NN	NN	NN	NN	NN	NN	NN	NN	NN	NN	CC	CC	NN	CC	NN	NN	NN	NN	NN	NN	NN	NN	NN	CC
S1_6614453	A/T	1	6614453	NA	NA	NA	NA	NA	NA	NA	NN	NN	NN	TT	AT	AT	NN	NN	NN	NN	NN	NN	NN	AT	AA	TT	TT	AT	TT	AA	TT	AA	AA	AA	AA	NN	TT	AA	TT	AA	AT	AA	NN	AA	NN	AT	AA	AT	AT
S1_6614998	T/G	1	6614998	NA	NA	NA	NA	NA	NA	NA	TT	TT	TT	GG	NN	TT	TT	TT	TT	TT	TT	NN	GG	NN	TT	TT	TT	TT	TT	TG	TT	TT	TT	TT	TT	TT	TT	TT	NN	TT	TT	TT	TT	TT	TT	TT	TT	TT	TG
S1_6615022	C/T	1	6615022	NA	NA	NA	NA	NA	NA	NA	CC	CC	CC	TT	NN	CC	CC	CC	CT	CC	CC	NN	CC	NN	CC	CC	CC	TT	CC	CT	CC	CC	CC	CC	CC	CC	CC	CC	NN	CC	CC	CC	CC	CC	CC	CC	CC	CC	CT
S1_6922080	G/A	1	6922080	NA	NA	NA	NA	NA	NA	NA	GG	GG	NN	GA	GA	GA	GA	GG	GG	GG	GG	GG	GG	GG	GG	NN	GG	GG	GG	GG	GG	GG	GG	GG	GG	GG	GG	GG	GG	GG	GG	GA	GG	GG	GG	GG	GA	GG	GA
S1_6922577	G/A	1	6922577	NA	NA	NA	NA	NA	NA	NA	GG	GA	GG	GG	GG	GG	GG	GG	GG	AA	AA	GG	GG	GG	GG	GG	GG	GG	GG	GG	GG	GG	AA	GG	GG	AA	GG	GG	GA	GG	GA	GA	GA	GA	GA	GA	GA	GG	GA
S1_7005026	T/A	1	7005026	NA	NA	NA	NA	NA	NA	NA	NN	NN	NN	NN	NN	NN	NN	NN	AA	NN	NN	NN	NN	NN	TT	NN	NN	NN	NN	NN	NN	NN	AA	NN	NN	AA	NN	NN	NN	NN	NN	NN	NN	NN	NN	NN	NN	NN	NN
S1_7024447	T/G	1	7024447	NA	NA	NA	NA	NA	NA	NA	GG	GG	GG	GG	GG	GG	GG	NN	TT	GG	GG	TT	GG	TT	TT	GG	TT	TT	TT	TT	TT	TT	GG	TT	TT	GG	TT	TT	GG	GG	GG	GG	TG	GG	GG	GG	GG	GG	GG
S1_7024504	G/A	1	7024504	NA	NA	NA	NA	NA	NA	NA	AA	NN	AA	AA	AA	AA	GA	GG	GG	AA	AA	GG	AA	GG	GG	AA	GG	GG	GG	GG	GG	GG	AA	GG	GG	AA	GG	GG	AA	AA	GA	GA	GA	AA	GA	AA	GA	AA	GA
S1_7133048	G/T	1	7133048	NA	NA	NA	NA	NA	NA	NA	NN	NN	GG	GT	GT	GT	GT	GG	GG	TT	NN	GG	TT	GG	GG	GG	GG	GG	GG	GG	GG	GG	TT	GG	GG	NN	GG	GG	GG	GG	GT	GG	GT	GT	GT	GT	GT	GT	GT
S1_7134772	G/A	1	7134772	NA	NA	NA	NA	NA	NA	NA	GG	GG	GG	GG	GG	GG	GG	GA	GG	GG	GG	GG	GG	GG	GG	GG	GG	GG	GG	GG	AA	GG	GG	GG	GA	GG	GG	GG	GG	GG	GG	GG	GG	GG	GG	GG	GG	GG	GG
S1_7134773	G/A	1	7134773	NA	NA	NA	NA	NA	NA	NA	GG	GG	GG	GG	GG	GG	GG	GA	GG	GG	GG	GG	GG	GG	GG	GG	GG	GG	GG	GG	AA	GG	GG	GG	GA	GG	GG	GG	GG	GG	GG	GG	GG	GG	GG	GG	GG	GG	GG
S1_7188587	G/A	1	7188587	NA	NA	NA	NA	NA	NA	NA	AA	AA	GG	GA	GA	GA	GA	GG	GG	AA	AA	GG	AA	GG	GG	GG	GG	GG	GG	GG	GG	GG	AA	GG	GG	AA	GG	GG	GG	GG	GA	GA	GG	GA	GA	GA	GA	GA	GA
S1_7188846	T/C	1	7188846	NA	NA	NA	NA	NA	NA	NA	CC	CC	TT	TC	NN	CC	NN	TT	TT	CC	CC	TT	CC	TT	TT	TT	TT	TT	TT	TT	TT	TT	CC	TT	TT	CC	TT	TT	TT	TT	TT	TC	TT	TC	TC	TT	TC	TC	TC
S1_7204050	G/A	1	7204050	NA	NA	NA	NA	NA	NA	NA	GG	GG	NN	NN	NN	NN	GG	AA	GG	NN	GG	GG	NN	NN	NN	NN	NN	GG	NN	NN	AA	NN	NN	NN	AA	GG	NN	NN	NN	NN	NN	GG	NN	NN	NN	NN	NN	NN	NN
S1_7559765	C/T	1	7559765	NA	NA	NA	NA	NA	NA	NA	TT	TT	TT	TT	TT	TT	TT	TT	TT	TT	TT	CC	CC	CC	CC	TT	CC	TT	TT	CC	TT	CC	TT	CC	CT	TT	TT	CC	CC	TT	CT	CT	CT	CT	TT	CT	TT	TT	TT
S1_7564499	A/G	1	7564499	NA	NA	NA	NA	NA	NA	NA	AA	AA	NN	AA	AA	AA	AA	GG	AA	AA	NN	AA	AA	AA	AA	AA	AA	AA	AA	AA	GG	AA	AA	AA	AG	AA	NN	AA	AA	AA	AA	AA	AA	AA	AA	AA	AA	AA	AA
S1_7585688	C/T	1	7585688	NA	NA	NA	NA	NA	NA	NA	CC	NN	CT	CC	CT	CC	CT	CC	CC	TT	TT	CC	TT	CC	CC	CC	CC	CC	CC	CC	CC	CC	TT	CC	CC	TT	CC	CC	CC	CC	CT	CT	CC	CT	CT	CT	CC	CT	CC
S1_7622100	C/T	1	7622100	NA	NA	NA	NA	NA	NA	NA	CC	CT	CC	CC	CT	CC	CT	CC	CC	TT	TT	CC	TT	CC	CC	CC	CC	CC	CC	CC	CC	CC	TT	CC	CC	TT	CC	CC	CC	CC	CT	CT	CC	CT	CT	CT	CC	CT	CC
S1_7883548	G/T	1	7883548	NA	NA	NA	NA	NA	NA	NA	GG	GG	GT	TT	GT	TT	GT	GG	TT	GG	GG	GG	GG	GG	GG	GG	GG	TT	GG	GG	GG	GG	GG	GG	GG	GG	TT	GG	GG	TT	GT	GT	GT	GG	GT	GT	GT	GT	GT
S1_7888130	A/G	1	7888130	NA	NA	NA	NA	NA	NA	NA	AA	AA	AA	AA	AA	AA	AA	AA	AA	AA	AA	AA	AA	AA	AA	AA	AA	AA	AA	AA	AA	AA	AA	AA	AA	AA	AA	AA	AA	AA	AA	AA	AA	AA	AA	AA	AA	AA	AA
S1_7971821	T/G	1	7971821	NA	NA	NA	NA	NA	NA	NA	TT	TG	TT	NN	NN	NN	NN	TT	TT	NN	GG	TT	TT	NN	NN	NN	TT	NN	NN	TT	NN	TT	GG	NN	NN	GG	TT	NN	NN	NN	NN	TG	NN	TG	NN	NN	NN	NN	TG
S1_7976973	T/C	1	7976973	NA	NA	NA	NA	NA	NA	NA	TT	TC	TC	TT	TC	CC	TC	TT	CC	CC	CC	TT	CC	TT	TT	TT	TT	CC	CC	TT	TT	TT	CC	TT	TT	CC	CC	TT	TT	TT	TC	TC	TT	TT	CC	TC	TC	TC	CC
S1_7977074	T/C	1	7977074	NA	NA	NA	NA	NA	NA	NA	TT	TT	TC	TT	TC	TC	TT	NN	TT	TT	TT	NN	TT	TT	TT	TT	TT	TT	TT	TT	TT	TT	TT	TT	TT	TT	TT	TT	TT	TT	TT	TT	TT	TT	CC	TT	TC	TC	TC
S1_7977218	T/C	1	7977218	NA	NA	NA	NA	NA	NA	NA	CC	CC	CC	CC	NN	CC	CC	TT	CC	CC	NN	NN	CC	TT	TT	CC	TT	CC	CC	TT	TT	TT	CC	TT	TT	NN	CC	TT	TT	CC	TC	TC	CC	TC	CC	TC	TC	CC	CC
S1_7977242	T/C	1	7977242	NA	NA	NA	NA	NA	NA	NA	CC	CC	CC	CC	NN	CC	CC	TC	CC	CC	CC	NN	CC	TT	TT	CC	CC	CC	CC	TT	CC	TT	CC	TT	TC	CC	CC	TT	TT	CC	TC	TC	CC	TC	CC	TC	TC	CC	CC
S1_7994732	C/A	1	7994732	NA	NA	NA	NA	NA	NA	NA	CC	CA	CC	CC	CC	CA	CA	CC	CC	AA	AA	CC	CC	CC	CC	CC	CC	CC	CC	CC	CC	CC	AA	CC	CC	AA	CC	CC	CC	CC	CA	CA	CA	CC	CA	CA	CC	CA	CC
S1_7994849	C/T	1	7994849	NA	NA	NA	NA	NA	NA	NA	CC	CT	CC	CC	CC	CT	CT	CC	CC	TT	TT	CC	CC	CC	CC	CC	CC	CC	CC	CC	CC	CC	TT	CC	CC	TT	CC	CC	CC	CC	CT	CT	CT	CC	CT	CT	CC	CT	CC
S1_7994930	C/T	1	7994930	NA	NA	NA	NA	NA	NA	NA	CC	CC	CC	CC	CT	TT	CC	CC	CC	CC	CC	CC	CC	CC	CC	CC	CC	CC	CC	CC	CC	CC	CC	CC	CC	CC	CC	CC	CC	CC	CC	CC	CC	CC	CT	CC	CT	CT	CT
S1_8036580	G/C	1	8036580	NA	NA	NA	NA	NA	NA	NA	NN	NN	GG	GG	GG	CC	GG	NN	NN	GG	NN	NN	GG	GG	GG	GG	GG	CC	GG	GG	GG	GG	GG	GG	GG	NN	NN	GG	GG	CC	GC	GC	GC	GG	GG	GC	GC	GG	GG
S1_8036817	G/T	1	8036817	NA	NA	NA	NA	NA	NA	NA	GG	GG	NN	GG	GG	NN	GG	GG	TT	GG	GG	GG	GG	GG	GG	GG	GG	NN	GG	GG	GG	GG	GG	GG	GG	GG	TT	GG	GG	TT	GT	GG	GT	GG	NN	GT	GT	GG	GG
S1_8793338	G/A	1	8793338	NA	NA	NA	NA	NA	NA	NA	AA	AA	NN	AA	AA	AA	AA	GA	AA	AA	AA	GG	AA	NN	GG	AA	GG	NN	NN	GG	GG	GG	AA	GG	GA	AA	AA	GG	GG	AA	GA	GA	AA	GA	GA	GA	AA	GA	AA
S1_8793410	G/A	1	8793410	NA	NA	NA	NA	NA	NA	NA	AA	AA	AA	AA	AA	AA	AA	GA	AA	AA	AA	GG	AA	GG	GG	AA	GA	AA	GG	GG	GG	GG	AA	GG	GA	AA	AA	GG	GG	AA	GA	GA	AA	GA	GA	GA	AA	GA	AA
S1_8819586	C/T	1	8819586	NA	NA	NA	NA	NA	NA	NA	TT	TT	CC	CC	TT	TT	TT	CT	CC	TT	TT	CC	TT	CT	CC	TT	CC	CC	CC	CC	CC	CC	TT	CC	CT	TT	CC	CC	CC	TT	CT	CC	CT	CT	CC	CT	CT	CT	CT
S1_8873456	G/T	1	8873456	NA	NA	NA	NA	NA	NA	NA	TT	NN	NN	NN	NN	NN	NN	NN	TT	TT	NN	GG	NN	NN	GG	NN	GG	TT	NN	GG	NN	NN	NN	NN	GT	TT	TT	NN	NN	NN	NN	NN	TT	NN	GT	NN	NN	NN	TT
S1_8873470	A/T	1	8873470	NA	NA	NA	NA	NA	NA	NA	AA	NN	NN	NN	NN	NN	NN	NN	AA	AA	NN	AA	NN	NN	AA	NN	AA	AA	NN	AA	NN	NN	NN	NN	AA	AA	AA	NN	NN	NN	NN	NN	AA	NN	AA	NN	NN	NN	AA
S1_9044456	C/T	1	9044456	NA	NA	NA	NA	NA	NA	NA	TT	NN	TT	TT	TT	TT	TT	CC	CC	TT	TT	CC	CC	CC	CC	TT	CC	CC	CC	CC	CC	CC	TT	CC	CT	TT	CC	CC	CC	TT	CT	CT	CT	CT	CC	CT	CT	CT	CC
S1_9274264	G/A	1	9274264	NA	NA	NA	NA	NA	NA	NA	GG	GG	GG	GG	GG	GG	GG	GA	GG	GG	GG	GG	GG	GG	GG	GG	AA	GG	GG	GG	GG	GG	GG	GG	GA	GG	GG	GG	GG	GG	GG	GG	GG	GG	GG	GG	GG	GG	GG
S1_9274308	C/T	1	9274308	NA	NA	NA	NA	NA	NA	NA	CC	CC	CC	CC	CC	CC	CC	CT	CC	CC	CC	CC	CC	CC	CC	CC	TT	CC	CC	CC	CC	CC	CC	CC	CT	CC	CC	CC	CC	CC	CT	CT	CT	NN	NN	CC	CT	CT	CC
S1_9479635	T/C	1	9479635	NA	NA	NA	NA	NA	NA	NA	TT	TT	TT	NN	NN	NN	NN	TT	TT	NN	TT	TT	NN	NN	TT	TT	NN	TT	NN	NN	NN	TT	TT	TT	NN	NN	TT	TT	TT	CC	NN	TT	NN	NN	TT	NN	NN	TT	NN
S1_9479641	C/A	1	9479641	NA	NA	NA	NA	NA	NA	NA	AA	AA	AA	NN	NN	NN	NN	CC	CC	NN	AA	CC	NN	NN	CC	AA	CC	CC	NN	NN	NN	CC	AA	CC	NN	NN	CC	CC	CC	AA	NN	CC	NN	NN	CA	NN	NN	CA	NN
S1_9679293	C/T	1	9679293	NA	NA	NA	NA	NA	NA	NA	TT	CT	CT	CC	CC	CT	CT	CC	CC	CC	CC	CC	CC	CC	CC	CC	CC	CC	CC	CC	CC	CC	CC	CC	CC	CC	CC	CC	CC	TT	CT	CC	CT	CC	CT	CT	CT	CT	CT
S1_9815670	C/T	1	9815670	NA	NA	NA	NA	NA	NA	NA	CC	CC	NN	NN	NN	CC	NN	CT	TT	NN	CC	TT	NN	NN	TT	NN	TT	TT	NN	TT	NN	NN	CC	TT	TT	CC	TT	NN	NN	NN	NN	CC	NN	NN	NN	NN	NN	NN	NN
S1_9850335	C/T	1	9850335	NA	NA	NA	NA	NA	NA	NA	NN	NN	CC	CC	CC	CC	CC	NN	NN	CC	NN	NN	CC	TT	TT	CC	TT	CC	TT	TT	TT	TT	CC	TT	TT	NN	NN	TT	CC	CC	CC	CC	CC	CC	CT	CC	CC	CC	CC
S1_9953859	G/A	1	9953859	NA	NA	NA	NA	NA	NA	NA	GG	GG	GG	GG	GG	GG	GG	GG	GG	AA	NN	GG	GG	GG	GG	GG	GG	GG	GG	NN	GG	GG	AA	GG	GG	GG	GG	NN	GG	GG	GG	GG	GG	GG	GG	GG	GG	GG	GG
S1_9987884	T/G	1	9987884	NA	NA	NA	NA	NA	NA	NA	GG	GG	GG	GG	GG	GG	GG	TT	GG	GG	GG	TT	GG	TT	TT	GG	GG	GG	GG	TT	TT	TT	GG	TT	TT	GG	GG	TT	GG	GG	GG	GG	GG	GG	GG	GG	GG	GG	GG
S1_9989717	G/T	1	9989717	NA	NA	NA	NA	NA	NA	NA	GG	GG	GG	GG	NN	GG	GG	GG	GG	GG	GG	GG	GG	GG	GG	GG	TT	GG	TT	GG	GG	GG	GG	GG	GG	TT	GG	GG	GT	GG	GG	GT	GG	GG	GG	GT	GG	GG	GT
S1_10127800	A/G	1	10127800	NA	NA	NA	NA	NA	NA	NA	GG	GG	GG	NN	NN	GG	GG	AA	GG	GG	GG	AA	NN	NN	AA	GG	AA	GG	AA	AA	AA	AA	GG	AA	AA	AA	GG	NN	AA	GG	GG	AG	AG	GG	GG	AG	GG	NN	GG
S1_10180391	T/C	1	10180391	NA	NA	NA	NA	NA	NA	NA	TT	NN	NN	NN	NN	TT	TT	NN	TT	NN	TT	TT	NN	TT	TT	NN	CC	NN	NN	NN	NN	NN	TT	NN	TT	CC	NN	NN	NN	TT	NN	TT	CC	NN	NN	NN	NN	NN	NN
S1_10188495	C/G	1	10188495	NA	NA	NA	NA	NA	NA	NA	CC	CC	CC	CC	CC	CC	CC	CC	CC	CC	CC	CC	CC	CC	CC	CC	CC	CC	CC	CC	CC	CC	CC	CC	CC	CC	CC	CC	CC	CC	CC	CC	CC	CC	CC	CC	CC	CC	CC
S1_10188640	G/A	1	10188640	NA	NA	NA	NA	NA	NA	NA	NN	NN	GG	GG	GG	GG	GG	NN	NN	GG	NN	NN	GG	GG	GG	GG	AA	GG	GG	GG	GG	GG	GG	GG	GG	NN	NN	GG	GG	GG	GG	GG	GG	GG	GG	GA	GG	GG	GG
S1_10371804	G/T	1	10371804	NA	NA	NA	NA	NA	NA	NA	GG	GG	GG	GG	GG	GG	GG	GG	GG	GG	GG	GG	TT	GG	GG	GG	TT	GG	GG	GG	GG	GG	GG	GG	GG	TT	GG	GG	GG	GG	GG	GG	GT	GG	GG	GT	GG	GG	GG
S1_10371816	C/T	1	10371816	NA	NA	NA	NA	NA	NA	NA	TT	TT	CT	CC	TT	TT	CT	CC	TT	TT	TT	CC	TT	CC	CC	CC	TT	TT	TT	CC	CC	CC	TT	CC	CC	TT	TT	CC	CT	TT	CT	CT	TT	TT	TT	CT	TT	CT	TT
S1_10378231	G/A	1	10378231	NA	NA	NA	NA	NA	NA	NA	AA	AA	NN	NN	NN	AA	NN	GG	AA	NN	NN	GG	NN	NN	NN	NN	NN	NN	NN	NN	NN	NN	NN	NN	NN	AA	AA	NN	NN	NN	NN	NN	NN	NN	NN	NN	NN	NN	AA
S1_10378243	C/T	1	10378243	NA	NA	NA	NA	NA	NA	NA	TT	TT	NN	NN	NN	TT	NN	CC	TT	NN	NN	CC	NN	NN	NN	NN	NN	NN	NN	NN	NN	NN	NN	NN	NN	TT	TT	NN	NN	NN	NN	NN	NN	NN	NN	NN	NN	NN	TT
S1_10383931	T/C	1	10383931	NA	NA	NA	NA	NA	NA	NA	TT	TT	TT	TT	TC	TC	TT	TT	TT	TT	TT	TT	TT	TT	TT	TT	TT	TT	CC	TT	TT	TT	TT	TT	TT	TT	TT	TT	TC	CC	TC	CC	TC	TC	TC	TC	TC	TC	TT
S1_10383942	C/G	1	10383942	NA	NA	NA	NA	NA	NA	NA	CC	CC	CC	CC	CG	CG	CC	CC	CC	CC	CC	CC	CC	CC	CC	CC	CC	CC	GG	CC	CC	CC	CC	CC	CC	CC	CC	CC	CG	GG	CG	GG	CG	CG	CG	CG	CG	CG	CC
S1_10407500	T/C	1	10407500	NA	NA	NA	NA	NA	NA	NA	TT	TT	NN	TT	TT	TT	TC	TT	TT	TT	TT	TT	CC	TT	TT	TT	CC	TT	TT	TT	TT	TT	TT	TT	TT	CC	TT	TT	TC	TT	TC	TC	TT	TT	TT	TC	TT	TT	TT
S1_10433478	T/C	1	10433478	NA	NA	NA	NA	NA	NA	NA	TT	TT	NN	NN	NN	NN	NN	TT	TT	NN	TT	TT	NN	NN	NN	NN	CC	NN	NN	TT	NN	TT	TT	NN	NN	NN	TT	TT	NN	NN	NN	NN	NN	TT	NN	NN	NN	NN	NN
S1_10897242	A/G	1	10897242	NA	NA	NA	NA	NA	NA	NA	NN	NN	GG	GG	AG	GG	GG	NN	AA	GG	NN	NN	GG	AA	AA	GG	AA	AA	AA	AA	AA	AA	GG	AA	AA	NN	NN	AA	AA	AA	AG	AA	AG	AG	AG	AG	AG	AG	AG
S1_10929589	A/T	1	10929589	NA	NA	NA	NA	NA	NA	NA	TT	NN	AA	AA	NN	TT	TT	AA	NN	NN	TT	AA	NN	NN	AA	TT	AA	NN	NN	AA	NN	AA	TT	AA	AA	AA	AA	AA	AA	NN	NN	AA	TT	NN	AA	NN	NN	AT	AT
S1_10929599	T/C	1	10929599	NA	NA	NA	NA	NA	NA	NA	TT	NN	TT	TT	NN	TT	TT	TT	NN	NN	TT	TT	TT	NN	TT	TT	CC	TT	NN	TT	NN	TT	TT	TT	TC	CC	TT	TT	TT	TT	NN	TC	TT	NN	TC	TT	NN	TT	TT
S1_10929631	T/C	1	10929631	NA	NA	NA	NA	NA	NA	NA	TT	TC	TT	TT	NN	TT	TT	NN	TT	NN	NN	TT	TT	NN	TT	TT	TT	NN	NN	TT	NN	TT	CC	TT	TT	TT	TT	TT	TT	TT	NN	TT	TC	NN	TT	CC	NN	TT	TC
S1_10967128	T/C	1	10967128	NA	NA	NA	NA	NA	NA	NA	TT	NN	NN	NN	NN	NN	NN	NN	TT	TT	TT	TT	NN	NN	NN	NN	CC	TT	NN	NN	NN	NN	TT	NN	NN	CC	TT	NN	NN	NN	TT	TC	NN	NN	NN	NN	NN	NN	NN
S1_10993212	C/G	1	10993212	NA	NA	NA	NA	NA	NA	NA	CC	CC	CC	CC	CC	CC	CC	CC	CC	CC	CC	CC	CC	CC	CC	CC	GG	CC	CC	CC	CC	CC	CC	CC	CG	GG	CC	CC	CC	CC	CC	CC	CC	CC	CC	CC	CC	CC	CC
S1_11075022	G/A	1	11075022	NA	NA	NA	NA	NA	NA	NA	NN	NN	GG	NN	GG	NN	GG	NN	NN	NN	NN	NN	AA	NN	GG	GG	AA	GG	GG	GG	GA	GG	GG	NN	GA	NN	NN	GG	GG	GG	GG	GG	GG	GG	GG	GG	GG	GG	GG
S1_11230034	G/T	1	11230034	NA	NA	NA	NA	NA	NA	NA	TT	GT	TT	TT	TT	TT	TT	GG	TT	GG	GG	GG	TT	GG	GG	TT	TT	TT	GG	GG	GG	GG	GG	GG	GT	TT	TT	GG	GG	TT	GT	GT	GT	GT	GT	GT	TT	TT	GT
S1_11230067	T/C	1	11230067	NA	NA	NA	NA	NA	NA	NA	CC	TC	CC	CC	CC	CC	CC	TT	CC	TT	TT	TT	CC	TT	TT	CC	CC	CC	TT	TT	TT	TT	TT	TT	TC	CC	CC	TT	TT	CC	TC	TC	TC	TC	TC	TC	CC	CC	TC
S1_11648112	G/C	1	11648112	NA	NA	NA	NA	NA	NA	NA	GG	GG	GG	GG	GG	GG	GG	GG	GG	GG	GG	GG	GG	GG	GG	GG	CC	GG	GG	GG	GG	GG	GG	GG	GG	CC	GG	GG	GG	GG	GG	GG	GC	GC	GG	GC	GG	GG	GG
S1_11656954	C/A	1	11656954	NA	NA	NA	NA	NA	NA	NA	CC	CC	CC	CC	CC	CC	CC	CC	AA	CC	CC	CC	CC	CC	CC	CC	AA	AA	CC	CC	CC	CC	CC	CC	CC	AA	AA	CC	CC	CC	CC	CC	CA	CA	CC	CC	CC	CC	CC
S1_11674185	A/C	1	11674185	NA	NA	NA	NA	NA	NA	NA	AA	AA	AA	AA	AA	AA	AA	AA	AA	AA	AA	AA	AA	AA	AA	AA	CC	AA	AA	AA	AA	AA	AA	AA	AA	NN	AA	AA	AA	AA	AA	AA	AC	AC	AA	AC	AA	AA	AA
S1_11674351	G/A	1	11674351	NA	NA	NA	NA	NA	NA	NA	GG	GA	AA	GA	GA	GA	GG	GG	GG	AA	AA	GG	AA	GG	GG	AA	GG	GG	GG	GG	GG	GG	AA	GG	GG	GG	GG	GG	GG	GG	GA	GA	GG	GG	GA	GA	GG	GA	GA
S1_11940390	C/G	1	11940390	NA	NA	NA	NA	NA	NA	NA	CC	NN	NN	CC	CC	CC	CC	CC	CC	NN	NN	CC	CC	CC	CC	CC	NN	NN	NN	CC	NN	CC	NN	NN	NN	CC	NN	CC	NN	NN	NN	NN	NN	NN	NN	NN	NN	NN	CC
S1_11940471	G/A	1	11940471	NA	NA	NA	NA	NA	NA	NA	GG	GA	NN	GG	GG	GG	GG	GG	NN	NN	AA	GG	GG	GG	GG	GG	NN	GG	NN	GG	NN	GG	AA	NN	NN	GG	NN	GG	GG	NN	NN	NN	NN	NN	NN	NN	GG	NN	GG
S1_11940513	T/G	1	11940513	NA	NA	NA	NA	NA	NA	NA	GG	GG	NN	GG	TT	TT	TT	TT	NN	NN	GG	TT	TT	TT	TT	TT	NN	NN	NN	TT	NN	TT	NN	NN	NN	GG	NN	TT	NN	NN	NN	NN	NN	NN	NN	NN	NN	NN	TT
S1_11940679	T/C	1	11940679	NA	NA	NA	NA	NA	NA	NA	NN	NN	NN	NN	NN	NN	NN	NN	CC	NN	NN	NN	NN	NN	NN	NN	NN	NN	NN	TT	NN	NN	TT	NN	NN	NN	NN	NN	NN	NN	TT	NN	NN	NN	NN	TT	NN	NN	NN
S1_11944430	C/T	1	11944430	NA	NA	NA	NA	NA	NA	NA	CC	CT	NN	NN	NN	NN	NN	CC	CC	NN	TT	CC	NN	NN	CC	CC	CC	NN	NN	CC	NN	NN	TT	CC	CC	CC	CC	CC	NN	CC	NN	NN	CC	CC	NN	CC	NN	CC	NN
S1_12372256	G/A	1	12372256	NA	NA	NA	NA	NA	NA	NA	GG	AA	NN	NN	NN	GG	GG	GG	GG	NN	AA	GG	NN	NN	GG	GG	GG	GG	GG	GG	GG	GG	NN	NN	GG	GG	GG	NN	GG	NN	GG	NN	NN	NN	NN	NN	NN	NN	NN
S1_12388321	C/G	1	12388321	NA	NA	NA	NA	NA	NA	NA	NN	NN	GG	GG	GG	GG	GG	CC	NN	GG	NN	CC	GG	CC	CC	NN	GG	GG	CG	CC	CC	CC	GG	CC	CC	NN	NN	CC	GG	GG	CG	CG	CG	CG	CG	CG	GG	NN	CG
S1_12388337	G/A	1	12388337	NA	NA	NA	NA	NA	NA	NA	NN	NN	GG	GG	AA	AA	AA	GG	NN	AA	NN	GG	GG	GG	GG	NN	GG	GG	GA	GG	GG	GG	AA	GG	GG	NN	NN	GG	GG	GG	GG	GA	GG	GG	GG	GG	GG	NN	GG
S1_12388478	T/C	1	12388478	NA	NA	NA	NA	NA	NA	NA	CC	CC	CC	CC	CC	CC	CC	TT	CC	CC	CC	TT	CC	TT	TT	NN	CC	CC	TC	TT	TT	TT	CC	TT	TT	CC	CC	TT	CC	CC	TC	TC	TC	TC	TC	TC	CC	NN	TC
S1_12388511	A/C	1	12388511	NA	NA	NA	NA	NA	NA	NA	CC	CC	CC	CC	CC	CC	CC	AA	CC	CC	CC	AA	CC	AA	AA	NN	CC	CC	AC	AA	AA	AA	CC	AA	AA	CC	CC	AA	CC	CC	AC	AC	AC	AC	AC	AC	CC	NN	AC
S1_12403802	G/T	1	12403802	NA	NA	NA	NA	NA	NA	NA	GG	GG	TT	TT	GG	GG	GT	GG	GG	GG	GG	GG	NN	GG	GG	GG	TT	GG	GG	GG	GG	GG	GG	GG	GG	TT	GG	GG	TT	GG	GT	GT	GT	GT	TT	GT	GT	GT	GT
S1_12403808	G/C	1	12403808	NA	NA	NA	NA	NA	NA	NA	CC	CC	GG	GG	CC	CC	GC	GG	GG	CC	CC	GG	NN	GG	GG	CC	GG	GG	GG	GG	GG	GG	CC	GG	GG	GG	GG	GG	GG	CC	GC	GG	GG	GG	GG	GC	GC	GC	GG
S1_12411616	G/T	1	12411616	NA	NA	NA	NA	NA	NA	NA	GG	GG	NN	NN	GG	GG	NN	GG	GG	GG	GG	GG	GG	NN	NN	NN	TT	GG	NN	NN	NN	NN	GG	NN	NN	TT	GG	NN	TT	GG	NN	NN	GG	NN	NN	NN	NN	NN	NN
S1_12411646	A/G	1	12411646	NA	NA	NA	NA	NA	NA	NA	AA	AA	NN	NN	AA	AA	NN	AA	AA	AA	AA	AA	AA	NN	NN	NN	GG	AA	NN	NN	NN	NN	AA	NN	NN	GG	AA	NN	GG	AA	NN	NN	AA	NN	NN	NN	NN	NN	NN
S1_12417387	T/C	1	12417387	NA	NA	NA	NA	NA	NA	NA	NN	CC	CC	NN	NN	NN	NN	NN	NN	NN	NN	TT	NN	NN	NN	NN	CC	NN	NN	TT	NN	TT	NN	NN	NN	NN	CC	TT	NN	NN	CC	NN	CC	TT	TC	TT	NN	NN	TT
S1_12495833	G/A	1	12495833	NA	NA	NA	NA	NA	NA	NA	GG	GG	GG	GG	GG	GG	GG	GG	GG	GG	GG	NN	GG	GG	GG	GG	NN	GG	GG	GG	GG	GG	GG	GG	GG	NN	GG	GG	NN	GG	GG	GG	GG	GG	GG	GG	GG	GG	GA
S1_12495986	T/C	1	12495986	NA	NA	NA	NA	NA	NA	NA	CC	CC	NN	TT	CC	CC	CC	TT	TT	CC	CC	TT	TT	NN	TT	CC	NN	TT	NN	TT	TT	TT	CC	TT	TT	TT	TT	TT	TT	TT	TC	TC	TT	TT	TC	TC	TT	TC	TT
S1_12496093	A/T	1	12496093	NA	NA	NA	NA	NA	NA	NA	TT	TT	NN	AA	TT	TT	TT	AA	AA	TT	TT	AA	AA	NN	AA	TT	NN	AA	NN	AA	AA	AA	TT	AA	AA	AA	AA	AA	AA	AA	AT	AT	AA	AA	AT	AT	AA	AT	AA
S1_12496129	C/T	1	12496129	NA	NA	NA	NA	NA	NA	NA	TT	TT	NN	NN	NN	NN	NN	CC	TT	NN	TT	CC	NN	NN	NN	NN	NN	TT	NN	NN	NN	NN	TT	NN	NN	TT	TT	NN	NN	NN	NN	NN	NN	NN	NN	NN	NN	NN	NN
S1_12514816	G/C	1	12514816	NA	NA	NA	NA	NA	NA	NA	GG	GG	GG	GG	NN	GG	GG	GG	GG	GG	GG	GG	GG	NN	GG	NN	CC	GG	NN	GG	NN	GG	GG	GG	GG	CC	GG	NN	CC	GG	GC	NN	GG	GG	NN	GC	NN	NN	GG
S1_12537522	T/C	1	12537522	NA	NA	NA	NA	NA	NA	NA	NN	NN	CC	CC	CC	NN	CC	TT	CC	CC	NN	TT	TT	TT	TT	NN	CC	CC	TT	TT	TT	TT	CC	TT	TT	CC	CC	TT	CC	CC	CC	TC	TC	TC	CC	TC	CC	CC	CC
S1_12549068	C/T	1	12549068	NA	NA	NA	NA	NA	NA	NA	CC	CC	NN	NN	NN	NN	NN	CC	CC	NN	CC	CC	NN	NN	NN	NN	NN	NN	NN	NN	NN	NN	NN	NN	NN	TT	CC	NN	NN	NN	NN	NN	NN	NN	NN	NN	NN	NN	NN
S1_12549160	T/C	1	12549160	NA	NA	NA	NA	NA	NA	NA	TT	NN	TT	NN	TT	TT	NN	NN	TT	NN	NN	TT	TT	NN	TT	NN	CC	NN	TT	TT	TT	TT	TT	TT	TT	NN	TT	TT	CC	TT	TT	TT	NN	TT	TT	TT	TT	TT	TT
S1_12665949	T/C	1	12665949	NA	NA	NA	NA	NA	NA	NA	NN	NN	TT	TT	TT	TT	TC	NN	NN	TT	NN	NN	TT	TT	TT	TT	CC	TT	CC	TT	TT	TT	TT	TT	TT	NN	NN	TT	CC	TT	TC	TC	TC	TT	TC	TC	TT	TT	TC
S1_12678199	A/C	1	12678199	NA	NA	NA	NA	NA	NA	NA	CC	CC	CC	CC	CC	CC	CC	AA	CC	CC	CC	AA	CC	AA	AA	CC	CC	CC	CC	AA	AA	AA	CC	AA	AC	CC	CC	AA	CC	CC	CC	CC	AC	AC	CC	AC	AC	CC	CC
S1_12678377	G/T	1	12678377	NA	NA	NA	NA	NA	NA	NA	TT	TT	GG	GG	GT	GT	GT	GG	GG	TT	TT	GG	GG	GG	GG	GG	GG	GG	GT	GG	GG	GG	TT	GG	GG	TT	GG	GG	GG	GG	GG	GG	GT	GG	GG	GT	GT	GG	GG
S1_12789176	T/C	1	12789176	NA	NA	NA	NA	NA	NA	NA	TT	CC	NN	TT	NN	TT	NN	TT	TT	CC	CC	TT	TT	NN	TT	TT	TT	TT	TT	TT	TT	TT	CC	TT	TT	CC	TT	NN	TT	NN	TT	TT	TC	TC	NN	TC	NN	NN	TC
S1_13012174	C/A	1	13012174	NA	NA	NA	NA	NA	NA	NA	AA	AA	CC	NN	CA	AA	CA	CC	CC	AA	NN	CC	AA	CC	CC	AA	CC	CC	CC	CC	CC	CC	AA	CC	CC	AA	CC	CC	NN	CC	CA	CA	CA	CA	CC	CC	CC	CA	AA
S1_13242219	A/G	1	13242219	NA	NA	NA	NA	NA	NA	NA	AA	AA	AG	GG	AG	AA	AA	AA	NN	AA	AA	AA	AA	AA	AA	AA	AA	AA	AA	AA	AA	AA	AA	AA	AA	AA	AA	AA	AA	AA	AG	AG	AG	AA	AA	AG	AG	AG	AG
S1_13243769	C/T	1	13243769	NA	NA	NA	NA	NA	NA	NA	TT	NN	CT	TT	TT	TT	TT	CC	TT	TT	TT	CC	CC	CC	CC	TT	CC	TT	CC	CC	CC	CC	TT	CC	CC	TT	TT	CC	CT	TT	TT	TT	CT	CT	CT	CT	TT	TT	CT
S1_13279406	G/A	1	13279406	NA	NA	NA	NA	NA	NA	NA	AA	NN	NN	AA	AA	AA	AA	GG	NN	AA	AA	GG	GG	NN	GG	AA	GG	AA	GG	GG	GG	GG	AA	GG	GG	AA	AA	GG	GG	AA	GA	AA	AA	AA	GA	AA	NN	NN	GA
S1_13279434	A/G	1	13279434	NA	NA	NA	NA	NA	NA	NA	GG	NN	NN	GG	GG	GG	GG	AA	NN	GG	GG	AA	AA	NN	AA	GG	AA	GG	AA	AA	AA	AA	GG	AA	AA	GG	GG	AA	AA	GG	AG	GG	GG	GG	AG	GG	NN	NN	AG
S1_13322332	T/A	1	13322332	NA	NA	NA	NA	NA	NA	NA	NN	NN	AA	AA	AA	AA	AA	NN	NN	AA	NN	NN	TT	TT	TT	AA	TT	AA	TT	TT	TT	TT	AA	TT	TT	NN	NN	TT	TA	AA	AA	AA	AA	AA	TA	AA	AA	AA	TA
S1_13322333	T/A	1	13322333	NA	NA	NA	NA	NA	NA	NA	NN	NN	AA	AA	AA	AA	AA	NN	NN	AA	NN	NN	TT	TT	TT	AA	TT	AA	TT	TT	TT	TT	AA	TT	TT	NN	NN	TT	TA	AA	AA	AA	AA	AA	TA	AA	AA	AA	TA
S1_13322459	G/C	1	13322459	NA	NA	NA	NA	NA	NA	NA	CC	CC	CC	CC	CC	CC	CC	GG	CC	CC	CC	GG	GG	GG	GG	CC	GG	CC	GG	GG	GG	GG	CC	GG	GG	CC	CC	GG	GC	CC	CC	CC	CC	CC	GC	CC	CC	CC	GC
S1_13598442	G/A	1	13598442	NA	NA	NA	NA	NA	NA	NA	GG	AA	AA	AA	GG	GG	GG	GG	GG	AA	AA	GG	GG	GG	GG	GG	GG	GG	GG	GG	GG	GG	AA	GG	GG	AA	GG	GG	AA	GG	AA	GA	GA	GG	GG	GA	GG	GA	GA
S1_13604034	G/A	1	13604034	NA	NA	NA	NA	NA	NA	NA	GG	NN	NN	NN	NN	NN	AA	NN	NN	NN	NN	NN	GG	GG	NN	NN	AA	NN	GA	NN	NN	NN	GG	GG	NN	GG	GG	GG	NN	NN	GG	GG	GG	NN	GA	GG	NN	GG	GG
S1_13632317	G/A	1	13632317	NA	NA	NA	NA	NA	NA	NA	NN	NN	GG	GG	AA	GA	AA	NN	NN	GG	NN	NN	GG	GG	GG	AA	AA	GG	AA	GG	GG	GG	GG	GG	GG	NN	NN	GG	GA	GG	GG	GG	GG	GG	GA	GG	GG	GG	GG
S1_13685565	G/A	1	13685565	NA	NA	NA	NA	NA	NA	NA	GG	AA	NN	NN	NN	GG	NN	GG	GG	NN	AA	GG	GG	NN	NN	NN	NN	NN	NN	NN	NN	NN	NN	NN	GG	AA	GG	GG	NN	NN	NN	NN	GG	NN	NN	GA	NN	NN	NN
S1_13685572	A/C	1	13685572	NA	NA	NA	NA	NA	NA	NA	AC	CC	NN	NN	NN	AA	NN	AA	AA	NN	CC	AA	AA	NN	NN	NN	NN	NN	NN	NN	NN	NN	NN	NN	AA	CC	AA	AA	NN	NN	NN	NN	AA	NN	NN	AC	NN	NN	NN
S1_14301609	C/A	1	14301609	NA	NA	NA	NA	NA	NA	NA	CA	AA	CC	NN	NN	NN	CC	CC	CC	CC	CC	CC	CC	NN	CC	CC	CC	CC	NN	CC	CC	CC	CC	CC	CC	CC	CC	CC	CC	NN	CC	CC	CC	CC	CC	CC	CC	CC	CC
S1_14514616	G/A	1	14514616	NA	NA	NA	NA	NA	NA	NA	GG	GG	NN	NN	NN	NN	NN	GG	AA	NN	NN	GG	NN	NN	NN	NN	NN	NN	NN	NN	NN	NN	NN	NN	NN	GG	GG	NN	NN	NN	NN	NN	NN	NN	NN	NN	NN	NN	NN
S1_14599547	C/T	1	14599547	NA	NA	NA	NA	NA	NA	NA	TT	NN	TT	NN	NN	NN	NN	TT	TT	CC	NN	CC	NN	NN	CC	NN	NN	TT	NN	NN	NN	CC	CC	NN	NN	CC	TT	CC	NN	NN	TT	TT	TT	TT	TT	TT	NN	NN	TT
S1_14624465	G/C	1	14624465	NA	NA	NA	NA	NA	NA	NA	GG	GG	GG	GG	GC	GG	GG	GC	GG	GG	GG	GG	GG	GG	GG	GG	CC	GG	CC	GG	GG	GG	GG	GG	GG	GG	GG	GG	GC	GG	GG	GG	GG	GG	GG	GC	GG	GC	GG
S1_14624466	T/C	1	14624466	NA	NA	NA	NA	NA	NA	NA	TT	TT	TT	TT	TT	TT	TT	TT	TT	CC	TT	TT	TT	TT	TT	TT	TT	TT	TT	TT	TT	TT	CC	TT	TC	TT	TT	TT	TT	TT	TT	TT	TT	TT	TT	TC	TT	TT	TC
S1_14624467	C/T	1	14624467	NA	NA	NA	NA	NA	NA	NA	CC	CC	CC	CC	CC	CC	CC	CT	CC	CC	CC	CC	CC	CC	CC	CC	CC	CC	CC	CC	CC	CC	CC	CC	CC	CC	CC	TT	CC	CC	CC	CC	CC	CC	CC	CC	CC	CC	CC
S1_14761773	A/C	1	14761773	NA	NA	NA	NA	NA	NA	NA	CC	CC	AA	AA	NN	AC	AC	AA	AA	CC	CC	AA	CC	AA	AC	CC	CC	AA	NN	CC	NN	CC	CC	CC	AC	CC	AA	AA	AC	CC	AA	AA	AC	AA	AA	AA	AA	AA	AA
S1_14805868	G/A	1	14805868	NA	NA	NA	NA	NA	NA	NA	NN	NN	GA	AA	GA	GG	GA	NN	NN	GG	NN	NN	GG	GG	GG	AA	AA	AA	GG	GG	GG	GG	GG	GG	GG	NN	NN	GG	GG	GG	GA	AA	GG	GG	GA	GG	GG	GG	AA
S1_14831756	A/G	1	14831756	NA	NA	NA	NA	NA	NA	NA	AA	AA	AA	AA	AA	AA	AA	AA	AA	AA	AA	AA	AA	AA	AA	AA	AA	AA	AA	AA	AA	AA	AA	AA	AA	AA	AA	AA	AA	AA	AA	AA	AA	AA	AA	AA	AA	AA	AA
S1_14852892	C/T	1	14852892	NA	NA	NA	NA	NA	NA	NA	CC	CC	CC	CC	CC	CC	CC	CT	CC	CC	CC	CC	CC	CC	TT	CC	TT	CC	TT	CC	CC	CC	CC	CC	CC	CC	CC	CC	CT	CC	CC	CC	CC	CC	CT	CC	CC	CC	CT
S1_14858070	G/A	1	14858070	NA	NA	NA	NA	NA	NA	NA	AA	NN	NN	NN	NN	NN	NN	NN	NN	NN	NN	NN	NN	NN	NN	NN	NN	NN	NN	NN	NN	NN	NN	NN	NN	GG	NN	NN	NN	NN	NN	NN	NN	NN	NN	NN	NN	NN	NN
S1_14858079	T/C	1	14858079	NA	NA	NA	NA	NA	NA	NA	NN	NN	TC	CC	TT	TT	TC	NN	NN	TT	NN	NN	TT	TT	CC	TT	CC	CC	CC	TT	TT	TT	TT	TT	TT	NN	NN	TT	CC	TT	TT	TT	TC	TC	TC	TC	TC	TT	CC
S1_14858123	G/A	1	14858123	NA	NA	NA	NA	NA	NA	NA	NN	NN	GA	AA	GG	GG	GA	NN	NN	GG	NN	NN	GG	GG	AA	GG	AA	AA	AA	GG	GG	GG	GG	GG	GG	NN	NN	GG	AA	GG	GA	GA	AA	AA	GA	GA	AA	GA	AA
S1_14897464	A/G	1	14897464	NA	NA	NA	NA	NA	NA	NA	AA	AA	AA	AA	AA	AA	AA	AG	AA	AA	AA	AA	AA	AA	AA	AA	GG	AA	AA	AA	AA	AA	AA	AA	AA	AA	AA	AA	AA	AA	AA	AA	AA	AA	AA	AA	AA	AA	AA
S1_15042281	A/G	1	15042281	NA	NA	NA	NA	NA	NA	NA	GG	GG	NN	NN	NN	NN	NN	AG	GG	NN	GG	AA	NN	NN	NN	NN	AA	NN	NN	NN	NN	AA	NN	NN	NN	GG	GG	AA	NN	NN	NN	NN	NN	NN	AG	NN	NN	NN	NN
S1_15303271	A/T	1	15303271	NA	NA	NA	NA	NA	NA	NA	TT	TT	TT	TT	TT	TT	TT	AA	TT	TT	TT	AA	TT	AA	TT	TT	TT	TT	AT	AA	AA	AA	TT	AA	AA	TT	TT	AA	AA	TT	TT	TT	AT	TT	TT	TT	AT	TT	AT
S1_15505302	G/A	1	15505302	NA	NA	NA	NA	NA	NA	NA	AA	AA	AA	AA	AA	NN	NN	GA	AA	AA	AA	GG	GG	GG	AA	AA	AA	AA	AA	GG	GG	GG	AA	GG	GA	AA	AA	GG	AA	AA	GA	GA	AA	NN	GA	AA	AA	AA	GA
S1_15534421	G/A	1	15534421	NA	NA	NA	NA	NA	NA	NA	GG	GG	NN	NN	NN	NN	NN	GG	GG	GG	GG	GG	NN	NN	GG	GG	NN	NN	NN	GG	NN	NN	GG	GG	GG	GG	GG	NN	AA	NN	NN	GG	NN	NN	NN	NN	NN	NN	NN
S1_15545940	A/G	1	15545940	NA	NA	NA	NA	NA	NA	NA	AA	AA	AA	AA	AA	AA	NN	AA	AA	AA	AA	AA	AA	AA	AA	AA	AA	AA	AA	AA	AA	AA	AA	AA	AA	GG	AA	AA	AA	AA	AA	AA	AA	NN	AA	AA	NN	AA	AA
S1_15721419	A/G	1	15721419	NA	NA	NA	NA	NA	NA	NA	AA	AA	AA	AA	AA	AA	AA	AA	AA	AA	AA	AA	GG	AA	AA	AA	AA	AA	AA	AA	AA	AA	AA	AA	AG	AA	AA	AA	GG	AA	AG	AG	GG	AA	AG	AG	AA	AA	AA
S1_15795806	A/G	1	15795806	NA	NA	NA	NA	NA	NA	NA	AA	AA	NN	NN	NN	NN	NN	AG	AA	NN	AA	AA	NN	NN	NN	NN	NN	NN	NN	NN	NN	NN	NN	AA	NN	GG	AA	AA	NN	NN	NN	NN	NN	NN	NN	AA	NN	NN	NN
S1_15795846	G/A	1	15795846	NA	NA	NA	NA	NA	NA	NA	GG	GG	NN	NN	NN	NN	NN	GA	GG	NN	GG	GG	NN	NN	NN	NN	NN	NN	NN	NN	NN	NN	NN	GG	NN	AA	GG	GG	NN	NN	NN	NN	NN	NN	NN	GG	NN	NN	NN
S1_15801513	A/T	1	15801513	NA	NA	NA	NA	NA	NA	NA	AA	AA	TT	TT	TT	TT	TT	AT	TT	AA	AA	AA	TT	AA	AA	TT	TT	TT	AA	AA	AA	AA	AA	AA	AT	TT	TT	AA	TT	TT	TT	TT	TT	TT	TT	TT	AT	TT	AT
S1_15832229	G/T	1	15832229	NA	NA	NA	NA	NA	NA	NA	NN	NN	NN	NN	NN	NN	NN	NN	NN	NN	NN	NN	NN	NN	NN	NN	NN	NN	NN	NN	NN	NN	NN	NN	NN	NN	NN	NN	NN	NN	NN	NN	NN	NN	NN	NN	NN	NN	NN
S1_15856352	C/A	1	15856352	NA	NA	NA	NA	NA	NA	NA	NN	NN	AA	NN	NN	NN	AA	NN	AA	NN	NN	NN	NN	NN	CC	AA	CC	AA	NN	CC	NN	NN	NN	CC	NN	CC	AA	NN	CC	NN	NN	NN	NN	NN	CA	CA	AA	NN	NN
S1_15856563	G/A	1	15856563	NA	NA	NA	NA	NA	NA	NA	AA	AA	AA	AA	AA	AA	AA	GA	AA	AA	AA	GG	AA	GG	GG	AA	GG	AA	AA	GG	GG	GG	AA	GG	GG	GG	AA	GG	GG	AA	GA	GA	AA	AA	GA	GA	AA	AA	AA
S1_15856577	G/T	1	15856577	NA	NA	NA	NA	NA	NA	NA	GG	GG	GG	GG	GG	GG	GG	GG	GG	GG	GG	GG	GG	GG	GG	GG	GG	GG	GG	GG	GG	GG	GG	GG	GG	GG	GG	GG	GG	GG	GG	GG	GG	GG	GG	GG	GG	GG	GG
S1_15967275	G/C	1	15967275	NA	NA	NA	NA	NA	NA	NA	GG	GG	GG	GG	GG	GG	GG	GG	GG	GG	GG	GG	GG	GG	GG	GG	GG	GG	GG	GG	GG	CC	GG	GC	GG	GG	GG	CC	GG	GG	GG	GG	GG	GG	GG	GG	GG	GG	GG
S1_15967277	C/T	1	15967277	NA	NA	NA	NA	NA	NA	NA	TT	TT	TT	TT	TT	TT	TT	CC	TT	TT	TT	CC	CC	CC	CC	TT	CC	TT	CC	CC	CC	CC	TT	CC	CC	CC	TT	CC	CC	TT	TT	TT	CT	TT	CT	CT	CT	TT	TT
S1_15990323	G/A	1	15990323	NA	NA	NA	NA	NA	NA	NA	NN	NN	NN	AA	GA	AA	AA	NN	NN	AA	NN	NN	AA	NN	GG	AA	GG	GG	GG	GG	GG	GG	AA	NN	GG	NN	NN	GG	GG	GG	GA	GG	GA	GG	GA	GA	GG	GA	GG
S1_16069329	T/C	1	16069329	NA	NA	NA	NA	NA	NA	NA	NN	NN	NN	NN	NN	NN	NN	NN	NN	NN	NN	NN	NN	NN	NN	NN	NN	NN	NN	NN	NN	NN	NN	NN	NN	NN	NN	NN	NN	NN	NN	NN	NN	NN	NN	NN	NN	NN	NN
S1_16186355	G/A	1	16186355	NA	NA	NA	NA	NA	NA	NA	GG	AA	GA	AA	GG	GG	GA	GG	GG	AA	AA	GG	GG	GG	GG	GG	GG	GG	GG	GG	GG	GG	AA	GG	GG	AA	NN	GG	GG	AA	GA	GG	GA	GA	GA	GA	GA	GA	GA
S1_16188091	C/T	1	16188091	NA	NA	NA	NA	NA	NA	NA	TT	TT	NN	NN	NN	NN	NN	CC	TT	NN	TT	CC	NN	NN	NN	NN	NN	NN	NN	NN	NN	NN	NN	NN	NN	TT	TT	NN	CC	NN	NN	NN	NN	NN	NN	NN	NN	NN	NN
S1_16201762	T/C	1	16201762	NA	NA	NA	NA	NA	NA	NA	CC	CC	CC	CC	CC	CC	CC	TT	CC	CC	CC	CC	CC	TT	CC	CC	CC	CC	CC	CC	CC	CC	CC	CC	TC	CC	CC	CC	CC	CC	CC	CC	CC	CC	CC	CC	CC	CC	CC
S1_16208175	G/A	1	16208175	NA	NA	NA	NA	NA	NA	NA	AA	AA	GA	GA	GG	GG	GA	GG	AA	AA	AA	GG	GG	GG	GG	GG	GG	AA	GG	GG	GG	GG	AA	GG	GG	AA	AA	GG	GG	AA	GA	GG	GA	GA	GA	GA	GA	GA	GA
S1_16247475	T/C	1	16247475	NA	NA	NA	NA	NA	NA	NA	CC	CC	CC	CC	TC	CC	CC	TT	CC	CC	CC	TT	CC	TT	TT	CC	TT	CC	CC	TT	TT	TT	CC	TT	TT	CC	CC	TT	TT	CC	TC	TC	TC	TC	TC	CC	CC	CC	TC
S1_16454726	A/G	1	16454726	NA	NA	NA	NA	NA	NA	NA	GG	NN	GG	GG	GG	GG	AA	AA	GG	GG	GG	AA	GG	AA	AA	GG	AA	GG	AA	AA	AA	AA	GG	AA	AA	GG	GG	AA	GG	GG	GG	GG	GG	AG	GG	GG	AG	GG	AG
S1_16454750	A/G	1	16454750	NA	NA	NA	NA	NA	NA	NA	GG	NN	GG	GG	GG	GG	GG	AA	GG	GG	GG	AA	GG	AA	AA	GG	AA	GG	AA	AA	AA	AA	GG	AA	AA	GG	GG	AA	GG	GG	GG	GG	GG	AG	GG	GG	GG	GG	AG
S1_16468479	A/G	1	16468479	NA	NA	NA	NA	NA	NA	NA	NN	NN	NN	NN	NN	NN	NN	AA	NN	NN	AA	AA	NN	NN	NN	NN	AA	AA	NN	NN	NN	NN	NN	AA	NN	AA	AA	AA	NN	NN	NN	NN	NN	NN	NN	NN	NN	NN	NN
S1_16468519	G/A	1	16468519	NA	NA	NA	NA	NA	NA	NA	NN	NN	NN	NN	NN	NN	NN	GG	NN	NN	AA	GG	NN	NN	NN	NN	GG	AA	NN	NN	NN	GG	NN	GG	NN	AA	AA	GG	NN	NN	NN	NN	NN	NN	NN	NN	NN	NN	NN
S1_16554958	T/A	1	16554958	NA	NA	NA	NA	NA	NA	NA	AA	NN	AA	NN	NN	NN	AA	NN	NN	NN	AA	AA	NN	NN	AA	NN	NN	NN	AA	AA	AA	NN	AA	AA	NN	AA	AA	NN	NN	AA	NN	AA	AA	NN	NN	NN	AA	AA	NN
S1_16634883	C/A	1	16634883	NA	NA	NA	NA	NA	NA	NA	NN	NN	CC	CC	CC	CC	CC	NN	CC	CC	NN	NN	CC	CC	CC	CC	AA	CC	CC	CC	CC	CC	CC	CC	CC	NN	CC	AA	CC	CC	CA	CA	CC	CC	CC	AA	CA	CC	CC
S1_16644746	C/T	1	16644746	NA	NA	NA	NA	NA	NA	NA	TT	CC	CT	TT	CC	CC	CT	CC	CC	CC	CC	NN	CC	CC	CC	CC	CC	CC	CC	CC	CC	CC	CC	CC	CC	CC	CC	CC	CC	CC	CT	CT	CT	CC	CC	CC	CC	CT	CT
S1_16644817	T/A	1	16644817	NA	NA	NA	NA	NA	NA	NA	TT	TT	TA	TT	TA	TT	TA	TT	TT	TA	TT	TT	TA	TA	TA	TT	TA	TA	TA	TA	TA	TA	TA	TA	TA	TT	TT	TA	TA	TA	TA	TA	TA	TA	TA	TA	TA	TA	TA
S1_16644820	C/T	1	16644820	NA	NA	NA	NA	NA	NA	NA	CC	CC	CT	CC	CT	CT	CT	CC	CC	CT	CC	CC	CT	CT	CT	CT	CT	CT	CT	CT	CT	CT	CT	CT	CT	CC	CC	CT	CT	CT	CT	CT	CT	CT	CT	CT	CT	CT	CT
S1_16644852	T/C	1	16644852	NA	NA	NA	NA	NA	NA	NA	TT	TT	TC	TT	TC	TC	TC	TT	TT	TC	TT	TT	TC	TC	TC	TC	TC	TC	TC	TC	TC	TC	TC	TC	TC	TT	TT	TC	TC	TC	TC	TC	TC	TC	TC	TC	TC	TC	TC
S1_16852249	G/T	1	16852249	NA	NA	NA	NA	NA	NA	NA	NN	NN	GG	GG	GG	GG	GG	NN	NN	GG	NN	NN	TT	GG	GG	GG	TT	GG	GG	GG	GG	GG	GG	GG	GG	NN	NN	GG	GG	TT	GT	GT	GT	GG	GT	GG	GG	NN	GT
S1_16852293	C/T	1	16852293	NA	NA	NA	NA	NA	NA	NA	NN	NN	CC	CC	CC	CC	CC	NN	NN	CC	NN	NN	NN	CC	CC	CC	CC	CC	CC	CC	CC	CC	CC	CC	CC	NN	NN	TT	CC	CC	CC	CC	CC	CC	CC	CC	CC	NN	CT
S1_16852314	T/C	1	16852314	NA	NA	NA	NA	NA	NA	NA	NN	NN	NN	TT	TT	TT	TT	NN	NN	CC	NN	NN	NN	TT	TT	TT	TT	TT	TT	TT	TT	TT	CC	TT	TT	NN	NN	TT	TT	TT	TC	TC	TC	TC	TT	TC	TC	NN	TT
S1_16937873	G/A	1	16937873	NA	NA	NA	NA	NA	NA	NA	GG	AA	AA	AA	GA	AA	GA	GG	GG	AA	AA	GG	GG	GG	GG	GG	GG	GG	GG	GG	GG	GG	AA	GG	GG	AA	GG	GG	GG	GG	GG	GG	GG	GA	GG	GA	GG	GA	GG
S1_16997418	T/C	1	16997418	NA	NA	NA	NA	NA	NA	NA	NN	NN	TT	CC	TC	TT	TC	NN	NN	CC	NN	NN	TT	TT	TT	CC	TT	CC	TT	TT	TT	TT	CC	TT	TT	NN	NN	TT	TC	TT	CC	CC	TC	TC	TC	CC	CC	TC	CC
S1_17057154	A/C	1	17057154	NA	NA	NA	NA	NA	NA	NA	CC	CC	NN	NN	NN	NN	NN	AC	CC	NN	CC	CC	NN	NN	CC	NN	CC	NN	NN	AA	NN	NN	NN	NN	NN	CC	NN	NN	NN	NN	NN	AA	NN	NN	AC	NN	NN	NN	AC
S1_17057253	T/C	1	17057253	NA	NA	NA	NA	NA	NA	NA	CC	CC	NN	NN	NN	NN	NN	TT	TT	NN	CC	TT	NN	NN	TT	NN	TT	NN	NN	TT	NN	NN	NN	NN	NN	CC	TT	NN	NN	NN	NN	NN	NN	NN	TC	NN	NN	NN	TC
S1_17067630	G/A	1	17067630	NA	NA	NA	NA	NA	NA	NA	AA	AA	GG	GG	GA	GG	GA	GG	GG	AA	AA	GG	AA	GG	GG	GG	GG	GG	GG	GG	GG	GG	AA	GG	GG	AA	GG	GG	GA	AA	GG	GA	GA	GA	GA	GA	GA	GG	GA
S1_17067654	A/T	1	17067654	NA	NA	NA	NA	NA	NA	NA	TT	AA	TT	AA	AT	TT	TT	AT	TT	AA	AA	TT	TT	AA	TT	AA	TT	TT	TT	AA	AA	AA	AA	AA	TT	AA	TT	TT	TT	AA	AT	AT	AT	AT	AA	AT	AA	TT	AT
S1_17067809	C/T	1	17067809	NA	NA	NA	NA	NA	NA	NA	CC	NN	CC	CC	CT	CC	CC	CC	CC	TT	NN	CC	CC	CC	CC	CC	CC	CC	CC	CC	CC	CC	TT	CC	CC	NN	CC	CC	CC	TT	CC	CC	CT	CC	CT	CC	CT	CC	CC
S1_17299776	T/C	1	17299776	NA	NA	NA	NA	NA	NA	NA	TT	TT	TT	TT	TT	NN	TT	TC	CC	TT	TT	CC	CC	NN	CC	TT	CC	CC	CC	TT	TT	TT	TT	NN	CC	TT	CC	CC	NN	TT	TT	NN	TT	TC	TT	TT	NN	TT	TT
S1_17491039	T/C	1	17491039	NA	NA	NA	NA	NA	NA	NA	CC	NN	NN	NN	NN	NN	NN	NN	CC	NN	NN	TT	NN	NN	NN	NN	TT	NN	NN	NN	NN	TT	NN	TT	NN	NN	CC	NN	NN	NN	NN	TT	TT	TT	NN	NN	NN	NN	NN
S1_17680491	T/G	1	17680491	NA	NA	NA	NA	NA	NA	NA	NN	NN	NN	NN	NN	NN	NN	TT	NN	NN	NN	TT	NN	TT	TT	NN	TT	NN	NN	TT	TT	TT	NN	TT	TT	NN	NN	TT	NN	NN	NN	NN	TT	NN	NN	NN	NN	NN	NN
S1_17680514	T/G	1	17680514	NA	NA	NA	NA	NA	NA	NA	NN	NN	NN	NN	NN	NN	NN	TT	NN	NN	NN	TT	NN	NN	TT	NN	TT	NN	NN	TT	NN	NN	NN	NN	NN	NN	NN	NN	NN	NN	NN	NN	NN	NN	NN	NN	NN	NN	NN
S1_18163710	A/G	1	18163710	NA	NA	NA	NA	NA	NA	NA	GG	AA	AG	AG	AG	AA	AA	AA	GG	AA	AA	AA	AA	AA	AA	GG	GG	GG	AA	AA	AA	AA	AA	AA	AA	AA	GG	AA	AG	GG	AG	AG	AG	AA	AG	AG	GG	AG	AG
S1_18224971	G/A	1	18224971	NA	NA	NA	NA	NA	NA	NA	GG	GG	GG	NN	NN	NN	NN	GA	GG	NN	GG	GG	AA	GG	AA	GG	NN	NN	NN	NN	GG	GG	GG	GG	AA	GG	GG	NN	GG	GG	GG	NN	NN	NN	NN	NN	GG	GG	NN
S1_18275263	G/C	1	18275263	NA	NA	NA	NA	NA	NA	NA	NN	NN	NN	NN	NN	NN	GG	NN	NN	CC	NN	NN	GG	GG	NN	NN	GG	GG	NN	GG	GG	GG	CC	GG	CC	NN	NN	CC	GC	NN	CC	CC	CC	GG	GC	NN	NN	NN	NN
S1_18285084	T/C	1	18285084	NA	NA	NA	NA	NA	NA	NA	TT	TT	TT	TT	TT	TT	TT	TT	CC	TT	TT	TT	TT	TT	TT	TT	TT	CC	TT	TT	TT	TT	TT	TT	TT	TT	CC	TT	TT	TT	TT	TT	TT	TT	TT	TT	TT	TT	TT
S1_18285188	C/T	1	18285188	NA	NA	NA	NA	NA	NA	NA	CC	CC	NN	CC	NN	NN	CC	CC	TT	CC	CC	CC	NN	NN	CC	NN	CC	NN	NN	NN	NN	CC	NN	CC	NN	CC	TT	CC	NN	NN	CC	NN	CC	CC	CC	NN	CC	NN	NN
S1_18285237	C/T	1	18285237	NA	NA	NA	NA	NA	NA	NA	CC	CC	CC	CC	CC	CC	CC	CC	TT	CC	CC	CC	CC	CC	CC	CC	CC	TT	CC	CC	CC	CC	CC	CC	CC	CC	TT	CC	CC	CC	CC	CC	CC	CC	CC	CC	CC	CC	CC
S1_18285258	G/A	1	18285258	NA	NA	NA	NA	NA	NA	NA	GG	GG	GG	GG	GG	GG	GG	GG	AA	GG	GG	GG	GG	GG	GG	GG	GG	AA	GG	GG	GG	GG	GG	GG	GG	GG	AA	GG	GG	GG	GG	GG	GG	GG	GG	GG	GG	GG	GG
S1_18287343	T/C	1	18287343	NA	NA	NA	NA	NA	NA	NA	TT	CC	NN	NN	NN	NN	NN	TC	TT	NN	CC	TT	NN	NN	NN	NN	CC	NN	NN	NN	NN	NN	NN	NN	NN	CC	TT	NN	NN	NN	NN	NN	NN	NN	NN	NN	NN	NN	CC
S1_18643386	A/C	1	18643386	NA	NA	NA	NA	NA	NA	NA	CC	CC	CC	CC	CC	CC	CC	CC	CC	CC	CC	AA	AA	AA	AA	CC	CC	AC	CC	AA	AA	AA	CC	AA	CC	CC	CC	CC	CC	CC	CC	CC	CC	AC	CC	CC	AC	CC	AC
S1_18653588	A/G	1	18653588	NA	NA	NA	NA	NA	NA	NA	NN	NN	AG	GG	AG	GG	AG	NN	NN	GG	NN	NN	AA	AA	AA	GG	GG	GG	GG	AA	AA	AA	GG	AA	GG	GG	NN	GG	AG	AA	AG	AG	AG	AA	AA	AG	AG	AG	AG
S1_18674805	C/A	1	18674805	NA	NA	NA	NA	NA	NA	NA	CC	CC	NN	NN	NN	CC	NN	CC	CC	NN	CC	CC	CC	NN	NN	NN	NN	CC	NN	NN	NN	NN	CC	NN	NN	CC	CC	NN	CC	NN	CC	NN	NN	NN	NN	NN	NN	NN	NN
S1_18674809	A/G	1	18674809	NA	NA	NA	NA	NA	NA	NA	AA	GG	NN	NN	NN	AA	NN	AG	AA	NN	GG	AA	AA	NN	NN	NN	NN	AA	NN	NN	NN	NN	GG	NN	NN	GG	AA	NN	AA	NN	AA	NN	NN	NN	NN	NN	NN	NN	NN
S1_18674892	C/T	1	18674892	NA	NA	NA	NA	NA	NA	NA	CC	NN	NN	NN	NN	CC	NN	NN	CC	NN	NN	CC	CC	NN	NN	NN	NN	CC	NN	NN	NN	NN	CC	NN	NN	CC	NN	NN	CC	NN	CC	NN	NN	NN	NN	NN	NN	NN	NN
S1_18789633	C/T	1	18789633	NA	NA	NA	NA	NA	NA	NA	NN	CC	CT	CT	NN	TT	CT	CC	NN	TT	CC	CC	CC	CC	CC	CC	CC	CC	CC	CC	CC	CC	CC	CC	CC	CC	CC	CC	CC	CC	CC	CC	CC	CC	CC	CC	CC	CT	CC
S1_18789799	C/T	1	18789799	NA	NA	NA	NA	NA	NA	NA	NN	NN	CC	NN	CC	CC	CC	NN	NN	CC	NN	NN	CC	CC	CC	CC	CC	CC	CC	CC	CC	CC	CC	CC	CC	NN	NN	CC	CC	CC	CC	CC	CC	CC	CC	CC	NN	CC	CC
S1_18789801	G/A	1	18789801	NA	NA	NA	NA	NA	NA	NA	NN	NN	GG	NN	GG	GG	GG	NN	NN	GG	NN	NN	GG	GG	GG	GG	GG	GG	GG	GG	GG	GG	GG	GG	GG	NN	NN	GG	GG	GG	GG	GG	GG	GG	GG	GG	NN	GG	GG
S1_18822176	A/G	1	18822176	NA	NA	NA	NA	NA	NA	NA	GG	GG	GG	GG	GG	GG	GG	AG	GG	GG	GG	AA	GG	AA	GG	GG	GG	GG	AA	AA	AA	AA	GG	AA	GG	GG	GG	GG	GG	GG	AG	AG	GG	AG	AG	AG	AG	AG	GG
S1_19104952	C/T	1	19104952	NA	NA	NA	NA	NA	NA	NA	CC	CC	CC	CC	CC	CC	CC	CT	CC	CC	CC	CC	CC	CC	CC	CC	TT	CC	CC	CC	CC	CC	CC	CC	CC	CC	CC	TT	CC	CC	CC	CC	CC	CC	CC	CC	CC	CC	CC
S1_19264682	T/C	1	19264682	NA	NA	NA	NA	NA	NA	NA	TT	TT	TT	TT	NN	TT	TT	TT	TT	TT	TT	TT	TT	TT	TT	TT	TT	TT	TT	TT	TT	TT	TT	TT	TT	TT	TT	TT	TT	TT	TT	TT	TT	TT	TT	TT	TT	TT	TC
S1_19330209	A/G	1	19330209	NA	NA	NA	NA	NA	NA	NA	AG	GG	AG	AA	AA	AG	AG	GG	NN	NN	GG	GG	AG	AA	GG	AA	AA	GG	GG	GG	GG	AG	AA	GG	AG	NN	NN	AA	AA	AA	AA	AA	AG	AG	AA	AA	AA	AA	AA
S1_19330217	T/G	1	19330217	NA	NA	NA	NA	NA	NA	NA	TG	GG	TG	TT	TT	TG	TG	NN	NN	NN	GG	GG	TG	TG	GG	TT	TT	GG	GG	GG	GG	TG	TT	GG	TG	NN	NN	TT	TT	TT	TG	TT	TG	TG	TT	TT	TT	TT	TT
S1_19330225	T/C	1	19330225	NA	NA	NA	NA	NA	NA	NA	TC	CC	TC	TT	TT	TC	TC	CC	NN	NN	CC	CC	TC	TT	CC	TT	TT	CC	CC	CC	CC	TC	TT	CC	TC	NN	NN	TT	TT	TT	TC	TT	TC	TC	TT	TT	TT	TT	TT
S1_19330248	A/G	1	19330248	NA	NA	NA	NA	NA	NA	NA	AG	GG	AG	AA	AA	AG	AG	NN	NN	NN	GG	GG	AG	AA	GG	AA	AA	GG	GG	GG	GG	AG	AA	GG	AG	NN	NN	AA	AA	AA	AG	AA	AG	AG	AA	AA	AA	AA	AA
S1_19349834	C/T	1	19349834	NA	NA	NA	NA	NA	NA	NA	CC	TT	CT	TT	CT	TT	TT	CC	CC	TT	TT	CC	TT	CC	CC	TT	CC	CC	CC	CC	CC	CC	TT	CC	CC	TT	CC	CC	TT	CC	TT	CT	CT	CC	CT	CT	CT	CT	CT
S1_19383019	G/A	1	19383019	NA	NA	NA	NA	NA	NA	NA	AA	AA	GA	AA	AA	AA	AA	GG	AA	AA	AA	GG	AA	GG	GG	AA	GG	GA	GG	GG	GG	GG	AA	GG	GG	NN	AA	GG	AA	AA	AA	GA	AA	AA	AA	GA	AA	AA	GA
S1_19425305	G/A	1	19425305	NA	NA	NA	NA	NA	NA	NA	AA	AA	GA	AA	AA	AA	GG	GG	AA	AA	AA	GG	AA	GG	GG	AA	GG	AA	GG	GG	GG	GG	AA	GG	GG	AA	AA	GA	AA	NN	GA	GA	AA	AA	AA	GA	AA	AA	GA
S1_19425347	C/A	1	19425347	NA	NA	NA	NA	NA	NA	NA	AA	AA	CA	AA	AA	AA	CC	NN	AA	AA	AA	NN	AA	CC	CC	AA	CC	AA	CC	CC	CC	CC	AA	CC	CC	AA	AA	CA	AA	NN	CA	CA	AA	AA	AA	CA	AA	AA	CA
S1_19507561	C/T	1	19507561	NA	NA	NA	NA	NA	NA	NA	NN	TT	TT	TT	TT	TT	CT	CC	TT	TT	TT	CC	TT	CC	CC	TT	CC	TT	CC	CC	CC	CC	TT	CC	CC	TT	TT	CC	TT	TT	CT	CT	TT	TT	TT	CT	TT	TT	CT
S1_19514926	T/C	1	19514926	NA	NA	NA	NA	NA	NA	NA	CC	CC	NN	CC	CC	CC	TC	TT	CC	CC	CC	TT	CC	TT	TT	CC	TT	CC	TT	TT	TT	TT	CC	TT	TT	CC	CC	TT	CC	CC	TC	TC	CC	CC	CC	TC	CC	NN	TC
S1_19515075	G/T	1	19515075	NA	NA	NA	NA	NA	NA	NA	GG	TT	GG	GG	GT	GG	GG	GG	GG	TT	NN	GG	TT	GG	GG	TT	GG	GG	GG	GG	GG	GG	TT	GG	GG	GG	GG	GG	GG	GG	GG	GG	GT	GG	GT	GT	GG	GT	GG
S1_19515091	T/C	1	19515091	NA	NA	NA	NA	NA	NA	NA	TT	CC	TC	CC	TC	CC	TC	TT	TT	CC	NN	TT	CC	TT	TT	CC	TT	TT	TT	TT	TT	TT	CC	TT	TT	CC	TT	TT	CC	CC	TC	TC	TC	TC	CC	TC	CC	CC	TC
S1_19515103	C/T	1	19515103	NA	NA	NA	NA	NA	NA	NA	CC	TT	CT	TT	CT	TT	CT	CC	TT	TT	NN	CC	TT	CC	CC	TT	CC	TT	CC	CC	CC	CC	TT	CC	CC	TT	TT	CC	TT	TT	CT	CT	CT	CT	TT	CT	TT	TT	CT
S1_19520201	C/A	1	19520201	NA	NA	NA	NA	NA	NA	NA	NN	NN	NN	NN	NN	NN	CA	NN	NN	AA	NN	NN	NN	CC	CC	NN	AA	AA	NN	CC	CC	CC	AA	CC	CA	NN	NN	NN	NN	AA	AA	NN	NN	AA	AA	CA	AA	AA	CA
S1_19547264	G/A	1	19547264	NA	NA	NA	NA	NA	NA	NA	NN	NN	AA	AA	NN	AA	GA	NN	NN	AA	NN	NN	AA	NN	GG	AA	GG	NN	GG	GG	GG	GG	AA	GG	GG	NN	NN	GG	AA	AA	GA	GA	GA	GA	AA	GA	AA	AA	AA
S1_19680263	A/G	1	19680263	NA	NA	NA	NA	NA	NA	NA	NN	NN	GG	GG	GG	GG	GG	NN	NN	GG	NN	NN	GG	AA	GG	GG	GG	GG	AA	AA	AA	AA	GG	AA	AA	NN	NN	GG	GG	GG	GG	GG	GG	GG	GG	GG	GG	GG	AG
S1_19710542	G/A	1	19710542	NA	NA	NA	NA	NA	NA	NA	AA	AA	GG	GG	GA	GG	GA	GG	AA	AA	AA	GG	AA	GG	GG	AA	GG	AA	GG	GG	GG	GG	AA	GG	GG	GG	AA	GG	AA	AA	GA	GA	GA	GG	GA	GA	GG	GA	GA
S1_19710644	A/G	1	19710644	NA	NA	NA	NA	NA	NA	NA	GG	GG	AG	AG	AG	AA	GG	AA	GG	GG	GG	AA	GG	AA	AA	GG	AA	GG	AA	AA	AA	AA	GG	AA	AA	AA	GG	AA	GG	GG	AG	AG	AG	AA	AG	AG	AA	AG	AG
S1_19732898	G/C	1	19732898	NA	NA	NA	NA	NA	NA	NA	GG	CC	GG	GG	NN	GC	GG	GG	GG	CC	CC	GG	GG	GG	GG	GG	GC	GG	GG	GG	GG	GG	CC	GG	GG	GG	GG	GG	GC	GG	GG	GG	GC	GG	GC	GC	GC	GG	GG
S1_19925284	C/T	1	19925284	NA	NA	NA	NA	NA	NA	NA	NN	TT	TT	TT	TT	TT	TT	NN	TT	TT	NN	NN	TT	CC	CC	TT	CC	TT	CC	CC	CC	CC	TT	CC	CC	NN	TT	CC	TT	TT	CT	TT	CT	CT	TT	TT	TT	TT	TT
S1_19925367	C/T	1	19925367	NA	NA	NA	NA	NA	NA	NA	CC	TT	CT	CC	CC	TT	CC	CC	CC	TT	TT	CC	TT	CC	CC	CC	CC	CC	CC	CC	CC	CC	TT	CC	CC	CC	CC	CC	CT	CC	CT	CT	CC	CC	CT	CT	CC	CC	CT
S1_19958729	A/T	1	19958729	NA	NA	NA	NA	NA	NA	NA	AA	TT	NN	NN	NN	TT	AT	AA	AA	TT	TT	AA	TT	AA	AA	AA	AA	AA	NN	AA	AA	AA	TT	AA	AA	AA	AA	AA	AT	TT	AT	TT	AT	AT	TT	NN	TT	TT	AT
S1_19958759	G/T	1	19958759	NA	NA	NA	NA	NA	NA	NA	GG	TT	NN	NN	NN	TT	GT	GG	GG	TT	TT	GG	TT	GG	GG	GG	GG	GG	NN	GG	GG	GG	TT	GG	GG	GG	GG	GG	GT	TT	GT	TT	GT	GT	TT	NN	TT	TT	GT
S1_19968268	A/T	1	19968268	NA	NA	NA	NA	NA	NA	NA	AA	AA	AA	AA	AA	AA	AA	AA	AA	AA	AA	AA	AA	AA	AA	AA	AA	AA	AA	AA	AA	AA	AA	AA	AA	AA	AA	AA	AA	AA	AA	AA	AA	AA	AA	AA	AA	AA	AA
S1_19968273	G/A	1	19968273	NA	NA	NA	NA	NA	NA	NA	GG	AA	GG	GG	GG	GG	GG	GG	GG	AA	AA	GG	GG	GA	GG	GG	GG	GG	GG	GG	GG	GG	AA	GG	GG	GG	GG	GA	GA	GG	GG	GA	GA	GA	GA	GA	GG	GG	GA
S1_20132115	A/C	1	20132115	NA	NA	NA	NA	NA	NA	NA	AA	AA	AA	AA	AA	AA	AA	AA	AA	AA	AA	AA	AA	AA	AA	AA	AA	AA	AA	AA	AA	AA	AA	AA	AA	AA	AA	AA	AA	AA	AA	AA	AA	AA	AA	AA	AA	AA	AA
S1_20132117	A/G	1	20132117	NA	NA	NA	NA	NA	NA	NA	AA	GG	AG	AG	AA	AA	AG	AA	GG	GG	GG	AA	AG	AA	AA	GG	AA	GG	AA	AA	AA	AA	GG	AA	AA	AA	GG	AA	GG	AA	GG	GG	AG	AG	GG	GG	GG	GG	AG
S1_20182287	T/C	1	20182287	NA	NA	NA	NA	NA	NA	NA	CC	CC	CC	CC	TC	CC	TC	TT	CC	CC	CC	TT	TT	TT	TT	CC	TT	CC	TT	TT	TT	TT	CC	TT	TT	TT	CC	TT	TC	TT	TC	TC	TC	TC	TC	CC	CC	CC	CC
S1_20210103	G/C	1	20210103	NA	NA	NA	NA	NA	NA	NA	CC	CC	NN	CC	GG	CC	CC	GG	CC	CC	CC	GG	NN	NN	GG	CC	GG	CC	GG	NN	GG	GG	CC	NN	GG	GG	CC	GG	GC	GC	GC	GC	GC	GC	CC	CC	CC	CC	GC
S1_20210120	C/T	1	20210120	NA	NA	NA	NA	NA	NA	NA	TT	TT	NN	TT	CC	TT	TT	CC	TT	TT	TT	CC	NN	NN	CC	TT	CC	TT	CC	NN	CC	CC	TT	NN	CC	CC	TT	CC	CT	CT	CT	CT	CT	CT	TT	TT	TT	TT	CT
S1_20210164	G/A	1	20210164	NA	NA	NA	NA	NA	NA	NA	AA	AA	NN	AA	NN	AA	AA	GG	AA	AA	AA	GG	NN	NN	NN	AA	GG	AA	NN	NN	GG	GG	AA	NN	GG	GG	AA	GG	GA	GA	GA	GA	GA	GA	AA	AA	AA	AA	GA
S1_20210170	A/G	1	20210170	NA	NA	NA	NA	NA	NA	NA	GG	GG	NN	GG	NN	GG	GG	AA	GG	GG	GG	AA	NN	NN	NN	GG	AA	GG	NN	NN	AA	AA	GG	NN	AA	AA	GG	AA	AG	AG	AG	AG	AG	AG	GG	GG	GG	GG	AG
S1_20414058	C/T	1	20414058	NA	NA	NA	NA	NA	NA	NA	TT	TT	TT	NN	NN	TT	NN	CC	TT	TT	TT	CC	NN	NN	NN	NN	CC	NN	NN	CC	CC	CC	TT	CC	NN	CC	TT	NN	TT	NN	NN	NN	NN	NN	NN	TT	NN	NN	NN
S1_20414114	A/G	1	20414114	NA	NA	NA	NA	NA	NA	NA	GG	GG	GG	GG	GG	GG	GG	AA	GG	GG	GG	AA	AA	AG	AA	GG	AA	GG	AA	AA	AA	AA	GG	AA	AA	AA	GG	AA	GG	GG	GG	AG	AG	AG	GG	AG	GG	GG	AG
S1_20500931	A/C	1	20500931	NA	NA	NA	NA	NA	NA	NA	AA	CC	AA	AC	AA	AA	AC	AA	AA	CC	CC	AA	AA	AA	AA	AA	AA	AA	AA	AA	AA	AA	CC	AA	AA	AA	NN	AA	CC	AA	AC	AC	AC	AC	AC	AC	AA	AC	AA
S1_20519337	C/T	1	20519337	NA	NA	NA	NA	NA	NA	NA	CC	TT	NN	CT	CC	CT	CT	CC	CC	NN	TT	CC	CC	CC	CC	NN	CC	CC	CT	CC	CC	CC	TT	CC	CC	CC	CC	CT	TT	CC	CT	TT	TT	TT	TT	CT	CT	TT	TT
S1_20826095	T/G	1	20826095	NA	NA	NA	NA	NA	NA	NA	NN	NN	TT	TT	TG	GG	GG	NN	NN	GG	NN	NN	TT	TT	TT	TT	TT	TT	TT	TT	TT	TT	GG	TT	TT	NN	NN	TT	GG	GG	TT	TT	TG	TG	GG	TG	GG	TG	TG
S1_20834125	C/T	1	20834125	NA	NA	NA	NA	NA	NA	NA	TT	NN	NN	NN	NN	NN	NN	CC	TT	NN	TT	NN	NN	CC	CC	TT	NN	NN	NN	CC	NN	CC	TT	NN	NN	CC	TT	CC	TT	NN	TT	CT	NN	NN	NN	NN	NN	NN	NN
S1_20834299	A/G	1	20834299	NA	NA	NA	NA	NA	NA	NA	GG	AA	NN	NN	NN	NN	NN	AA	AA	NN	AA	AA	NN	NN	NN	NN	AA	NN	NN	NN	NN	NN	AA	NN	NN	AA	AA	NN	NN	NN	AG	NN	NN	AG	NN	NN	NN	NN	NN
S1_20834347	A/T	1	20834347	NA	NA	NA	NA	NA	NA	NA	TT	TT	NN	NN	NN	NN	NN	AA	TT	NN	TT	AA	NN	NN	NN	NN	AA	NN	NN	NN	NN	NN	TT	NN	NN	AA	TT	NN	NN	NN	AT	NN	NN	AT	NN	NN	NN	NN	NN
S1_20834512	A/C	1	20834512	NA	NA	NA	NA	NA	NA	NA	CC	CC	CC	CC	CC	CC	CC	CC	CC	CC	NN	AA	CC	AA	CC	CC	CC	CC	CC	CC	AA	AC	CC	AA	CC	CC	CC	AA	CC	CC	CC	CC	CC	CC	CC	CC	CC	CC	CC
S1_20834535	T/C	1	20834535	NA	NA	NA	NA	NA	NA	NA	TT	CC	TC	TT	TC	CC	CC	TT	TT	CC	NN	TT	TT	TT	TT	TT	TT	TT	TT	TT	TT	TT	CC	TT	TT	TT	TT	TT	TC	TT	TT	TT	TT	TT	TC	TC	TC	TC	TT
S1_20896822	G/A	1	20896822	NA	NA	NA	NA	NA	NA	NA	GG	AA	NN	GG	NN	GG	NN	GG	GG	AA	NN	GG	NN	GG	NN	NN	GG	GG	NN	GG	GG	GG	AA	GG	NN	GG	GG	NN	GA	GG	NN	NN	NN	NN	AA	NN	NN	GA	GG
S1_20896850	A/C	1	20896850	NA	NA	NA	NA	NA	NA	NA	CC	CC	NN	CC	NN	CC	NN	AC	CC	CC	NN	AA	NN	AC	NN	NN	CC	CC	NN	AA	CC	AA	CC	AA	NN	CC	CC	NN	AC	CC	NN	NN	NN	NN	CC	NN	NN	CC	CC
S1_20987954	G/A	1	20987954	NA	NA	NA	NA	NA	NA	NA	AA	AA	AA	NN	AA	AA	AA	GG	AA	NN	AA	GG	NN	NN	GG	NN	GG	AA	GG	GG	NN	GG	AA	GG	GG	GG	AA	AA	NN	AA	GA	GA	NN	GA	AA	AA	AA	NN	GA
S1_21078075	G/A	1	21078075	NA	NA	NA	NA	NA	NA	NA	AA	AA	AA	AA	AA	AA	AA	GG	AA	AA	AA	GG	AA	GG	GG	AA	GG	AA	GG	GG	GG	GG	AA	GG	GG	GG	AA	AA	AA	AA	GA	GA	GA	GA	AA	AA	GA	AA	GA
S1_21089909	C/T	1	21089909	NA	NA	NA	NA	NA	NA	NA	NN	NN	CC	CC	CC	CC	CC	NN	NN	CC	NN	NN	CC	CC	CC	CC	CC	CC	CC	CC	CC	CC	CC	CC	CC	NN	NN	TT	CC	CC	CC	CC	CC	CC	CC	CC	CC	CC	CC
S1_21095623	T/C	1	21095623	NA	NA	NA	NA	NA	NA	NA	CC	CC	NN	NN	NN	NN	NN	TT	TT	NN	CC	TT	NN	NN	NN	NN	TT	NN	NN	NN	NN	NN	NN	NN	NN	TT	TT	NN	NN	NN	NN	NN	NN	NN	NN	NN	NN	NN	NN
S1_21095652	G/A	1	21095652	NA	NA	NA	NA	NA	NA	NA	GG	GG	NN	NN	NN	NN	NN	NN	NN	NN	GG	NN	NN	NN	NN	NN	NN	NN	NN	NN	NN	NN	NN	NN	NN	GG	NN	NN	NN	NN	NN	NN	NN	NN	NN	NN	NN	NN	NN
S1_21103088	A/T	1	21103088	NA	NA	NA	NA	NA	NA	NA	TT	TT	TT	TT	TT	TT	TT	AA	AA	TT	TT	AA	TT	AA	AA	TT	AA	AA	AT	AA	AA	AA	TT	AA	AA	AA	AA	TT	TT	TT	AT	AT	AT	AT	TT	TT	TT	TT	AT
S1_21103136	G/A	1	21103136	NA	NA	NA	NA	NA	NA	NA	AA	AA	AA	AA	AA	AA	AA	GG	AA	AA	AA	GG	AA	GG	GG	AA	GG	AA	GA	GG	GG	GG	AA	GG	GG	GG	AA	AA	AA	AA	GA	GA	GA	GA	AA	AA	AA	AA	GA
S1_21231385	A/G	1	21231385	NA	NA	NA	NA	NA	NA	NA	AA	AA	AA	AA	AA	AA	AA	AA	AA	AA	AA	AA	GG	AA	AA	AA	AA	AA	AA	AA	AA	AA	AA	AA	AA	AA	AA	AA	AA	AA	AA	AA	AA	AA	AA	AA	AA	AA	AA
S1_21256684	A/G	1	21256684	NA	NA	NA	NA	NA	NA	NA	GG	GG	GG	GG	NN	GG	GG	AA	GG	GG	GG	AA	GG	AA	AA	GG	AA	GG	AA	AA	NN	AA	GG	AA	NN	AA	AA	GG	GG	GG	GG	GG	GG	AG	GG	AG	GG	NN	AG
S1_21696791	T/C	1	21696791	NA	NA	NA	NA	NA	NA	NA	CC	CC	NN	NN	NN	CC	CC	TC	CC	CC	CC	TT	CC	TT	TT	CC	CC	NN	NN	TT	TT	NN	CC	TT	TT	CC	CC	NN	NN	CC	CC	CC	NN	TC	CC	CC	CC	CC	CC
S1_21696820	C/T	1	21696820	NA	NA	NA	NA	NA	NA	NA	CC	CC	NN	NN	NN	CC	CC	CT	CC	CC	CC	CC	CC	CC	CC	CC	TT	NN	NN	CC	CC	NN	CC	CC	CC	CC	CC	NN	NN	CC	CT	CT	NN	CT	CC	CC	CT	CC	TT
S1_21696834	A/C	1	21696834	NA	NA	NA	NA	NA	NA	NA	AA	AA	NN	NN	NN	AA	AA	AC	AA	AA	AA	AA	AA	AA	AA	AA	CC	NN	NN	AA	AA	NN	AA	AA	AA	AA	AA	NN	NN	AA	AC	AC	NN	AC	AA	AA	AC	AA	CC
S1_22057114	C/T	1	22057114	NA	NA	NA	NA	NA	NA	NA	TT	TT	TT	TT	TT	TT	TT	CC	TT	TT	TT	CC	CC	CC	CC	TT	CC	TT	CC	CC	CC	CC	TT	CC	CC	TT	TT	CC	TT	TT	CT	CT	CT	CT	TT	CT	CT	TT	CT
S1_22061824	C/T	1	22061824	NA	NA	NA	NA	NA	NA	NA	TT	TT	NN	NN	TT	TT	TT	CC	TT	TT	TT	CC	CC	CC	CC	TT	CC	TT	CC	CC	CC	CC	CT	CC	CC	TT	TT	CC	TT	TT	CT	CT	CT	CT	TT	CT	CT	TT	CT
S1_22061847	A/G	1	22061847	NA	NA	NA	NA	NA	NA	NA	GG	GG	NN	NN	GG	GG	GG	AA	AA	GG	GG	AA	AA	AA	AA	AG	AA	AA	AA	AA	AA	AA	AG	AA	AA	GG	AA	AA	AA	AA	AA	AA	AA	AA	AG	AG	AG	AG	AA
S1_22358590	G/A	1	22358590	NA	NA	NA	NA	NA	NA	NA	AA	AA	AA	AA	AA	AA	AA	GG	NN	AA	AA	GG	GG	GG	GG	AA	GG	GG	GG	GG	GG	GG	AA	GG	GG	GG	GG	GG	AA	AA	GA	GA	GA	GA	GA	GA	GA	AA	GA
S1_22379689	C/T	1	22379689	NA	NA	NA	NA	NA	NA	NA	TT	TT	CT	CC	CT	CT	CT	CC	NN	TT	TT	CC	CC	CC	CC	CC	CC	NN	CC	CC	CC	CC	TT	CC	CC	CC	CC	CC	CC	CC	CC	CC	CC	CC	CT	CC	CT	CT	CT
S1_22379694	A/G	1	22379694	NA	NA	NA	NA	NA	NA	NA	GG	GG	GG	GG	GG	GG	GG	AA	NN	GG	GG	AA	AA	AA	AA	GG	AA	NN	AA	AA	AA	AA	GG	AA	AA	AA	GG	GG	GG	GG	AG	AG	AG	AG	AG	AG	AG	GG	AG
S1_22388249	A/G	1	22388249	NA	NA	NA	NA	NA	NA	NA	AA	AA	GG	NN	NN	AA	NN	AA	AA	NN	AA	AA	NN	NN	AA	NN	AA	AA	NN	NN	NN	NN	AA	NN	AA	AA	AA	AA	AG	NN	AG	NN	AG	NN	NN	NN	NN	NN	AG
S1_22388253	G/A	1	22388253	NA	NA	NA	NA	NA	NA	NA	AA	AA	AA	NN	NN	AA	NN	GG	AA	NN	AA	GG	NN	NN	GG	NN	GG	AA	NN	NN	NN	NN	AA	NN	GG	GG	AA	GG	AA	NN	GA	NN	AA	NN	NN	NN	NN	NN	GA
S1_22685596	T/C	1	22685596	NA	NA	NA	NA	NA	NA	NA	NN	NN	NN	CC	TC	TC	CC	NN	NN	TT	NN	NN	NN	NN	TT	CC	TT	TT	TT	TT	NN	TT	TT	NN	TT	NN	NN	TT	NN	TT	TC	TT	TC	TT	TT	NN	TT	TC	TT
S1_22685742	A/G	1	22685742	NA	NA	NA	NA	NA	NA	NA	AA	NN	NN	GG	NN	AG	GG	AA	AA	AA	AA	AA	NN	NN	AA	GG	AA	AA	AA	AA	NN	AA	AA	NN	AA	AA	AA	AA	NN	GG	NN	GG	AG	AG	AG	NN	AA	AG	AG
S1_22717009	C/T	1	22717009	NA	NA	NA	NA	NA	NA	NA	CC	CC	NN	CC	CT	CC	NN	CC	CC	CC	CC	CC	NN	CC	CC	CC	CC	CC	NN	CC	CC	CC	CC	CC	CC	CC	CC	CC	CC	CC	CT	CT	CC	CC	CC	CC	CC	CT	CC
S1_22717012	A/G	1	22717012	NA	NA	NA	NA	NA	NA	NA	GG	GG	NN	GG	GG	GG	NN	AA	GG	GG	GG	AA	NN	AA	AA	GG	AA	GG	NN	AA	AA	AA	GG	AA	AA	AA	GG	AA	GG	GG	GG	GG	GG	AG	AG	AG	AG	GG	AG
S1_22750299	A/C	1	22750299	NA	NA	NA	NA	NA	NA	NA	CC	CC	AA	AA	AC	AC	AA	NN	NN	CC	CC	NN	AA	AA	AA	AA	AA	AA	AA	AA	AA	AA	CC	AA	AA	NN	NN	AA	AA	AA	AC	AC	AA	AA	AA	AC	AA	AC	AC
S1_22750648	C/A	1	22750648	NA	NA	NA	NA	NA	NA	NA	CC	AA	CC	CC	CC	CC	CC	CC	CC	AA	AA	CC	CC	CC	CC	CC	CC	CC	CC	CC	CC	CC	AA	CC	NN	CC	CC	CA	CC	CC	NN	CC	CC	CC	CC	CC	CC	CC	CC
S1_22776368	T/C	1	22776368	NA	NA	NA	NA	NA	NA	NA	CC	CC	TT	TT	TC	TC	TT	TT	TT	CC	CC	TT	TT	TT	TT	TT	TT	TT	TT	TT	TT	TT	CC	TT	TT	TT	TT	TT	CC	NN	TC	TT	TC	TC	TC	CC	TC	TC	TC
S1_22776398	T/C	1	22776398	NA	NA	NA	NA	NA	NA	NA	CC	CC	TT	TT	TC	TC	TT	TT	TT	CC	CC	TT	TT	TT	TT	TT	TT	TT	TT	TT	TT	TT	CC	TT	TT	TT	TT	TT	CC	NN	TC	TT	TC	TC	TC	CC	TC	TC	TC
S1_22776421	T/C	1	22776421	NA	NA	NA	NA	NA	NA	NA	CC	CC	TT	TT	TC	TC	TT	TT	TT	CC	CC	TT	TT	TT	TT	TT	TT	TT	TT	TT	TT	TT	CC	TT	TT	TT	TT	TT	CC	NN	TC	TT	TC	TC	TC	CC	TC	TC	TC
S1_22776446	A/G	1	22776446	NA	NA	NA	NA	NA	NA	NA	GG	GG	AA	AA	AG	AG	AA	AA	AA	GG	GG	AA	AA	AA	AA	AA	AA	AA	AA	AA	AA	AA	GG	AA	AA	AA	AA	AA	GG	NN	AG	AA	AG	AG	AG	GG	AG	AG	AG
S1_23069021	C/G	1	23069021	NA	NA	NA	NA	NA	NA	NA	GG	NN	NN	NN	NN	NN	NN	CC	GG	NN	NN	CC	NN	NN	NN	NN	CC	NN	CC	NN	NN	CC	GG	NN	CC	CC	GG	NN	NN	NN	GG	NN	GG	NN	NN	NN	NN	NN	CG
S1_23069056	G/T	1	23069056	NA	NA	NA	NA	NA	NA	NA	TT	NN	NN	GG	GG	GG	NN	GG	GG	NN	NN	GG	NN	GG	NN	NN	GG	NN	GG	NN	NN	GG	TT	NN	GG	GG	GG	NN	NN	NN	GG	NN	GG	GG	GG	GG	NN	NN	GG
S1_23069258	G/A	1	23069258	NA	NA	NA	NA	NA	NA	NA	GG	AA	GG	GG	GG	NN	GG	NN	GG	NN	NN	GG	GG	GG	GG	GG	GG	GG	NN	GG	NN	GG	NN	GG	GG	GG	NN	GG	NN	NN	GG	GG	GG	NN	GG	GG	GG	GG	GG
S1_23197547	G/A	1	23197547	NA	NA	NA	NA	NA	NA	NA	AA	AA	NN	GG	NN	NN	GA	GG	GG	GA	AA	NN	GG	GG	GG	GG	GG	GG	GG	NN	GG	GG	AA	GG	GG	GG	GG	GG	GG	GG	GG	GG	GG	GA	GG	GG	NN	GG	GA
S1_23692648	G/A	1	23692648	NA	NA	NA	NA	NA	NA	NA	GG	GG	GG	GG	GG	GG	GG	AA	GG	GG	GG	GG	AA	GG	AA	GG	GG	GG	AA	AA	GG	GG	GG	AA	GG	AA	GG	GG	GG	GG	GG	GG	GG	GG	GG	GG	GG	GG	GG
S1_23923328	C/T	1	23923328	NA	NA	NA	NA	NA	NA	NA	NN	NN	CC	CC	NN	CC	CC	NN	NN	NN	NN	NN	NN	CC	NN	NN	TT	CC	CC	NN	NN	NN	CC	CC	CC	NN	NN	CC	NN	NN	CC	CC	CC	NN	NN	CC	NN	CC	CC
S1_23934134	T/C	1	23934134	NA	NA	NA	NA	NA	NA	NA	NN	NN	CC	CC	CC	CC	CC	NN	NN	CC	NN	NN	TT	TT	TT	CC	TT	CC	TT	TT	TT	TT	CC	TT	TT	NN	NN	TT	CC	CC	CC	CC	TC	TC	TC	TC	TC	CC	TC
S1_24707984	G/T	1	24707984	NA	NA	NA	NA	NA	NA	NA	TT	TT	TT	TT	TT	TT	TT	TT	TT	TT	TT	GG	TT	GG	TT	TT	GG	TT	TT	TT	GG	GT	TT	TT	GG	TT	TT	GG	TT	TT	GT	GT	GT	GT	TT	TT	GT	TT	GT
S1_24717418	T/C	1	24717418	NA	NA	NA	NA	NA	NA	NA	NN	NN	NN	NN	NN	NN	NN	NN	NN	NN	NN	NN	TT	NN	TT	NN	TC	TT	NN	TT	NN	TT	TT	TT	NN	NN	NN	TC	NN	NN	NN	NN	NN	TT	TT	NN	NN	NN	NN
S1_24717428	A/T	1	24717428	NA	NA	NA	NA	NA	NA	NA	NN	NN	NN	NN	NN	NN	NN	NN	NN	NN	NN	NN	AT	NN	AT	NN	AT	AA	NN	AT	NN	AT	AA	AA	NN	NN	NN	AT	NN	NN	NN	NN	NN	AA	AA	NN	NN	NN	NN
S1_24717443	A/G	1	24717443	NA	NA	NA	NA	NA	NA	NA	NN	NN	NN	NN	NN	NN	NN	NN	NN	NN	NN	NN	AA	NN	AA	NN	AG	AA	NN	AA	NN	AA	AA	AA	NN	NN	NN	AG	NN	NN	NN	NN	NN	AA	AA	NN	NN	NN	NN
S1_25163241	C/T	1	25163241	NA	NA	NA	NA	NA	NA	NA	TT	TT	TT	TT	TT	TT	TT	CC	TT	TT	TT	CC	CC	CC	CC	TT	CC	TT	CC	CC	CC	CC	TT	CC	CC	CC	TT	CC	TT	TT	CT	CT	CT	CT	CT	TT	CT	TT	CT
S1_25328908	G/C	1	25328908	NA	NA	NA	NA	NA	NA	NA	GG	CC	GG	GG	GG	GG	GG	GG	GG	CC	CC	GG	GG	GC	GG	GG	GG	GG	GG	GG	GG	GG	CC	GG	GG	CC	GG	GG	GG	GG	GC	GC	GC	GC	GG	GG	GG	GC	GC
S1_25328910	G/A	1	25328910	NA	NA	NA	NA	NA	NA	NA	AA	AA	AA	AA	GA	GA	GA	GG	AA	AA	AA	GG	GG	GA	GG	AA	GG	AA	GG	GG	GG	GG	AA	GG	GG	AA	AA	GG	GG	GG	GA	GA	GA	GA	GA	GG	GA	GA	GA
S1_25328913	A/C	1	25328913	NA	NA	NA	NA	NA	NA	NA	CC	CC	CC	CC	AC	AC	AC	AA	CC	CC	CC	AA	AA	AC	AA	CC	AA	CC	AA	AA	AA	AA	CC	AA	AA	CC	CC	AA	AA	AA	AC	AC	AC	AC	AC	AA	AC	AC	AC
S1_25328988	T/C	1	25328988	NA	NA	NA	NA	NA	NA	NA	NN	NN	CC	CC	TC	CC	TC	NN	CC	CC	NN	NN	TT	TC	TT	CC	TT	CC	TT	TT	TT	TT	CC	TT	TT	NN	NN	TT	CC	CC	CC	CC	CC	TC	TC	CC	TC	CC	TC
S1_25372710	T/C	1	25372710	NA	NA	NA	NA	NA	NA	NA	TT	TT	TT	TT	TT	TT	TT	TT	TT	TT	TT	TT	CC	TT	CC	TT	TT	TT	TT	CC	TT	TT	TT	TT	TC	TT	TT	TT	TC	TT	TT	TT	TT	TT	TT	TT	TT	TT	TT
S1_25579687	G/C	1	25579687	NA	NA	NA	NA	NA	NA	NA	CC	NN	CC	NN	NN	NN	NN	GG	CC	NN	NN	GG	GG	GG	GG	CC	GG	NN	NN	GG	GG	GG	NN	GG	GG	NN	CC	GG	NN	NN	NN	NN	NN	NN	CC	CC	NN	NN	NN
S1_25707178	T/A	1	25707178	NA	NA	NA	NA	NA	NA	NA	NN	NN	TT	TT	TT	TT	TT	NN	NN	AA	NN	NN	TT	TT	TT	TT	TT	TT	TT	TT	TT	TT	AA	TT	TT	NN	NN	TT	TA	TT	TT	TT	TA	TT	TA	TT	TT	TT	TT
S1_25708373	A/G	1	25708373	NA	NA	NA	NA	NA	NA	NA	AA	NN	NN	NN	NN	NN	NN	AA	AA	NN	AA	NN	NN	NN	NN	NN	NN	NN	NN	NN	NN	NN	NN	NN	NN	NN	AA	NN	NN	NN	NN	NN	NN	NN	NN	NN	NN	NN	NN
S1_25849619	C/T	1	25849619	NA	NA	NA	NA	NA	NA	NA	CC	CC	CC	CC	CC	CT	CT	NN	CC	CC	CC	CC	CC	CC	CC	TT	CC	CC	CC	CC	CC	CC	CC	CC	CC	CC	CC	CC	CT	CC	CC	CC	CC	CC	CC	CT	CT	CC	CC
S1_25880468	G/A	1	25880468	NA	NA	NA	NA	NA	NA	NA	AA	GG	GA	AA	AA	GG	GA	GG	GG	GG	GG	GG	GG	GG	GG	AA	GG	GG	GG	GG	GG	GG	GG	GG	GG	GG	GG	GG	GA	NN	GA	GA	GG	GA	GG	GG	GA	AA	GA
S1_25883869	A/G	1	25883869	NA	NA	NA	NA	NA	NA	NA	AA	AA	AA	AA	AA	AG	AG	AA	AA	AA	AA	AA	AA	AA	GG	AA	GG	AA	AA	GG	AA	AG	AA	AA	AA	AA	AA	AA	AA	AA	AA	AA	AG	AA	AA	AA	AA	AA	AA
S1_25892265	G/A	1	25892265	NA	NA	NA	NA	NA	NA	NA	AA	NN	GG	NN	NN	NN	GA	GG	AA	GG	GG	GG	NN	GG	AA	AA	AA	AA	GG	AA	GG	GA	GG	GG	GG	GG	AA	GG	GA	NN	GG	GA	GG	NN	GG	GG	NN	GA	GA
S1_25892274	T/C	1	25892274	NA	NA	NA	NA	NA	NA	NA	CC	NN	CC	NN	NN	NN	CC	TT	CC	CC	CC	TT	NN	TT	CC	CC	CC	CC	TT	CC	TT	TC	CC	TT	TT	CC	CC	TT	CC	NN	TT	TC	TC	NN	TT	TC	NN	CC	TC
S1_26092117	T/C	1	26092117	NA	NA	NA	NA	NA	NA	NA	CC	CC	NN	CC	NN	NN	NN	TT	CC	CC	CC	TT	NN	NN	TT	NN	TT	NN	NN	TT	NN	TT	CC	NN	NN	CC	CC	TT	TT	NN	TC	NN	TC	NN	NN	TC	NN	NN	TC
S1_26092589	G/A	1	26092589	NA	NA	NA	NA	NA	NA	NA	GG	AA	GG	AA	GG	GG	GA	GG	GG	AA	AA	GG	GG	GG	GG	GG	GG	GG	GG	GG	GG	GG	AA	GG	GG	AA	GG	GG	GG	GG	GG	GG	GG	GG	GG	GA	GG	GG	GA
S1_26099037	T/C	1	26099037	NA	NA	NA	NA	NA	NA	NA	CC	CC	CC	CC	TC	TC	CC	TT	CC	CC	CC	TT	TT	TT	TT	CC	TT	CC	TT	TT	TT	TT	CC	TT	TT	CC	CC	TT	TT	TT	TC	TC	TT	TT	TC	TC	TT	TT	TC
S1_26099038	A/G	1	26099038	NA	NA	NA	NA	NA	NA	NA	GG	GG	GG	GG	AG	AG	GG	AA	GG	GG	GG	AA	AA	AA	AA	GG	AA	GG	AA	AA	AA	AA	GG	AA	AA	GG	GG	AA	AG	NN	AG	AG	AG	AG	AG	AG	GG	AA	AG
S1_26099351	T/C	1	26099351	NA	NA	NA	NA	NA	NA	NA	NN	NN	NN	NN	TC	TC	NN	TT	CC	NN	NN	TT	TT	TT	TT	NN	TT	NN	TT	TT	TT	TT	NN	TT	TT	NN	NN	TT	TT	TT	TC	TT	TT	TT	TT	TT	TT	TT	TT
S1_26485787	C/T	1	26485787	NA	NA	NA	NA	NA	NA	NA	CC	TT	CC	CC	CC	CC	CT	CC	CC	TT	TT	CC	CC	CC	CC	CC	CC	CC	CT	CT	CC	CC	TT	CC	CC	TT	CC	CC	CC	CC	CC	CC	CC	CC	CC	CT	TT	CT	CC
S1_26668547	A/G	1	26668547	NA	NA	NA	NA	NA	NA	NA	AA	GG	AA	NN	NN	NN	NN	AA	AA	GG	GG	AA	AA	NN	AA	NN	AA	AA	NN	NN	AA	AA	GG	AA	AA	GG	AA	NN	AA	NN	NN	AA	AA	NN	NN	AA	AA	AA	AA
S1_26685451	G/A	1	26685451	NA	NA	NA	NA	NA	NA	NA	GG	GG	NN	NN	GG	GG	GG	GG	NN	GG	GG	GG	NN	GG	GG	GG	GG	NN	NN	GG	GG	GG	GG	GG	GG	GG	NN	GG	GG	GG	GG	GG	GG	GG	GG	GG	GG	GG	GG
S1_26685513	A/G	1	26685513	NA	NA	NA	NA	NA	NA	NA	NN	NN	NN	NN	AG	AA	GG	NN	NN	GG	NN	NN	NN	AA	AA	GG	AA	NN	NN	AA	AA	AA	GG	AA	AA	NN	NN	AA	AG	GG	AG	AG	AA	AA	GG	NN	GG	GG	AA
S1_26694932	C/T	1	26694932	NA	NA	NA	NA	NA	NA	NA	CC	CC	NN	CC	CC	CC	CC	CC	TT	CC	CC	CC	CC	CC	CC	CC	CC	TT	CC	CC	CC	CC	CC	CC	CC	CC	TT	CC	CC	CC	CC	CC	CC	CC	CC	CC	CC	CC	CC
S1_26700839	T/A	1	26700839	NA	NA	NA	NA	NA	NA	NA	TT	TT	TT	TT	TT	NN	TT	NN	TT	TT	TT	TT	TT	NN	TT	TT	TT	TT	TT	TT	TT	TT	TT	TT	TT	TT	TT	NN	TT	TT	TT	TT	TT	TT	TT	TT	TT	TT	TT
S1_26700862	C/A	1	26700862	NA	NA	NA	NA	NA	NA	NA	AA	AA	AA	AA	AA	NN	AA	NN	CC	AA	AA	CC	CC	NN	CC	AA	CA	CC	CC	CC	CC	CC	AA	CC	CC	AA	CC	NN	CC	AA	CA	CA	CA	CA	AA	CA	AA	AA	CA
S1_27032995	C/T	1	27032995	NA	NA	NA	NA	NA	NA	NA	CC	CC	CC	CC	CC	CC	CC	CC	CC	CC	CC	CC	TT	CT	CC	CC	CC	CC	CC	CC	CC	CC	CC	CC	CC	CC	CC	CC	CT	CC	CC	CC	CC	CC	CC	CC	CC	CC	CC
S1_27227560	G/A	1	27227560	NA	NA	NA	NA	NA	NA	NA	GG	AA	NN	NN	NN	NN	NN	GG	GG	AA	AA	GG	GG	NN	NN	GG	GG	NN	NN	NN	NN	GG	AA	GG	NN	AA	GG	GG	NN	NN	GG	GG	GG	AA	NN	NN	NN	NN	GG
S1_27227665	A/G	1	27227665	NA	NA	NA	NA	NA	NA	NA	GG	GG	GG	GG	GG	GG	GG	AA	GG	GG	GG	AA	AA	AA	AA	GG	GG	GG	AA	AA	AA	AA	GG	AA	AA	GG	GG	AA	AG	GG	AG	AG	AG	AG	AG	GG	GG	GG	AG
S1_27235937	A/C	1	27235937	NA	NA	NA	NA	NA	NA	NA	AA	NN	NN	AA	AA	NN	AA	AA	AA	AA	AA	AA	AA	AA	AA	AA	CC	AA	AA	AA	NN	AA	AA	AA	AA	AA	AA	AA	CC	NN	AC	AC	AC	NN	AA	NN	AC	AA	AA
S1_27250186	A/T	1	27250186	NA	NA	NA	NA	NA	NA	NA	AA	TT	NN	NN	NN	NN	NN	AA	AA	TT	TT	AA	NN	NN	NN	NN	AA	NN	NN	NN	NN	NN	TT	NN	NN	TT	AA	NN	AA	AA	AA	NN	NN	AT	NN	NN	NN	NN	NN
S1_27271558	T/G	1	27271558	NA	NA	NA	NA	NA	NA	NA	TT	GG	TT	TT	TT	TT	TT	TT	TT	GG	GG	TT	TT	NN	TT	TT	TT	TT	TT	NN	TT	TT	GG	NN	TT	GG	TT	TT	NN	TT	TT	TT	TT	TT	NN	TT	TT	NN	NN
S1_27271582	T/C	1	27271582	NA	NA	NA	NA	NA	NA	NA	TT	TT	TT	TT	NN	TT	TT	TT	TT	TT	TT	TT	TT	TT	TT	NN	TT	TT	TT	TT	NN	TT	TT	TT	TT	TT	TT	TT	TT	TT	TT	TT	TT	TT	TT	TT	NN	TT	TT
S1_27271589	A/G	1	27271589	NA	NA	NA	NA	NA	NA	NA	AA	GG	AA	AA	NN	AA	AA	AA	AA	GG	GG	AA	AA	AA	AA	NN	AA	AA	AA	AA	NN	AA	GG	AA	AA	GG	AA	AA	AA	AA	AG	AA	AA	AG	AG	AA	NN	AA	AG
S1_27345206	G/T	1	27345206	NA	NA	NA	NA	NA	NA	NA	TT	TT	TT	TT	NN	TT	TT	GG	TT	TT	TT	GG	GG	GG	GG	TT	GG	TT	GG	GG	GG	GG	TT	GG	GG	TT	TT	GG	GT	TT	GT	GT	GT	TT	TT	TT	TT	TT	GT
S1_27345759	T/C	1	27345759	NA	NA	NA	NA	NA	NA	NA	CC	TT	TC	CC	TC	TT	TC	TT	TT	TT	TT	TT	TT	TT	TT	TT	TT	TT	NN	TT	TT	TT	TT	TT	TT	TT	TT	TT	TC	CC	TC	TC	TC	CC	TC	TC	TC	CC	TC
S1_27367814	G/A	1	27367814	NA	NA	NA	NA	NA	NA	NA	NN	NN	GG	GG	GG	GG	GG	NN	NN	GG	NN	NN	GG	GG	GG	GG	GG	GG	GG	GG	GG	GG	GG	GG	GG	NN	NN	GG	GG	GG	GG	GG	GG	GG	GG	GG	GG	GG	GG
S1_27367859	A/G	1	27367859	NA	NA	NA	NA	NA	NA	NA	AA	GG	AG	GG	GG	GG	GG	AA	AA	GG	GG	AA	AA	AA	AA	GG	AA	AA	AA	AA	AA	AA	GG	AA	AA	GG	AA	AA	AG	GG	AG	AG	AG	AG	AG	AG	GG	GG	AG
S1_27535994	C/T	1	27535994	NA	NA	NA	NA	NA	NA	NA	CC	TT	NN	NN	NN	NN	CT	CC	TT	NN	TT	CC	NN	NN	NN	NN	CC	NN	NN	CC	NN	NN	NN	NN	CC	TT	TT	CC	CT	NN	CC	NN	NN	CT	NN	NN	NN	NN	NN
S1_27537972	C/T	1	27537972	NA	NA	NA	NA	NA	NA	NA	TT	CC	CT	CC	CT	CC	CT	CC	CC	CC	CC	CC	CC	CC	CC	CC	CC	CC	CC	CC	CC	CC	CT	CC	CC	CC	CC	CC	CC	TT	CT	CC	CT	CC	CT	CT	CC	CT	CC
S1_27549170	T/C	1	27549170	NA	NA	NA	NA	NA	NA	NA	NN	CC	NN	NN	CC	CC	CC	CC	CC	CC	CC	NN	NN	TT	CC	CC	NN	NN	NN	CC	NN	TT	CC	NN	NN	CC	CC	CC	CC	NN	CC	NN	NN	CC	CC	NN	NN	NN	CC
S1_27692089	G/A	1	27692089	NA	NA	NA	NA	NA	NA	NA	GG	GG	GG	GG	GG	GG	GG	GG	GG	GG	GG	GG	AA	GG	GG	GG	AA	GG	GG	GG	GG	GA	GG	GG	GG	GG	GG	GG	GA	GG	GA	GA	GG	GG	GG	GG	GG	GG	GG
S1_27693560	G/T	1	27693560	NA	NA	NA	NA	NA	NA	NA	GG	GG	GG	GG	GG	GG	GG	NN	NN	GG	GG	GG	GG	GG	GG	GG	TT	GG	GG	GG	GG	GT	GG	GG	GG	GG	NN	GG	GT	GG	GT	GT	GG	GG	GG	GG	GG	GG	GG
S1_27697162	G/A	1	27697162	NA	NA	NA	NA	NA	NA	NA	GG	GG	GG	GG	NN	GG	GG	GG	GG	GG	GG	GG	AA	GG	GG	GG	AA	GG	NN	GG	GG	GA	GG	GG	GG	GG	GG	GG	GG	GG	GA	GA	GG	GG	GG	GG	GG	GG	GG
S1_27697171	A/G	1	27697171	NA	NA	NA	NA	NA	NA	NA	AA	AA	AA	AA	NN	AA	AA	AA	AA	AA	AA	AA	AA	AA	AA	GG	AA	AA	NN	AA	AA	AA	AA	AA	AA	AA	AA	AA	GG	AA	AG	AG	AG	AG	AG	AG	AA	AA	AG
S1_27697237	A/G	1	27697237	NA	NA	NA	NA	NA	NA	NA	AA	AA	AA	AA	NN	AA	AA	AA	AA	AG	AA	AA	AA	AG	GG	AA	AA	AA	NN	GG	GG	AA	AA	GG	GG	AA	AA	GG	AA	AA	AA	AA	AA	AA	AA	AA	AA	AA	AA
S1_27750320	A/G	1	27750320	NA	NA	NA	NA	NA	NA	NA	AA	AA	AA	AA	AA	AA	AA	AA	AA	AA	AA	AA	AA	AG	GG	AA	AA	AA	AA	GG	GG	AA	AA	GG	GG	AA	AA	GG	AA	AA	AA	AA	AA	AG	AA	AA	AA	AA	AA
S1_27750323	C/G	1	27750323	NA	NA	NA	NA	NA	NA	NA	CC	CC	CC	CC	CC	CC	CC	CC	CC	CC	CC	CC	CC	CG	GG	CC	CC	CC	CC	GG	GG	CC	CC	GG	GG	CC	CC	GG	CC	CC	CC	CC	CC	CG	CC	CC	CC	CC	CC
S1_27750395	T/C	1	27750395	NA	NA	NA	NA	NA	NA	NA	CC	NN	NN	NN	NN	NN	NN	NN	TT	NN	NN	TT	NN	NN	NN	NN	TT	NN	NN	NN	NN	NN	NN	NN	NN	TT	TT	NN	NN	NN	NN	NN	NN	NN	NN	NN	NN	NN	NN
S1_27750402	C/T	1	27750402	NA	NA	NA	NA	NA	NA	NA	TT	NN	NN	NN	NN	NN	NN	NN	CC	NN	NN	CC	NN	NN	NN	NN	CC	NN	NN	NN	NN	NN	NN	NN	NN	CC	CC	NN	NN	NN	NN	NN	NN	NN	NN	NN	NN	NN	NN
S1_27750465	G/A	1	27750465	NA	NA	NA	NA	NA	NA	NA	NN	NN	NN	NN	NN	NN	NN	GG	NN	NN	NN	NN	NN	NN	NN	NN	GG	NN	NN	NN	NN	NN	NN	NN	NN	GG	NN	NN	NN	NN	NN	NN	NN	NN	NN	NN	NN	NN	NN
S1_28082019	T/C	1	28082019	NA	NA	NA	NA	NA	NA	NA	CC	CC	NN	NN	NN	NN	NN	CC	TT	NN	CC	TT	TT	TT	TT	TT	TT	TT	TT	NN	NN	TT	CC	NN	TT	CC	TT	TT	TT	TT	TT	TT	TT	NN	TT	TT	TT	TT	TT
S1_28082116	T/C	1	28082116	NA	NA	NA	NA	NA	NA	NA	CC	CC	NN	NN	NN	NN	NN	CC	CC	CC	CC	TT	NN	NN	NN	NN	TT	CC	NN	CC	CC	TC	NN	CC	NN	CC	CC	TT	NN	NN	NN	NN	CC	TC	TC	CC	NN	CC	CC
S1_28088822	C/T	1	28088822	NA	NA	NA	NA	NA	NA	NA	TT	TT	TT	TT	TT	CT	TT	TT	CC	TT	TT	CC	CC	CT	CC	CC	CC	CC	CC	TT	TT	CT	TT	TT	CC	TT	CC	CC	CC	CC	CC	CC	CT	CT	CT	CT	CC	CT	CC
S1_28171784	A/C	1	28171784	NA	NA	NA	NA	NA	NA	NA	CC	CC	CC	CC	CC	AC	CC	CC	AA	CC	CC	AA	AA	AC	AA	AA	AA	AA	AA	CC	CC	AC	CC	CC	AA	CC	AA	AA	AA	AA	AA	AA	AA	CC	AC	AC	AA	AC	AA
S1_28314308	A/C	1	28314308	NA	NA	NA	NA	NA	NA	NA	NN	AA	AA	AA	AA	AA	AA	AA	AA	AA	AA	AC	AA	AA	AA	AA	AA	AA	AA	AA	AA	AA	AA	AA	AA	AA	AA	AA	AA	AA	AA	AA	AA	AC	AA	AA	AA	AA	AA
S1_28363136	C/T	1	28363136	NA	NA	NA	NA	NA	NA	NA	TT	TT	TT	TT	TT	CT	TT	TT	TT	TT	TT	CC	TT	CC	CC	TT	CC	NN	TT	CC	CC	CC	TT	CC	TT	TT	TT	CC	CT	TT	CT	CT	CT	CT	TT	TT	TT	TT	CT
S1_28366473	T/C	1	28366473	NA	NA	NA	NA	NA	NA	NA	TT	TT	TT	TT	TT	TC	TT	TT	TT	TT	TT	TT	TT	TT	TT	TT	CC	TT	TT	TT	TT	TT	TT	TT	TT	TT	TT	TT	TC	TT	TC	TC	TC	TC	TT	TT	TT	TT	TT
S1_28366597	A/G	1	28366597	NA	NA	NA	NA	NA	NA	NA	AA	AA	AG	GG	AA	AG	AG	AA	GG	AA	AA	AA	AA	AA	AA	GG	GG	AG	AA	AA	AA	AA	AA	AA	AA	AA	GG	AA	GG	GG	AG	GG	AG	AG	AG	AG	AG	AG	AA
S1_28406559	C/T	1	28406559	NA	NA	NA	NA	NA	NA	NA	TT	TT	CC	CC	CT	CC	CC	CC	CC	TT	TT	CC	CC	CC	CC	CC	CC	CC	CC	CC	CC	CC	TT	CC	CC	CC	CC	CC	CC	CC	CT	CT	CC	CC	CT	CC	CC	CC	CT
S1_28406582	A/T	1	28406582	NA	NA	NA	NA	NA	NA	NA	TT	TT	AT	AA	TT	AT	TT	AA	TT	TT	TT	AA	TT	AA	AA	AA	AA	TT	AA	AA	AA	AA	TT	AA	AA	AA	TT	AA	AA	TT	TT	TT	TT	AT	AT	TT	TT	AT	AT
S1_28406660	G/C	1	28406660	NA	NA	NA	NA	NA	NA	NA	CC	CC	GC	GG	CC	GC	CC	GG	GG	CC	CC	GG	CC	GG	GG	GG	GG	GG	GG	GG	GG	GG	CC	GG	GG	GG	GG	GG	CC	CC	GC	GC	GC	GG	GC	GC	CC	GC	GC
S1_28433369	A/G	1	28433369	NA	NA	NA	NA	NA	NA	NA	NN	NN	GG	GG	GG	AG	GG	NN	NN	GG	NN	NN	GG	AA	AA	GG	AA	GG	AA	AA	AA	AA	GG	AA	AA	NN	NN	AA	AG	GG	GG	GG	GG	GG	AG	GG	AG	AG	GG
S1_28697007	C/T	1	28697007	NA	NA	NA	NA	NA	NA	NA	NN	NN	NN	NN	NN	NN	NN	NN	CC	NN	NN	CC	NN	CC	NN	NN	CC	NN	NN	NN	NN	NN	NN	CC	NN	CC	CC	NN	NN	NN	NN	NN	NN	NN	NN	NN	NN	NN	NN
S1_28762636	T/C	1	28762636	NA	NA	NA	NA	NA	NA	NA	TC	CC	CC	CC	CC	TC	TC	TT	TT	CC	CC	TT	CC	TT	TT	TT	TT	TT	TT	TT	TT	TT	CC	TT	TT	TT	TT	TT	TT	TT	TC	TC	TT	TT	TT	TC	TT	TC	TC
S1_28819967	A/G	1	28819967	NA	NA	NA	NA	NA	NA	NA	GG	NN	NN	NN	NN	NN	GG	AA	GG	NN	GG	AA	NN	NN	NN	NN	AA	GG	NN	AA	AA	AA	NN	NN	NN	AA	GG	AA	NN	NN	GG	NN	GG	AG	NN	NN	NN	GG	GG
S1_28998248	A/G	1	28998248	NA	NA	NA	NA	NA	NA	NA	AG	NN	NN	NN	NN	NN	NN	NN	GG	NN	NN	AA	NN	NN	AA	NN	AA	NN	NN	AA	NN	AA	GG	AA	AA	AA	NN	AA	NN	NN	NN	NN	GG	NN	NN	NN	NN	NN	NN
S1_29149449	G/A	1	29149449	NA	NA	NA	NA	NA	NA	NA	AA	AA	NN	NN	NN	NN	AA	GG	AA	AA	AA	GG	AA	NN	GG	NN	GG	AA	NN	GG	NN	GG	AA	GG	GG	GG	AA	GG	AA	NN	GA	NN	GG	NN	NN	NN	NN	NN	AA
S1_29265311	T/C	1	29265311	NA	NA	NA	NA	NA	NA	NA	CC	CC	CC	CC	CC	TC	CC	TT	TT	CC	CC	TT	NN	TT	TT	TT	TT	TT	TT	TT	TT	TT	CC	TT	TT	TT	TT	TT	CC	CC	TC	CC	TC	CC	CC	CC	CC	CC	CC
S1_29342753	G/A	1	29342753	NA	NA	NA	NA	NA	NA	NA	NN	NN	NN	NN	NN	GA	NN	NN	AA	NN	NN	GG	NN	GG	NN	NN	GG	GA	NN	GG	GG	GG	AA	NN	NN	GG	AA	GG	AA	NN	GG	GA	GA	NN	NN	NN	NN	NN	AA
S1_29390324	T/A	1	29390324	NA	NA	NA	NA	NA	NA	NA	TT	TT	TA	AA	TT	TT	TA	TT	TT	TT	TT	TT	TT	TT	TT	TT	TT	TT	TT	TT	TT	TT	TT	TT	TT	TT	TT	TT	AA	AA	TA	TA	TA	TA	AA	TA	TA	TT	TT
S1_29390362	C/T	1	29390362	NA	NA	NA	NA	NA	NA	NA	CC	CC	CC	CC	CC	CC	CC	TT	CC	CC	CC	CC	CC	CC	TT	CC	CC	CC	CC	CC	CC	CC	CC	CC	CC	CC	CC	CC	CC	CC	CC	CC	CC	CC	CC	CC	CC	CC	CC
S1_29420175	C/G	1	29420175	NA	NA	NA	NA	NA	NA	NA	CC	CC	CC	CC	CC	CC	CC	GG	CC	CC	CC	CC	CC	CC	CC	CC	CC	CC	CC	CC	CC	CC	CC	CC	GG	GG	CC	CC	CC	CC	CC	CC	CC	CC	CC	CC	CC	CC	CC
S1_29420365	A/G	1	29420365	NA	NA	NA	NA	NA	NA	NA	GG	GG	GG	GG	AG	GG	AG	AA	AA	GG	GG	AA	AA	AA	AA	AA	AA	AA	AA	AA	AA	AA	GG	AA	AA	AA	AA	AA	AG	AA	AG	AG	AG	AG	AA	AG	GG	AG	AG
S1_29420373	G/A	1	29420373	NA	NA	NA	NA	NA	NA	NA	GA	AA	GA	AA	GA	AA	GA	GG	GG	AA	AA	GG	GG	GG	GG	GG	GG	GG	GG	GG	GG	GG	GA	GG	GG	GG	GG	GG	GA	GG	GA	GA	GA	GA	GG	GA	GA	GA	GA
S1_29420377	G/T	1	29420377	NA	NA	NA	NA	NA	NA	NA	GG	GG	GG	GG	GG	GG	GG	GG	GG	GG	GG	GG	GG	GG	GG	GG	GG	GG	GG	GG	GG	GG	GG	GG	GG	TT	GG	GG	GG	GG	GG	GG	GG	GG	GG	GG	GG	GG	GG
S1_29420380	T/C	1	29420380	NA	NA	NA	NA	NA	NA	NA	TT	TT	TT	TT	TT	TT	TT	TT	TT	TT	TT	TT	CC	TT	TT	TT	TT	TT	TT	TT	TT	TT	TT	TT	TT	TT	TT	TT	TC	CC	TC	TC	TC	TT	TC	TC	TT	TC	TT
S1_29420383	T/C	1	29420383	NA	NA	NA	NA	NA	NA	NA	TT	TT	TT	TT	TT	TT	TT	TT	TT	TT	TT	TT	TT	TT	CC	TT	TT	TT	CC	TT	TT	TT	TT	TT	TT	TT	TT	TT	TT	TT	TT	TT	TT	TT	TT	TC	TT	TT	TT
S1_29420388	A/G	1	29420388	NA	NA	NA	NA	NA	NA	NA	GG	GG	GG	GG	AG	GG	AG	AA	GG	GG	GG	AA	GG	AA	GG	GG	AA	GG	GG	AA	AA	AA	GG	AA	AA	AA	GG	AA	GG	GG	GG	GG	AG	GG	GG	GG	GG	GG	GG
S1_29539238	C/T	1	29539238	NA	NA	NA	NA	NA	NA	NA	CT	TT	CC	CC	CC	CC	CC	CC	CC	TT	TT	CC	CC	CC	CC	CC	CC	CC	CC	CC	CC	CC	TT	CC	CC	CC	CC	CC	CC	CC	CC	CC	CC	CC	CT	CC	CC	CC	CC
S1_29603366	T/C	1	29603366	NA	NA	NA	NA	NA	NA	NA	CC	CC	NN	TT	TC	TT	NN	TT	CC	CC	CC	TT	CC	TT	TT	CC	TT	CC	TT	TT	TT	TT	CC	TT	TT	TT	CC	TT	CC	NN	TT	TC	CC	CC	NN	CC	NN	CC	CC
S1_29604838	T/C	1	29604838	NA	NA	NA	NA	NA	NA	NA	CC	CC	NN	NN	NN	NN	NN	TT	CC	CC	CC	TT	NN	NN	NN	NN	NN	NN	NN	NN	NN	NN	CC	TT	NN	TT	CC	NN	NN	NN	NN	NN	NN	NN	NN	NN	NN	NN	NN
S1_29604865	G/A	1	29604865	NA	NA	NA	NA	NA	NA	NA	AA	AA	NN	NN	NN	NN	NN	GG	AA	AA	AA	GG	NN	NN	NN	NN	NN	NN	NN	NN	NN	NN	AA	GG	NN	GG	AA	NN	NN	NN	NN	NN	NN	NN	NN	NN	NN	NN	NN
S1_29764887	T/A	1	29764887	NA	NA	NA	NA	NA	NA	NA	NN	NN	TA	TT	TT	TT	TA	NN	NN	TT	NN	NN	TT	TT	TT	TT	TT	TT	TT	TT	TT	TT	TT	TT	TT	NN	NN	TT	TA	AA	NN	TT	TA	TT	TT	TA	TT	NN	TT
S1_29793541	G/T	1	29793541	NA	NA	NA	NA	NA	NA	NA	TT	TT	GG	TT	GT	GG	GG	GG	GG	GT	TT	GG	TT	GG	GG	GG	GG	GG	GG	GG	GG	GG	TT	GG	GG	TT	GG	GG	TT	GG	GT	GT	GT	TT	GG	GT	GT	NN	GT
S1_29821300	A/C	1	29821300	NA	NA	NA	NA	NA	NA	NA	CC	CC	CC	AA	AC	AA	CC	AA	CC	CC	CC	AA	CC	AA	AA	CC	AA	CC	AA	AA	AA	AA	CC	AA	AA	CC	CC	AA	AC	CC	CC	CC	CC	CC	CC	CC	CC	CC	CC
S1_29832951	A/G	1	29832951	NA	NA	NA	NA	NA	NA	NA	GG	GG	NN	AA	NN	AA	NN	AA	AA	NN	GG	AA	NN	NN	NN	NN	AA	NN	NN	NN	NN	AA	NN	AA	AA	GG	AA	NN	NN	NN	NN	NN	NN	NN	NN	AG	NN	NN	NN
S1_30004785	C/T	1	30004785	NA	NA	NA	NA	NA	NA	NA	TT	TT	NN	NN	NN	NN	NN	CC	TT	NN	TT	CC	NN	NN	NN	NN	NN	NN	NN	NN	NN	NN	NN	NN	NN	TT	TT	NN	NN	NN	NN	NN	NN	NN	NN	NN	NN	NN	NN
S1_30010997	C/T	1	30010997	NA	NA	NA	NA	NA	NA	NA	NN	NN	NN	NN	NN	CC	NN	NN	NN	NN	NN	NN	TT	NN	NN	NN	CC	TT	NN	NN	NN	CC	NN	NN	NN	NN	NN	TT	CT	TT	NN	TT	TT	NN	TT	TT	NN	NN	TT
S1_30011000	T/C	1	30011000	NA	NA	NA	NA	NA	NA	NA	NN	NN	NN	NN	NN	TT	NN	NN	NN	NN	NN	NN	TT	NN	NN	NN	TT	TT	NN	NN	NN	TT	NN	NN	NN	NN	NN	CC	TC	CC	NN	TT	CC	NN	TC	TT	NN	NN	CC
S1_30015887	T/A	1	30015887	NA	NA	NA	NA	NA	NA	NA	TT	TT	TT	TT	TT	TT	TT	TT	TT	TT	TT	TT	AA	TT	TT	TT	TT	TT	TT	TT	TT	TT	TT	TT	TT	TT	TT	TT	TT	TT	TT	TT	TT	TA	TT	TA	TT	TT	TT
S1_30163614	T/C	1	30163614	NA	NA	NA	NA	NA	NA	NA	TC	CC	CC	CC	CC	TC	CC	TT	CC	CC	CC	TT	CC	TT	TT	TT	TT	CC	TT	TT	TT	TT	CC	TT	TT	TT	CC	TT	CC	TT	CC	TC	CC	TC	CC	TC	CC	CC	CC
S1_30223080	T/C	1	30223080	NA	NA	NA	NA	NA	NA	NA	CC	TT	NN	NN	NN	NN	NN	TT	CC	NN	TT	TT	NN	NN	NN	NN	NN	NN	NN	NN	TT	NN	NN	NN	NN	CC	CC	NN	NN	NN	NN	NN	NN	NN	NN	CC	NN	NN	NN
S1_30245817	T/G	1	30245817	NA	NA	NA	NA	NA	NA	NA	NN	TT	GG	NN	GG	GG	GG	NN	NN	TT	TT	TT	GG	TT	GG	NN	GG	GG	GG	TT	TT	TT	TT	TT	GG	GG	GG	TT	GG	TT	GG	GG	TG	TT	GG	TG	TG	GG	GG
S1_30357538	C/T	1	30357538	NA	NA	NA	NA	NA	NA	NA	TT	NN	NN	NN	NN	NN	NN	TT	TT	CC	NN	NN	NN	NN	NN	NN	NN	NN	NN	NN	NN	NN	NN	NN	NN	CC	NN	NN	NN	NN	NN	NN	NN	NN	NN	NN	NN	NN	CT
S1_30359086	A/G	1	30359086	NA	NA	NA	NA	NA	NA	NA	NN	AA	NN	NN	NN	AA	NN	NN	NN	NN	NN	GG	NN	NN	AA	NN	NN	NN	NN	NN	NN	NN	NN	NN	NN	AA	AA	NN	NN	NN	NN	NN	NN	NN	NN	NN	AA	NN	NN
S1_30411942	G/A	1	30411942	NA	NA	NA	NA	NA	NA	NA	NN	NN	GG	GG	GG	GG	GG	NN	NN	AA	NN	NN	GG	GG	AA	GG	GG	GG	GG	GG	GG	GG	AA	GG	GG	NN	NN	GG	GG	GA	GG	GG	GG	GG	GG	GG	GG	GG	GG
S1_30481228	T/G	1	30481228	NA	NA	NA	NA	NA	NA	NA	TG	GG	TT	TT	TT	TT	TT	TT	TT	GG	GG	GG	TT	GG	TT	TT	TT	TT	TT	TT	TT	GG	GG	GG	GG	TT	TT	GG	TT	TT	TG	TG	TT	TT	TG	TT	TG	TG	TT
S1_30488839	G/A	1	30488839	NA	NA	NA	NA	NA	NA	NA	GA	GG	GG	GG	GA	AA	GA	GG	GG	GG	GG	GG	AA	GG	GG	GG	AA	GG	GG	GG	GG	GG	GG	GG	GG	NN	GG	AA	GG	GG	GA	GA	GA	GA	GG	GA	GA	GA	GA
S1_30495024	G/T	1	30495024	NA	NA	NA	NA	NA	NA	NA	GG	GG	NN	GG	GG	GG	GG	GG	GG	GG	GG	TT	GG	TT	GG	GG	GG	GG	GG	GG	GG	TT	GG	NN	GG	GG	GG	GG	GG	NN	GT	GT	GG	GG	GG	GT	GG	NN	GG
S1_30495373	C/T	1	30495373	NA	NA	NA	NA	NA	NA	NA	NN	NN	NN	NN	NN	NN	NN	CC	NN	NN	NN	NN	NN	NN	NN	NN	NN	NN	NN	NN	NN	NN	NN	NN	NN	CC	NN	NN	NN	NN	NN	NN	NN	NN	NN	NN	NN	NN	NN
S1_30517694	G/A	1	30517694	NA	NA	NA	NA	NA	NA	NA	NN	NN	GG	GG	GG	GG	GG	NN	NN	AA	NN	NN	GG	AA	GG	GG	GG	GG	GG	GG	GG	AA	AA	AA	GG	NN	NN	GG	GG	GG	GA	GA	GG	GA	GG	GA	GG	GG	GG
S1_30564508	C/T	1	30564508	NA	NA	NA	NA	NA	NA	NA	TT	TT	CT	TT	CT	CC	CT	CC	CC	TT	TT	CC	CC	CC	CC	TT	CC	CC	CC	CC	CC	CC	TT	CC	CC	CC	NN	CC	TT	CT	CT	CT	CT	CT	CT	CC	CT	CT	CT
S1_30564553	A/T	1	30564553	NA	NA	NA	NA	NA	NA	NA	TT	TT	AT	TT	AT	AA	AT	AA	TT	TT	TT	AA	AA	AA	AA	TT	AA	TT	AA	AA	AA	AA	TT	AA	AA	AA	NN	AA	TT	AT	AT	AT	AT	AT	AT	AA	AT	AT	AT
S1_30564655	A/G	1	30564655	NA	NA	NA	NA	NA	NA	NA	NN	NN	AG	GG	AG	AA	AG	NN	NN	GG	NN	NN	AA	AA	AA	GG	AA	AA	AA	AA	AA	AA	GG	AA	AA	NN	NN	AA	GG	AG	AG	AG	AG	AG	AG	AA	AG	AG	AG
S1_30565779	T/C	1	30565779	NA	NA	NA	NA	NA	NA	NA	CC	CC	CC	CC	TT	NN	TC	TT	CC	CC	CC	TT	TT	TT	TT	CC	TT	CC	NN	TT	TT	TT	CC	TT	TT	TT	CC	TT	CC	NN	TC	TC	TC	TC	TC	TC	CC	TC	TT
S1_30565803	A/G	1	30565803	NA	NA	NA	NA	NA	NA	NA	GG	GG	GG	GG	AA	NN	AG	AA	GG	GG	GG	AA	AA	AA	AA	GG	AA	GG	NN	AA	AA	AA	GG	AA	AA	AA	GG	AA	GG	NN	AG	AG	AG	AG	AG	AG	GG	AG	AA
S1_30565833	A/G	1	30565833	NA	NA	NA	NA	NA	NA	NA	GG	GG	GG	GG	AA	NN	AG	AA	GG	GG	GG	AA	AA	AA	AA	GG	AA	GG	NN	AA	AA	AA	GG	AA	AA	AA	GG	AA	GG	GG	AG	AG	AG	AG	AG	AG	GG	AG	AA
S1_30565957	A/G	1	30565957	NA	NA	NA	NA	NA	NA	NA	GG	GG	AG	GG	AA	AA	AA	AA	AA	GG	GG	AA	AA	AA	AA	AA	AA	AA	AA	AA	AA	AA	GG	AA	AA	AA	AA	AA	AA	AG	AG	AA	AA	AG	AA	AA	AG	AG	AA
S1_30565963	A/C	1	30565963	NA	NA	NA	NA	NA	NA	NA	CC	CC	AC	CC	AC	AA	AC	AA	CC	CC	CC	AA	AA	AA	AA	CC	AA	CC	AA	AA	AA	AA	CC	AA	AA	AA	CC	AA	CC	AC	AC	AC	AC	AC	AC	AA	AC	AC	AA
S1_30565988	A/G	1	30565988	NA	NA	NA	NA	NA	NA	NA	GG	GG	AG	GG	AG	AA	AG	AA	GG	GG	GG	AA	AA	AA	AA	GG	AA	GG	AA	AA	AA	AA	GG	AA	AA	AA	GG	AA	GG	AG	AG	AG	AG	AG	AG	AA	AG	AG	AA
S1_30569178	C/A	1	30569178	NA	NA	NA	NA	NA	NA	NA	NN	NN	NN	NN	NN	NN	NN	CC	NN	NN	NN	NN	NN	NN	NN	NN	NN	NN	NN	NN	NN	NN	NN	NN	NN	NN	NN	NN	NN	NN	NN	NN	NN	NN	NN	NN	NN	NN	NN
S1_30569192	A/T	1	30569192	NA	NA	NA	NA	NA	NA	NA	NN	NN	NN	NN	NN	NN	NN	AA	TT	NN	NN	NN	NN	NN	NN	NN	NN	NN	NN	NN	NN	NN	NN	NN	NN	NN	NN	NN	NN	NN	NN	NN	NN	NN	NN	NN	NN	NN	NN
S1_30569227	G/T	1	30569227	NA	NA	NA	NA	NA	NA	NA	TT	TT	TT	NN	GG	GG	GT	GG	TT	TT	TT	GG	GG	GG	GG	GG	GG	GT	NN	GG	GG	GG	TT	GG	GG	GG	TT	GG	TT	TT	GT	GT	GT	GT	GT	GT	GT	GT	GT
S1_30584172	T/C	1	30584172	NA	NA	NA	NA	NA	NA	NA	CC	CC	CC	NN	NN	CC	NN	CC	CC	CC	CC	CC	NN	CC	NN	NN	CC	CC	NN	TT	NN	CC	CC	CC	NN	CC	CC	CC	CC	TC	TC	NN	TC	TC	TT	TC	NN	CC	TT
S1_30584199	G/A	1	30584199	NA	NA	NA	NA	NA	NA	NA	GA	GG	GG	GG	GG	GG	GG	AA	GG	GG	GG	AA	GG	AA	GG	GG	AA	GG	GG	GG	GG	AA	GG	AA	GG	AA	GG	AA	GG	GG	GG	GG	GG	GG	GG	GG	GA	GA	GG
S1_30616435	G/T	1	30616435	NA	NA	NA	NA	NA	NA	NA	GG	GG	NN	NN	GG	GG	GG	GG	GG	GG	NN	GG	NN	NN	NN	NN	GG	GG	NN	GG	GG	NN	GG	NN	NN	TT	GG	GG	GG	NN	NN	NN	GG	NN	GG	GG	NN	NN	NN
S1_30616512	T/C	1	30616512	NA	NA	NA	NA	NA	NA	NA	TT	TT	NN	NN	CC	TT	TT	TT	TT	TT	TT	TT	NN	TT	NN	TT	TT	TT	TT	TT	TT	TT	TT	TT	TT	TT	TT	TT	TT	NN	TT	TT	TT	TT	TT	TC	TT	NN	TT
S1_30659626	A/G	1	30659626	NA	NA	NA	NA	NA	NA	NA	GG	GG	NN	NN	NN	NN	NN	AA	GG	NN	GG	AA	NN	AA	AA	NN	NN	AA	AA	NN	AA	AA	NN	AA	AA	GG	GG	AA	NN	NN	NN	NN	NN	NN	NN	NN	NN	NN	NN
S1_30659805	G/A	1	30659805	NA	NA	NA	NA	NA	NA	NA	AA	NN	NN	NN	NN	NN	NN	NN	GG	NN	NN	NN	NN	NN	NN	NN	NN	NN	NN	NN	NN	NN	NN	NN	NN	NN	NN	NN	NN	NN	NN	GA	NN	NN	NN	AA	NN	NN	NN
S1_30722375	A/G	1	30722375	NA	NA	NA	NA	NA	NA	NA	NN	NN	NN	NN	NN	AA	AA	NN	AA	AA	AA	AA	NN	AA	NN	NN	NN	AA	NN	NN	NN	AA	AA	NN	AA	AA	AA	AA	AA	AA	NN	AA	AA	AA	AA	AA	AA	AA	AA
S1_30730928	A/G	1	30730928	NA	NA	NA	NA	NA	NA	NA	AA	AA	NN	NN	NN	NN	NN	NN	AA	NN	NN	AA	NN	NN	NN	NN	NN	NN	NN	NN	NN	NN	NN	NN	NN	GG	AA	NN	NN	NN	NN	NN	NN	NN	NN	NN	NN	NN	AA
S1_30731132	T/A	1	30731132	NA	NA	NA	NA	NA	NA	NA	TT	TT	TT	TT	TT	TT	TT	TT	TT	TT	TT	TT	TT	TT	TT	TT	TT	TT	TT	TT	TT	TT	TT	TT	TT	AA	TT	TT	TT	TT	TT	TT	TT	TT	TT	TT	TT	TT	TT
S1_30765911	A/G	1	30765911	NA	NA	NA	NA	NA	NA	NA	NN	NN	GG	GG	AA	AA	AG	NN	NN	GG	NN	NN	GG	AG	AA	NN	AA	NN	GG	GG	GG	GG	GG	GG	GG	NN	NN	AA	GG	GG	AG	AG	GG	GG	GG	GG	GG	AG	GG
S1_30773153	C/T	1	30773153	NA	NA	NA	NA	NA	NA	NA	CT	CC	CC	CC	CC	CC	CC	CC	CT	CC	CC	CT	CC	CC	CC	CC	CC	CC	CC	CC	CC	CC	CC	CC	CC	CT	CT	CC	CC	CC	CC	CC	CC	CC	CC	CC	CC	CC	CC
S1_30773158	C/T	1	30773158	NA	NA	NA	NA	NA	NA	NA	CT	CC	CC	CC	CC	CC	CC	CC	CT	CC	CC	CT	CC	CC	CC	CC	CC	CC	CC	CC	CC	CC	CC	CC	CC	CT	CT	CC	CC	CC	CC	CC	CC	CC	CC	CC	CC	CC	CC
S1_30773174	C/A	1	30773174	NA	NA	NA	NA	NA	NA	NA	CA	CC	CC	CC	CC	CC	CC	CC	CA	CC	CC	CA	CC	CC	CC	CC	CC	CC	CC	CC	CC	CC	CC	CC	CC	CA	CA	CC	CC	CC	CC	CC	CC	CC	CC	CC	CC	CC	CC
S1_30773181	A/C	1	30773181	NA	NA	NA	NA	NA	NA	NA	AA	AA	AA	AA	AA	AA	AA	AA	AA	AA	AA	AC	AA	AA	AA	AA	AA	AA	AA	AA	AA	AA	AA	AA	AA	AA	AA	AA	AA	AA	AA	AA	AA	AA	AA	AA	AA	AA	AA
S1_30773195	T/A	1	30773195	NA	NA	NA	NA	NA	NA	NA	TT	TT	TT	TT	TT	TT	TT	TT	TT	TT	TT	TT	TT	TT	TT	TT	TT	TT	TT	TT	TT	TT	TT	TT	TT	TT	TT	TT	TT	TT	TT	TT	TT	TT	TT	TT	TT	TT	TT
S1_30802287	G/A	1	30802287	NA	NA	NA	NA	NA	NA	NA	GG	GG	NN	NN	NN	NN	NN	GG	GG	NN	GG	GG	AA	NN	AA	GG	AA	GG	NN	GG	GG	NN	GG	NN	GG	GG	GG	GG	NN	NN	GG	GA	GG	GA	GG	GA	NN	GG	GG
S1_30802295	G/A	1	30802295	NA	NA	NA	NA	NA	NA	NA	GG	GG	NN	NN	NN	NN	NN	GG	GG	NN	GG	GG	GG	NN	GG	GG	GG	GG	NN	GG	GG	NN	GG	NN	GG	AA	GG	GG	NN	NN	GG	GA	GA	GG	GA	GG	NN	GG	GG
S1_30850690	A/C	1	30850690	NA	NA	NA	NA	NA	NA	NA	NN	CC	NN	NN	NN	NN	NN	NN	NN	NN	NN	NN	NN	NN	NN	NN	NN	NN	NN	NN	NN	NN	NN	NN	AA	CC	NN	NN	NN	NN	NN	NN	NN	NN	NN	NN	NN	NN	NN
S1_30934525	C/T	1	30934525	NA	NA	NA	NA	NA	NA	NA	CC	CC	NN	NN	NN	NN	NN	CC	CC	NN	CC	NN	NN	NN	NN	NN	CC	CC	CC	NN	NN	NN	NN	NN	NN	CC	CC	CT	NN	CC	NN	CC	CC	CC	NN	CC	CC	NN	CC
S1_30934609	G/A	1	30934609	NA	NA	NA	NA	NA	NA	NA	GG	GG	NN	NN	NN	NN	GG	GG	GG	NN	GG	GG	NN	NN	NN	GG	GA	GG	GG	NN	NN	NN	GG	NN	NN	GG	GG	GG	GG	GG	NN	GA	GA	GG	NN	GG	GG	NN	GG
S1_31046275	A/T	1	31046275	NA	NA	NA	NA	NA	NA	NA	TT	TT	TT	TT	AA	AT	AT	TT	TT	TT	TT	AA	TT	NN	AA	AA	AA	TT	AA	TT	TT	AA	TT	AA	TT	TT	TT	TT	TT	TT	AT	AT	TT	TT	TT	AT	TT	AT	AT
S1_31046276	A/T	1	31046276	NA	NA	NA	NA	NA	NA	NA	TT	TT	TT	TT	AA	AT	AT	TT	TT	TT	TT	AA	TT	NN	AA	TT	AA	TT	AA	TT	TT	AA	TT	AA	TT	TT	TT	TT	TT	TT	AT	AT	TT	TT	TT	AT	TT	AT	AT
S1_31053574	A/G	1	31053574	NA	NA	NA	NA	NA	NA	NA	GG	NN	NN	NN	AA	AA	NN	AA	GG	NN	GG	AA	AA	AA	AA	NN	AA	NN	AA	AA	AA	AA	NN	AA	AA	GG	NN	AA	NN	NN	AA	AA	AA	NN	NN	AA	NN	AA	AA
S1_31075493	C/T	1	31075493	NA	NA	NA	NA	NA	NA	NA	TT	TT	TT	TT	CT	CT	TT	CC	TT	TT	TT	NN	CC	CC	CC	TT	CC	TT	CC	CC	CC	CC	TT	CC	CC	TT	TT	CC	TT	TT	CT	CT	CT	TT	TT	TT	CT	CC	CT
S1_31079600	T/C	1	31079600	NA	NA	NA	NA	NA	NA	NA	NN	TT	NN	NN	NN	NN	NN	TT	TT	NN	TT	TT	NN	NN	TT	NN	TT	NN	NN	NN	NN	NN	TT	NN	TT	NN	TT	NN	NN	NN	NN	NN	NN	NN	NN	NN	TT	NN	NN
S1_31079615	A/G	1	31079615	NA	NA	NA	NA	NA	NA	NA	NN	AA	NN	NN	NN	NN	NN	AA	AA	NN	AA	AA	NN	NN	AA	NN	AA	NN	NN	NN	NN	NN	AA	NN	AA	NN	AA	NN	NN	NN	NN	NN	NN	NN	NN	NN	AA	NN	NN
S1_31087266	T/C	1	31087266	NA	NA	NA	NA	NA	NA	NA	NN	NN	CC	CC	CC	CC	CC	NN	NN	CC	NN	NN	CC	TC	CC	CC	CC	CC	CC	CC	CC	TT	CC	TT	CC	CC	NN	CC	CC	CC	CC	CC	CC	CC	CC	CC	CC	CC	CC
S1_31087494	C/T	1	31087494	NA	NA	NA	NA	NA	NA	NA	CC	CC	CC	CC	CC	CC	CC	CC	CC	CC	CC	CC	CC	CT	TT	CC	CC	CC	TT	TT	TT	CC	CC	CC	CC	CC	CC	CC	CC	CC	CC	CC	CC	CC	CC	CC	CC	CC	CC
S1_31094861	T/C	1	31094861	NA	NA	NA	NA	NA	NA	NA	CC	CC	CC	NN	TC	TC	CC	TT	TT	CC	CC	TT	TT	TT	TT	NN	TT	TT	NN	TT	TT	TT	CC	TT	TT	CC	TT	TT	CC	CC	TC	TC	TC	TC	TC	TC	TC	TC	CC
S1_31177845	C/T	1	31177845	NA	NA	NA	NA	NA	NA	NA	CC	CC	CC	CC	CC	CC	CC	CC	CC	CC	CC	CC	CC	CC	CC	CC	CC	CC	CC	CC	CC	CC	CC	CC	CC	CC	CC	CC	CT	CT	CT	CT	CT	CT	CT	CT	CC	CT	CT
S1_31214923	C/T	1	31214923	NA	NA	NA	NA	NA	NA	NA	TT	TT	TT	TT	CT	TT	CT	NN	TT	TT	TT	CC	TT	CC	TT	TT	CC	TT	TT	NN	NN	CC	TT	CC	CC	TT	TT	NN	TT	TT	TT	TT	CT	TT	TT	CT	CT	CT	TT
S1_31221634	G/A	1	31221634	NA	NA	NA	NA	NA	NA	NA	NN	NN	GG	GG	GG	GG	GG	NN	NN	AA	NN	NN	GG	GG	AA	GG	GG	GG	AA	GG	GG	GG	AA	GG	GG	NN	NN	GG	GG	GG	GG	GG	GA	GG	GG	GG	GG	GG	GG
S1_31221647	T/C	1	31221647	NA	NA	NA	NA	NA	NA	NA	NN	NN	TT	CC	TC	TT	TC	NN	NN	CC	NN	NN	CC	TT	CC	TT	CC	TT	CC	TT	TT	TT	CC	TT	TT	NN	NN	TT	TC	CC	TC	TC	TC	CC	TC	TC	TC	TC	TC
S1_31285948	A/G	1	31285948	NA	NA	NA	NA	NA	NA	NA	NN	NN	AG	AA	AG	GG	AG	GG	NN	NN	NN	AA	GG	AG	NN	AA	NN	NN	NN	GG	GG	AA	NN	AA	AA	NN	NN	GG	AG	NN	AG	NN	AG	NN	AA	AG	AA	GG	AA
S1_31285958	T/C	1	31285958	NA	NA	NA	NA	NA	NA	NA	NN	NN	CC	CC	CC	CC	CC	CC	NN	NN	NN	TT	CC	TC	NN	TT	NN	NN	NN	CC	CC	TT	NN	TT	TT	NN	NN	CC	CC	NN	CC	NN	TC	NN	CC	TC	TT	CC	TT
S1_31286001	C/T	1	31286001	NA	NA	NA	NA	NA	NA	NA	NN	NN	CT	CC	CT	TT	CT	TT	NN	NN	NN	CC	TT	CT	NN	CC	NN	NN	NN	TT	TT	CC	NN	CC	CC	NN	NN	TT	NN	NN	CT	NN	CT	NN	NN	CT	CC	TT	CC
S1_31311602	T/C	1	31311602	NA	NA	NA	NA	NA	NA	NA	NN	CC	NN	NN	NN	NN	NN	NN	CC	NN	NN	TT	NN	NN	NN	NN	NN	NN	NN	NN	NN	NN	NN	NN	NN	TC	NN	NN	NN	NN	NN	NN	NN	NN	NN	NN	NN	NN	NN
S1_31311614	A/G	1	31311614	NA	NA	NA	NA	NA	NA	NA	NN	AA	NN	NN	NN	NN	NN	NN	AA	NN	NN	GG	NN	NN	NN	NN	NN	NN	NN	NN	NN	NN	NN	NN	NN	AG	NN	NN	NN	NN	NN	NN	NN	NN	NN	NN	NN	NN	NN
S1_31313876	A/G	1	31313876	NA	NA	NA	NA	NA	NA	NA	GG	GG	AA	NN	AA	AA	AA	AG	AG	NN	NN	AG	NN	AA	NN	NN	AA	AA	NN	AA	AA	NN	NN	AA	NN	GG	AA	AA	NN	NN	AA	NN	NN	NN	AA	AA	AA	NN	NN
S1_31313903	G/A	1	31313903	NA	NA	NA	NA	NA	NA	NA	GG	AA	GG	NN	GG	GG	GG	GA	GG	NN	NN	GG	NN	GG	NN	NN	GG	GG	NN	GG	GG	NN	NN	GG	NN	GG	GG	GG	NN	NN	GG	NN	NN	NN	GG	GG	GG	NN	NN
S1_31313911	A/G	1	31313911	NA	NA	NA	NA	NA	NA	NA	GG	GG	AA	NN	AA	AA	AA	AG	AG	NN	NN	AG	NN	AA	NN	NN	AA	AA	NN	AA	AA	NN	NN	AA	NN	GG	AA	AA	NN	NN	AA	NN	NN	NN	AA	AA	AA	NN	NN
S1_31313913	T/C	1	31313913	NA	NA	NA	NA	NA	NA	NA	CC	CC	TT	NN	TT	TT	TT	TC	TC	NN	NN	TC	NN	TT	NN	NN	TT	TT	NN	TT	TT	NN	NN	TT	NN	CC	TT	TT	NN	NN	TT	NN	NN	NN	TT	TT	TT	NN	NN
S1_31316279	C/T	1	31316279	NA	NA	NA	NA	NA	NA	NA	NN	NN	NN	NN	TT	TT	TT	TT	CC	NN	NN	CC	TT	NN	NN	CC	TT	NN	NN	TT	TT	NN	NN	NN	NN	NN	CC	TT	NN	NN	NN	NN	TT	NN	NN	TT	NN	TT	NN
S1_31316282	C/T	1	31316282	NA	NA	NA	NA	NA	NA	NA	NN	NN	NN	NN	TT	TT	TT	TT	CC	NN	NN	CC	TT	NN	NN	CC	TT	NN	NN	TT	TT	NN	NN	NN	NN	NN	CC	TT	NN	NN	NN	NN	TT	NN	NN	TT	NN	TT	NN
S1_31442808	T/C	1	31442808	NA	NA	NA	NA	NA	NA	NA	NN	NN	NN	NN	NN	TT	TC	NN	NN	CC	NN	NN	NN	NN	NN	NN	NN	NN	NN	TT	TT	NN	NN	NN	NN	CC	NN	NN	NN	NN	TT	TT	NN	NN	TT	NN	TT	TT	TC
S1_31442835	G/A	1	31442835	NA	NA	NA	NA	NA	NA	NA	NN	NN	NN	NN	NN	AA	GA	NN	NN	GG	NN	NN	NN	NN	NN	NN	NN	NN	NN	GG	AA	NN	NN	NN	NN	NN	NN	NN	NN	NN	GG	GG	NN	NN	GG	NN	AA	GA	GA
S1_31499038	G/A	1	31499038	NA	NA	NA	NA	NA	NA	NA	GG	GG	GG	GG	GG	GG	GG	GG	GG	GG	GG	GG	GG	GG	GG	GG	GG	GG	GG	GG	GG	GG	GG	GG	GG	GG	GG	GG	GG	GG	GG	GG	GG	GA	GG	GG	GA	GG	GA
S1_31499225	C/T	1	31499225	NA	NA	NA	NA	NA	NA	NA	TT	TT	CC	TT	CT	CT	CT	CC	CC	TT	TT	CC	CC	CC	CC	CC	CC	CC	CC	CC	CC	CC	TT	CC	CC	TT	CC	CC	CC	CC	CT	CT	CC	CC	CC	CC	CT	CT	CT
S1_31499293	A/G	1	31499293	NA	NA	NA	NA	NA	NA	NA	AA	AA	AA	AA	AA	AA	AA	AA	AA	AA	AA	AA	AA	AA	AA	AA	AA	AA	AA	AA	AA	AA	AA	AA	AA	AA	AA	AA	AA	AA	AA	AA	AA	AA	AA	AA	AG	AA	AG
S1_31515855	G/A	1	31515855	NA	NA	NA	NA	NA	NA	NA	NN	NN	GG	AA	GA	GA	GA	NN	NN	GG	NN	NN	NN	NN	GG	NN	NN	GG	GG	GG	NN	GG	GG	NN	NN	NN	NN	GG	GG	GG	GG	NN	GG	GG	GG	NN	NN	NN	GG
S1_31559316	A/C	1	31559316	NA	NA	NA	NA	NA	NA	NA	AA	AA	AA	AA	AA	AA	AA	AA	AA	AA	AA	AA	AA	AA	AA	AA	CC	AA	AA	AA	AA	AA	AA	AA	AA	AA	AA	AA	AA	AA	AA	AA	AA	AA	AA	AA	AA	AA	AA
S1_31559967	C/T	1	31559967	NA	NA	NA	NA	NA	NA	NA	CT	CT	CT	CT	CT	CT	CT	CT	CT	CT	CT	CT	CT	CT	CT	CT	CT	CT	CT	CT	CT	CT	CT	CT	CT	CT	CT	CT	CT	CT	CT	CT	CT	CT	CT	CT	CT	CT	CT
S1_31559988	G/T	1	31559988	NA	NA	NA	NA	NA	NA	NA	GT	GT	GT	GT	GT	GT	GT	GT	GT	GT	GT	GT	GT	GT	GT	GT	GT	GT	GT	GT	GT	GT	GT	GT	GT	GT	GT	GT	GT	GT	GT	GT	GT	GT	GT	GT	GT	GT	GT
S1_31581632	C/G	1	31581632	NA	NA	NA	NA	NA	NA	NA	GG	GG	NN	NN	NN	CC	GG	CC	GG	GG	GG	CC	GG	CC	CC	GG	GG	GG	NN	GG	NN	NN	NN	CC	CC	GG	GG	GG	CC	NN	NN	CG	NN	CG	CC	CG	CG	NN	GG
S1_31590963	G/A	1	31590963	NA	NA	NA	NA	NA	NA	NA	GG	GG	GG	NN	NN	GG	NN	NN	GG	NN	GG	GG	NN	NN	NN	NN	AA	NN	NN	NN	NN	GG	NN	NN	NN	GG	NN	GG	NN	NN	NN	NN	GA	NN	GG	GG	NN	GA	GG
S1_31601658	A/T	1	31601658	NA	NA	NA	NA	NA	NA	NA	AA	AA	AA	AA	AA	AA	AA	AA	AA	AA	AA	AA	AA	AA	AA	AA	AA	AA	AA	AA	AA	AA	AA	AA	AA	AA	AA	AA	AA	AA	AA	AA	AA	AA	AA	AA	AA	AT	AA
S1_31753386	G/C	1	31753386	NA	NA	NA	NA	NA	NA	NA	CC	CC	NN	CC	GC	GC	NN	GG	NN	CC	NN	GG	CC	GG	GG	CC	GG	NN	GC	GG	GG	GG	CC	CC	CC	GG	CC	GG	NN	GC	GC	GC	CC	CC	CC	GC	GC	CC	CC
S1_31753410	T/C	1	31753410	NA	NA	NA	NA	NA	NA	NA	CC	CC	NN	CC	CC	CC	NN	TT	CC	CC	NN	TT	CC	TT	TT	CC	TT	NN	TC	TT	TT	TT	CC	CC	CC	TT	CC	TT	NN	CC	CC	CC	CC	CC	CC	CC	CC	CC	CC
S1_31758947	G/A	1	31758947	NA	NA	NA	NA	NA	NA	NA	AA	NN	NN	NN	NN	NN	NN	GG	GG	NN	GG	GG	NN	NN	NN	NN	NN	NN	NN	GG	NN	NN	NN	NN	NN	GG	GG	GG	NN	NN	NN	NN	NN	NN	NN	NN	NN	NN	NN
S1_31758951	T/C	1	31758951	NA	NA	NA	NA	NA	NA	NA	CC	NN	NN	NN	NN	NN	NN	TT	CC	NN	CC	TT	NN	NN	NN	NN	NN	NN	NN	TT	NN	NN	NN	NN	NN	CC	CC	TT	NN	NN	NN	NN	NN	NN	NN	NN	NN	NN	NN
S1_31788848	T/C	1	31788848	NA	NA	NA	NA	NA	NA	NA	TT	TT	TT	TT	TT	TT	TT	TT	TT	TT	TT	TT	TT	TT	TT	TT	TT	TT	CC	TT	TT	TT	TT	TT	TT	TT	TT	TT	TT	TT	TC	TC	TT	TT	TC	TT	TT	TT	TT
S1_31788949	G/C	1	31788949	NA	NA	NA	NA	NA	NA	NA	CC	CC	CC	CC	CC	CC	CC	GG	CC	CC	CC	GG	CC	GG	GG	CC	GG	CC	CC	GG	GG	GG	CC	GG	GG	GG	CC	GG	CC	CC	CC	CC	CC	CC	CC	CC	CC	CC	CC
S1_31788981	C/T	1	31788981	NA	NA	NA	NA	NA	NA	NA	CC	TT	CC	CC	CC	CC	CC	CC	CC	TT	TT	CC	CC	CC	CC	CC	CC	CC	CC	CC	CC	CC	TT	CC	CC	CC	CC	CC	TT	CC	CC	CT	CT	CT	CT	CT	CC	CT	CT
S1_31788982	T/C	1	31788982	NA	NA	NA	NA	NA	NA	NA	TT	CC	TT	TT	TT	TT	TT	TT	TT	CC	CC	TT	TT	TT	TT	TT	TT	TT	TT	TT	TT	TT	CC	TT	TT	TT	TT	TT	CC	TT	TT	TC	TC	TC	TC	TC	TT	TC	TC
S1_31832216	A/G	1	31832216	NA	NA	NA	NA	NA	NA	NA	AA	AA	NN	NN	NN	AA	NN	GG	AA	NN	AA	AA	NN	NN	NN	AA	AA	AA	NN	NN	GG	AA	AA	GG	NN	AA	AA	AA	AA	AA	NN	NN	NN	NN	NN	AA	NN	AA	NN
S1_31832473	T/C	1	31832473	NA	NA	NA	NA	NA	NA	NA	CC	CC	NN	CC	NN	NN	NN	CC	CC	NN	NN	TT	NN	NN	CC	NN	TT	NN	NN	TT	NN	TT	CC	CC	NN	TT	CC	TT	NN	NN	NN	CC	CC	NN	NN	NN	NN	NN	CC
S1_31869094	T/G	1	31869094	NA	NA	NA	NA	NA	NA	NA	GG	GG	GG	GG	GG	GG	TG	TT	TT	TG	GG	TT	GG	TT	GG	GG	TT	TT	GG	TT	GG	TT	GG	GG	TT	GG	TT	TT	TG	TT	TG	TG	GG	TT	TT	TG	TG	TG	GG
S1_31872625	C/T	1	31872625	NA	NA	NA	NA	NA	NA	NA	NN	NN	CC	CC	CC	CC	CC	NN	NN	CC	NN	NN	CC	CC	TT	CC	CC	CC	CC	CC	TT	CC	CC	TT	CC	NN	NN	CC	CC	CC	CC	CC	CT	CC	CT	CC	CC	CC	CC
S1_31872750	C/T	1	31872750	NA	NA	NA	NA	NA	NA	NA	TT	TT	TT	TT	TT	TT	TT	CC	TT	TT	TT	CC	TT	CC	TT	TT	CC	TT	TT	CC	TT	CC	TT	TT	CC	TT	TT	CC	CT	CT	CT	CT	TT	TT	CT	TT	CT	TT	TT
S1_31872806	C/G	1	31872806	NA	NA	NA	NA	NA	NA	NA	CG	GG	NN	NN	NN	NN	NN	CC	CC	NN	GG	CC	NN	NN	CC	NN	NN	NN	NN	NN	NN	CC	NN	CC	NN	CC	CC	NN	NN	CC	NN	NN	NN	NN	NN	NN	NN	NN	NN
S1_31873651	T/C	1	31873651	NA	NA	NA	NA	NA	NA	NA	CC	CC	NN	CC	CC	CC	CC	TT	CC	CC	CC	TT	CC	TT	TT	CC	TT	CC	CC	TT	TT	TT	CC	TT	TT	CC	CC	TT	TC	TC	CC	CC	CC	CC	TC	CC	TC	CC	TC
S1_31873675	C/T	1	31873675	NA	NA	NA	NA	NA	NA	NA	CC	CC	NN	TT	CC	CC	CT	CC	CC	CC	CC	CC	CC	CC	CC	CC	CC	CC	CC	CC	CC	CC	CC	CC	CC	CC	CC	CC	CT	CC	CT	CT	CC	TT	CT	CT	CT	CT	CT
S1_31873687	A/T	1	31873687	NA	NA	NA	NA	NA	NA	NA	TT	TT	NN	TT	TT	TT	TT	AA	TT	TT	TT	AA	TT	AA	AA	TT	AA	TT	TT	AA	AA	AA	TT	AA	AA	TT	TT	AA	AT	AT	TT	TT	TT	TT	AT	TT	AT	TT	AT
S1_31895364	A/C	1	31895364	NA	NA	NA	NA	NA	NA	NA	NN	NN	CC	CC	CC	NN	CC	NN	NN	CC	NN	NN	CC	NN	AA	NN	AA	AA	NN	CC	NN	AA	CC	CC	CC	NN	NN	AA	NN	NN	CC	CC	AC	CC	NN	NN	CC	CC	CC
S1_31915119	T/C	1	31915119	NA	NA	NA	NA	NA	NA	NA	TC	CC	TT	NN	TT	NN	NN	TT	TT	CC	CC	TT	TT	NN	TT	CC	TT	TT	TT	TT	NN	TT	CC	NN	CC	TT	TT	TT	TT	CC	CC	CC	TC	TC	TT	TT	TT	TC	TC
S1_31915121	A/T	1	31915121	NA	NA	NA	NA	NA	NA	NA	AT	AA	AA	NN	TT	NN	NN	AA	AA	AA	AA	AA	AA	NN	AA	AA	AA	AA	AA	AA	NN	AA	AA	NN	AA	AA	AA	AA	TT	AA	AA	AA	AT	AT	AT	TT	AT	AT	AA
S1_31930075	G/A	1	31930075	NA	NA	NA	NA	NA	NA	NA	AA	GG	GA	GG	GA	AA	GA	GG	GG	GG	GG	AA	GG	AA	AA	GG	AA	GG	GG	AA	GG	GG	GG	AA	AA	AA	GG	GG	GG	GG	GG	GG	GG	GG	GG	GG	GA	GG	GG
S1_31964910	C/T	1	31964910	NA	NA	NA	NA	NA	NA	NA	TT	TT	CT	CC	CT	TT	CT	CC	TT	TT	TT	CC	TT	CC	CC	CC	TT	TT	TT	CC	CC	TT	TT	CC	TT	CC	TT	TT	TT	TT	CT	CT	CT	CT	CT	CT	TT	CT	TT
S1_31977908	G/C	1	31977908	NA	NA	NA	NA	NA	NA	NA	GG	GG	NN	GG	GG	GG	GG	GG	GG	GG	GG	GG	GG	GG	GG	GG	CC	GG	GG	GG	GG	GG	GG	GG	NN	GG	GG	GG	GG	GG	GG	GG	GG	GG	GG	GG	GG	GG	GG
S1_31980778	T/C	1	31980778	NA	NA	NA	NA	NA	NA	NA	TT	TT	NN	TT	NN	NN	NN	TT	TT	NN	TT	TT	NN	NN	NN	NN	NN	NN	NN	TT	NN	NN	TT	TT	NN	TT	NN	NN	NN	TT	TT	NN	NN	NN	NN	NN	NN	NN	TT
S1_32047387	T/A	1	32047387	NA	NA	NA	NA	NA	NA	NA	AA	TT	TA	AA	TA	TT	TA	TT	AA	TT	TT	TT	AA	TT	AA	AA	AA	AA	AA	TT	TT	TT	TT	TT	TT	AA	TT	TT	AA	TT	TA	TA	TA	TA	TT	TA	TT	TA	TT
S1_32062173	A/G	1	32062173	NA	NA	NA	NA	NA	NA	NA	NN	NN	NN	AA	NN	NN	AA	AA	NN	GG	NN	AA	NN	AA	AA	AA	NN	GG	AA	AA	NN	AA	NN	NN	NN	NN	NN	AA	NN	NN	NN	NN	NN	NN	NN	AA	NN	NN	NN
S1_32062240	A/G	1	32062240	NA	NA	NA	NA	NA	NA	NA	NN	NN	NN	NN	NN	NN	NN	NN	NN	NN	NN	NN	NN	NN	NN	NN	NN	NN	NN	NN	NN	NN	NN	NN	NN	NN	NN	NN	NN	NN	NN	NN	NN	NN	NN	NN	NN	NN	NN
S1_32065744	T/C	1	32065744	NA	NA	NA	NA	NA	NA	NA	TT	CC	TT	TT	TT	TT	TT	TT	CC	CC	CC	TT	TT	TT	TT	TT	TT	CC	TT	TT	TT	TT	CC	TT	TT	TT	TT	TT	TT	TT	TT	TT	TC	TT	TT	TT	TT	TT	TT
S1_32065928	C/A	1	32065928	NA	NA	NA	NA	NA	NA	NA	CC	AA	CC	CC	CC	CC	CC	CC	CC	AA	AA	CC	CC	CC	CC	CC	CC	CC	CC	CC	CC	CC	AA	CC	CC	CC	CC	CC	CC	CC	CC	CC	CC	CC	CC	CC	CC	CC	CC
S1_32194393	C/T	1	32194393	NA	NA	NA	NA	NA	NA	NA	CC	CC	NN	NN	CC	CC	NN	CC	CC	NN	CC	CC	NN	NN	NN	CC	CC	NN	CC	CC	NN	NN	NN	CC	CC	CC	CC	NN	NN	NN	NN	NN	CC	CC	CC	NN	NN	NN	CC
S1_32202410	G/A	1	32202410	NA	NA	NA	NA	NA	NA	NA	AA	NN	NN	NN	NN	NN	NN	NN	NN	NN	NN	GG	NN	NN	NN	NN	AA	NN	NN	NN	NN	GG	NN	NN	NN	AA	NN	NN	NN	NN	NN	NN	NN	NN	NN	NN	NN	NN	NN
S1_32207346	C/T	1	32207346	NA	NA	NA	NA	NA	NA	NA	CT	CC	CT	TT	CT	CC	CT	CC	CC	CC	CC	CC	TT	CC	CC	CC	TT	CC	TT	CC	CC	CC	CC	CC	CC	TT	CC	TT	CT	TT	CT	CT	TT	CT	TT	CT	CT	CT	CT
S1_32207484	C/T	1	32207484	NA	NA	NA	NA	NA	NA	NA	NN	NN	TT	TT	TT	TT	TT	NN	NN	TT	NN	NN	TT	CC	CC	TT	TT	TT	TT	CC	CC	CC	TT	CC	CC	NN	NN	TT	TT	TT	TT	TT	TT	TT	TT	TT	TT	TT	TT
S1_32207507	G/T	1	32207507	NA	NA	NA	NA	NA	NA	NA	NN	NN	GT	TT	GT	GG	GT	NN	NN	TT	NN	NN	TT	GG	GG	TT	TT	GG	TT	GG	GG	GG	TT	GG	GG	NN	NN	TT	TT	TT	TT	TT	TT	TT	TT	TT	TT	GT	TT
S1_32207513	A/G	1	32207513	NA	NA	NA	NA	NA	NA	NA	NN	NN	AG	GG	AG	AA	AG	NN	NN	GG	NN	NN	GG	AA	AA	GG	GG	AA	GG	AA	AA	AA	GG	AA	AA	NN	NN	GG	GG	GG	GG	GG	GG	GG	GG	GG	GG	AG	GG
S1_32255718	A/T	1	32255718	NA	NA	NA	NA	NA	NA	NA	AT	TT	AA	NN	AA	AA	AA	AA	NN	TT	TT	AA	NN	AA	AA	TT	AA	NN	NN	AA	AA	AA	AA	AA	AA	TT	NN	NN	NN	AA	AA	NN	AA	NN	AA	AA	AA	AA	AA
S1_32255719	C/T	1	32255719	NA	NA	NA	NA	NA	NA	NA	CT	TT	CC	NN	CC	CC	CC	CC	NN	NN	TT	CC	NN	CC	CC	TT	CC	NN	NN	CC	CC	CC	CC	CC	CC	TT	NN	NN	NN	CC	CC	NN	CC	NN	CC	CC	CC	CC	CC
S1_32255731	C/A	1	32255731	NA	NA	NA	NA	NA	NA	NA	CA	CC	CC	NN	CC	CC	CA	AA	NN	CC	CC	CC	NN	CC	CC	CC	AA	NN	NN	CC	CC	CC	CC	CC	CC	CC	NN	NN	NN	AA	CC	NN	CC	NN	AA	AA	AA	CA	CA
S1_32255743	G/A	1	32255743	NA	NA	NA	NA	NA	NA	NA	GA	AA	GG	NN	GG	GG	GG	GG	NN	NN	AA	GG	NN	GG	GG	AA	GG	NN	NN	GG	GG	GG	GG	GG	GG	AA	NN	NN	NN	GG	GG	NN	GG	NN	GG	GG	GG	GG	GG
S1_32255745	A/C	1	32255745	NA	NA	NA	NA	NA	NA	NA	AC	CC	AA	NN	AA	AA	AA	AA	NN	CC	CC	AA	NN	AA	AA	CC	AA	NN	NN	AA	AA	AA	AA	AA	AA	CC	NN	NN	NN	AA	AA	NN	AA	NN	AA	AA	AA	AA	AA
S1_32261732	C/T	1	32261732	NA	NA	NA	NA	NA	NA	NA	CC	CC	CC	CC	CC	CC	CC	CC	CC	CC	CC	CC	TT	CC	CC	CC	CC	CC	CC	CC	CC	CC	CC	CC	CC	CC	CC	CC	CC	CC	CC	CC	CC	CC	CC	CC	CC	CC	CC
S1_32270390	T/C	1	32270390	NA	NA	NA	NA	NA	NA	NA	NN	NN	NN	CC	NN	NN	NN	NN	NN	CC	NN	NN	NN	NN	TT	NN	CC	CC	TT	TT	TT	TT	CC	TT	NN	NN	NN	TT	CC	CC	CC	CC	TC	CC	TT	NN	TC	CC	CC
S1_32270543	T/C	1	32270543	NA	NA	NA	NA	NA	NA	NA	NN	NN	TT	TT	TT	TT	TT	NN	NN	TT	NN	NN	TT	TT	TT	TT	TT	TT	TT	TT	TT	TT	CC	TT	TT	NN	NN	TT	TT	TT	TT	TT	TT	TT	TT	TC	TT	TT	TT
S1_32270569	G/T	1	32270569	NA	NA	NA	NA	NA	NA	NA	NN	NN	TT	TT	GT	TT	TT	NN	NN	TT	NN	NN	GG	GG	GG	TT	TT	TT	GG	GG	GG	GG	TT	GG	GG	NN	NN	GG	TT	TT	GT	GT	GT	GT	GT	TT	GT	GT	TT
S1_32323239	G/A	1	32323239	NA	NA	NA	NA	NA	NA	NA	GG	GG	GG	AA	AA	AA	GA	GG	AA	GG	GG	GG	AA	GG	GG	GG	AA	AA	GG	AA	GG	GG	GG	GG	GG	GG	AA	GG	GG	GA	GG	GG	GA	GA	GG	GA	GG	GA	GA
S1_32323258	A/G	1	32323258	NA	NA	NA	NA	NA	NA	NA	AA	AA	AA	GG	GG	GG	AG	AA	AA	AA	AA	AA	GG	AA	AA	AA	GG	AA	AA	GG	AA	AA	AA	AA	AA	AA	AA	AA	AA	AG	AA	AA	AG	AG	AA	AG	AA	AG	AG
S1_32323388	T/A	1	32323388	NA	NA	NA	NA	NA	NA	NA	TT	TT	TA	AA	AA	AA	TA	TT	TT	TT	TT	TT	AA	TT	TT	TT	AA	TT	TT	AA	TT	TT	TT	TT	TT	TT	TT	TT	TA	TA	TT	TT	TT	TA	TT	TT	TT	TA	TT
S1_32353995	A/C	1	32353995	NA	NA	NA	NA	NA	NA	NA	AA	NN	NN	NN	NN	NN	NN	AA	CC	NN	CC	AA	NN	NN	NN	NN	NN	NN	NN	NN	NN	AA	NN	NN	NN	AA	CC	NN	NN	NN	NN	NN	AA	NN	NN	AC	NN	NN	NN
S1_32354005	A/C	1	32354005	NA	NA	NA	NA	NA	NA	NA	AA	NN	NN	NN	NN	NN	NN	AA	CC	NN	CC	AA	NN	NN	NN	NN	NN	NN	NN	NN	NN	AA	NN	NN	NN	AA	CC	NN	NN	NN	NN	NN	AA	NN	NN	AC	NN	NN	NN
S1_32354030	C/T	1	32354030	NA	NA	NA	NA	NA	NA	NA	CC	NN	NN	NN	NN	NN	NN	CC	CC	NN	TT	CC	NN	NN	NN	NN	NN	NN	NN	NN	NN	CC	NN	NN	NN	CC	CC	NN	NN	NN	NN	NN	CC	NN	NN	CC	NN	NN	NN
S1_32378809	G/A	1	32378809	NA	NA	NA	NA	NA	NA	NA	GG	GG	NN	NN	NN	NN	NN	GG	GG	NN	GG	GG	NN	NN	NN	NN	GG	NN	NN	NN	NN	NN	NN	GG	NN	GG	GG	NN	GG	NN	NN	NN	NN	NN	NN	NN	NN	NN	GG
S1_32380270	G/A	1	32380270	NA	NA	NA	NA	NA	NA	NA	GG	GG	GA	AA	GA	GG	GA	GG	GG	GG	GG	GG	GG	GG	GG	AA	GG	GG	GG	GG	GG	GG	GG	GG	GG	GG	GG	GG	GG	GG	GA	GA	GA	GA	GG	GA	GA	GG	GA
S1_32460528	C/T	1	32460528	NA	NA	NA	NA	NA	NA	NA	NN	CC	CC	NN	NN	NN	NN	NN	NN	NN	CC	CC	NN	CC	NN	NN	NN	NN	NN	CC	CC	NN	NN	NN	NN	NN	NN	NN	NN	NN	NN	NN	NN	NN	NN	NN	NN	NN	NN
S1_32481401	T/G	1	32481401	NA	NA	NA	NA	NA	NA	NA	TG	TT	NN	TT	NN	TT	TT	GG	GG	TT	TT	TT	TT	TT	GG	TT	GG	NN	GG	NN	NN	TT	TT	TT	GG	GG	GG	GG	GG	NN	TG	NN	TG	TT	GG	NN	TT	TG	TG
S1_32494797	T/C	1	32494797	NA	NA	NA	NA	NA	NA	NA	TT	TT	TT	TT	TT	TT	TT	NN	TT	TT	TT	TT	TT	TT	TT	TT	TT	TT	NN	TT	TT	TT	TT	TT	TT	NN	TT	NN	NN	CC	TT	TT	TC	TT	TT	TT	TT	TT	TT
S1_32529502	A/G	1	32529502	NA	NA	NA	NA	NA	NA	NA	AA	AA	AA	AA	AA	AA	AA	AA	AA	AA	AA	AA	NN	NN	AA	AA	AA	NN	AA	AA	AA	AA	AA	AA	AA	AA	AA	GG	AA	AA	AA	AA	AA	AA	AA	AA	NN	AA	AA
S1_32529534	G/A	1	32529534	NA	NA	NA	NA	NA	NA	NA	GG	GG	GG	GG	GG	GG	GG	GG	GG	GG	GG	GG	NN	NN	GG	GG	GG	NN	GG	GG	GG	GG	GG	GG	GG	GG	GG	AA	GG	GG	GG	GG	GG	GG	GG	GG	NN	GG	GG
S1_32580650	T/G	1	32580650	NA	NA	NA	NA	NA	NA	NA	NN	NN	TT	NN	NN	NN	TG	NN	NN	TT	NN	NN	GG	NN	GG	NN	NN	NN	NN	TT	TT	GG	TT	NN	GG	NN	NN	GG	NN	NN	NN	NN	TT	NN	TT	TG	NN	TT	TT
S1_32621131	A/G	1	32621131	NA	NA	NA	NA	NA	NA	NA	NN	NN	AA	AA	AA	AA	AA	NN	NN	AA	NN	NN	AA	AA	AA	AA	AA	AA	AA	AA	AA	GG	AA	AA	AA	NN	NN	AA	AA	AA	AA	AA	AA	AA	AG	AA	AG	AA	AA
S1_32621206	C/T	1	32621206	NA	NA	NA	NA	NA	NA	NA	CT	CC	CC	CC	CC	CC	CC	TT	CC	CC	CC	CC	CC	CC	CC	CC	CC	CC	CC	CC	CC	TT	CC	CC	CC	CC	CC	CC	CC	CC	CC	CC	CC	CC	CT	CC	CT	CC	CC
S1_32653982	T/C	1	32653982	NA	NA	NA	NA	NA	NA	NA	TT	CC	NN	NN	NN	NN	NN	TT	TT	CC	CC	TT	NN	NN	NN	NN	NN	NN	NN	TT	NN	NN	NN	NN	NN	TT	TT	TT	TT	NN	NN	TC	NN	NN	NN	NN	NN	NN	NN
S1_32669265	C/T	1	32669265	NA	NA	NA	NA	NA	NA	NA	CC	NN	NN	NN	NN	NN	NN	CC	NN	NN	NN	CC	NN	NN	NN	NN	NN	NN	NN	NN	NN	NN	NN	NN	NN	TT	NN	NN	NN	NN	NN	NN	NN	NN	NN	NN	NN	NN	NN
S1_32698653	T/C	1	32698653	NA	NA	NA	NA	NA	NA	NA	TT	CC	NN	NN	NN	NN	NN	TT	TT	NN	NN	TT	NN	NN	NN	NN	NN	NN	NN	NN	NN	NN	NN	NN	NN	TT	TT	NN	NN	NN	NN	NN	NN	NN	NN	NN	NN	NN	NN
S1_32698706	G/T	1	32698706	NA	NA	NA	NA	NA	NA	NA	GG	TT	NN	NN	NN	NN	NN	GG	GG	NN	TT	GG	NN	NN	NN	NN	NN	NN	NN	GG	NN	NN	NN	NN	NN	GG	GG	NN	NN	NN	NN	NN	NN	NN	NN	GG	NN	NN	NN
S1_32726173	A/G	1	32726173	NA	NA	NA	NA	NA	NA	NA	AA	AA	AA	AA	AA	AA	AA	AA	AA	AA	AA	AA	AA	AA	AA	AA	AA	AA	AA	AA	AA	AA	AA	AA	AA	AA	AA	AA	AA	AA	AA	AA	AA	AA	AA	AA	AA	AA	AA
S1_32742210	A/G	1	32742210	NA	NA	NA	NA	NA	NA	NA	AA	GG	GG	GG	AG	AA	GG	AA	AA	AG	GG	AA	AA	AG	AA	AA	AA	AA	AG	AA	AA	AA	GG	AA	AA	AA	AA	AA	AA	AA	AG	AG	AG	AA	GG	AA	AG	AG	AA
S1_32820850	C/T	1	32820850	NA	NA	NA	NA	NA	NA	NA	CC	NN	CC	CC	CC	CC	CC	NN	NN	CC	NN	CC	CC	CC	CC	CC	CC	NN	CC	CC	CC	CC	CC	CC	CC	CC	NN	CC	CC	CC	CC	CC	CC	CC	CC	CT	CC	CC	CC
S1_32820851	C/T	1	32820851	NA	NA	NA	NA	NA	NA	NA	TT	NN	TT	CT	TT	CC	CT	NN	NN	TT	NN	CC	CC	CC	TT	CT	CC	NN	CT	CC	TT	TT	TT	CC	TT	CC	NN	CC	TT	TT	CT	CT	CT	CT	CC	CT	NN	TT	CT
S1_32856390	T/C	1	32856390	NA	NA	NA	NA	NA	NA	NA	TC	CC	CC	CC	CC	CC	CC	TC	CC	CC	CC	TT	CC	TT	CC	CC	TT	CC	CC	TT	TT	TT	CC	TT	CC	TT	CC	CC	CC	CC	CC	CC	CC	CC	CC	TC	TC	CC	TC
S1_32856673	T/C	1	32856673	NA	NA	NA	NA	NA	NA	NA	TT	TT	TT	NN	NN	TT	TT	TT	TT	NN	TT	TT	NN	NN	TT	NN	TT	NN	TT	NN	NN	NN	NN	TT	TT	TT	TT	CC	NN	NN	NN	NN	TC	NN	TT	TT	NN	TT	NN
S1_32869086	T/C	1	32869086	NA	NA	NA	NA	NA	NA	NA	TT	TT	TC	CC	TT	TT	TC	TC	TT	TT	TT	TT	CC	TT	TT	CC	TT	TT	TT	TT	TT	TT	TT	TT	CC	TT	TT	CC	CC	CC	TC	TC	TC	TT	TT	TC	TC	TT	TC
S1_32869107	A/T	1	32869107	NA	NA	NA	NA	NA	NA	NA	AT	TT	AA	AA	AA	AA	AA	AA	AA	TT	TT	AA	AA	AA	TT	AA	AA	AA	TT	AA	AA	TT	TT	AA	AA	AA	AA	AA	AA	AA	AA	AA	AT	AA	AA	AA	AA	AA	AA
S1_32870915	G/C	1	32870915	NA	NA	NA	NA	NA	NA	NA	CC	NN	NN	NN	NN	NN	NN	GC	CC	NN	NN	GG	CC	NN	NN	NN	NN	NN	NN	GG	NN	NN	CC	NN	NN	GG	CC	CC	NN	NN	NN	CC	NN	NN	NN	NN	NN	NN	CC
S1_32873732	A/G	1	32873732	NA	NA	NA	NA	NA	NA	NA	GG	GG	AG	AA	GG	GG	AG	AA	AA	GG	GG	AA	AA	AA	GG	AA	AA	AA	GG	AA	GG	GG	GG	AA	AA	AA	AA	AA	AA	AA	AG	AG	AG	GG	AG	AG	AG	GG	AA
S1_32874272	T/C	1	32874272	NA	NA	NA	NA	NA	NA	NA	TT	TT	NN	NN	NN	NN	TT	TT	TT	NN	TT	TT	NN	NN	NN	TT	TT	TT	NN	NN	CC	NN	NN	NN	NN	TT	TT	TT	NN	TT	NN	NN	NN	NN	NN	CC	NN	NN	NN
S1_32932419	T/C	1	32932419	NA	NA	NA	NA	NA	NA	NA	TC	CC	CC	CC	CC	CC	CC	TC	CC	CC	CC	TT	CC	TT	CC	CC	TT	CC	CC	TT	TT	TT	CC	TT	CC	CC	CC	CC	TC	CC	CC	TC	CC	TC	CC	CC	CC	TC	TC
S1_32964826	C/T	1	32964826	NA	NA	NA	NA	NA	NA	NA	CC	TT	NN	NN	NN	NN	NN	CC	CC	TT	CC	CC	NN	NN	NN	NN	CC	NN	NN	NN	NN	NN	NN	NN	NN	TT	CC	NN	NN	NN	NN	NN	NN	NN	NN	CC	NN	NN	NN
S1_33045432	T/C	1	33045432	NA	NA	NA	NA	NA	NA	NA	TT	CC	NN	NN	NN	NN	NN	NN	TT	NN	NN	NN	NN	NN	CC	NN	TT	NN	NN	NN	NN	TT	CC	TT	NN	NN	NN	NN	NN	NN	NN	NN	TC	NN	NN	NN	NN	NN	NN
S1_33097181	A/T	1	33097181	NA	NA	NA	NA	NA	NA	NA	TT	NN	AA	AA	NN	AA	AA	NN	NN	AA	AA	TT	TT	TT	TT	AA	TT	TT	TT	AA	AT	AA	AA	TT	TT	AA	TT	TT	TT	TT	AA	AT	AT	AT	TT	AT	AT	AA	TT
S1_33124688	G/A	1	33124688	NA	NA	NA	NA	NA	NA	NA	GA	GG	GG	NN	GG	NN	NN	NN	GG	GG	AA	GG	NN	GG	GG	GG	GG	GG	NN	GG	GG	GG	GG	GG	GG	GG	GG	GG	GG	GG	GG	GG	GG	GG	NN	GG	GG	GG	GG
S1_33154521	G/A	1	33154521	NA	NA	NA	NA	NA	NA	NA	GA	GG	AA	NN	AA	AA	AA	GG	GG	GG	GG	GG	GG	GG	NN	GG	GG	GG	NN	GG	GG	GG	GG	GG	NN	GG	GG	GG	GG	GG	GG	GG	GG	GA	GG	GA	GG	GA	GG
S1_33208494	G/T	1	33208494	NA	NA	NA	NA	NA	NA	NA	GG	TT	TT	TT	TT	TT	TT	GG	TT	TT	TT	GG	TT	GG	GG	TT	GG	TT	GG	TT	GG	TT	TT	GG	GG	GG	TT	TT	GT	TT	TT	TT	TT	TT	TT	TT	TT	TT	TT
S1_33209189	T/C	1	33209189	NA	NA	NA	NA	NA	NA	NA	TT	TT	TC	CC	NN	CC	TC	TT	NN	TT	TT	TT	CC	TT	TT	TT	TT	NN	TT	TT	TT	TT	TT	TT	TT	TT	NN	TT	TT	CC	TT	NN	TT	NN	TT	NN	NN	TC	TT
S1_33209190	G/A	1	33209190	NA	NA	NA	NA	NA	NA	NA	GG	GG	GA	AA	NN	AA	GA	GG	NN	GG	GG	GG	AA	GG	GG	GG	GG	NN	GG	GG	GG	GG	GG	GG	GG	GG	NN	GG	GG	AA	GG	NN	GG	NN	GG	NN	NN	GA	GG
S1_33251487	A/G	1	33251487	NA	NA	NA	NA	NA	NA	NA	AA	GG	GG	GG	GG	GG	GG	AA	GG	GG	GG	AA	AA	AA	AA	GG	AA	GG	GG	GG	AA	GG	GG	AA	AA	AA	GG	AA	AG	AG	AG	AG	AG	AG	AG	AG	AG	AG	AG
S1_33273480	T/G	1	33273480	NA	NA	NA	NA	NA	NA	NA	TG	GG	GG	GG	GG	GG	TG	TT	TT	GG	GG	TT	TT	TT	TT	TT	TT	TT	TT	TT	TT	TT	GG	TT	TT	TT	TT	TT	GG	GG	TG	TG	TG	TG	TG	TT	TT	TG	TG
S1_33273664	G/A	1	33273664	NA	NA	NA	NA	NA	NA	NA	GG	AA	GG	GG	GG	GG	GG	GG	GG	AA	AA	GG	GG	GG	GG	GG	GG	GG	GG	GG	GG	GG	AA	GG	GG	GG	GG	GG	GG	GG	GG	GA	GG	GA	GG	GG	GG	GG	GG
S1_33317032	T/C	1	33317032	NA	NA	NA	NA	NA	NA	NA	NN	NN	CC	NN	NN	CC	NN	NN	NN	CC	NN	NN	NN	NN	NN	NN	TT	NN	NN	NN	NN	NN	NN	TT	NN	NN	NN	TT	NN	NN	NN	NN	NN	NN	NN	NN	NN	NN	NN
S1_33385442	T/G	1	33385442	NA	NA	NA	NA	NA	NA	NA	TT	TT	NN	NN	NN	TG	TT	TT	TT	NN	TT	TT	GG	TT	TT	NN	TT	NN	NN	TT	TT	TT	TT	NN	GG	TT	TT	TT	NN	GG	TG	NN	GG	NN	GG	TT	GG	TT	TG
S1_33395355	A/G	1	33395355	NA	NA	NA	NA	NA	NA	NA	AG	GG	GG	GG	GG	GG	GG	GG	GG	GG	GG	GG	AA	GG	AA	AA	GG	GG	AA	GG	AA	GG	GG	GG	AA	GG	GG	GG	AG	GG	AG	AG	GG	GG	AG	AG	AG	AG	AG
S1_33437843	G/T	1	33437843	NA	NA	NA	NA	NA	NA	NA	GG	GT	GG	GG	GG	GG	GG	GG	GG	TT	TT	GG	GG	GG	GG	GG	GG	GG	GG	GG	GG	GG	TT	GG	GG	GG	GG	GG	GG	GT	GG	GG	GG	GG	GG	GG	GG	GG	GG
S1_33437885	C/G	1	33437885	NA	NA	NA	NA	NA	NA	NA	CC	NN	CC	CC	CC	CC	CC	NN	NN	CC	NN	NN	CC	CC	CC	CC	GG	CC	CC	CC	CC	CC	CC	CC	CC	NN	NN	CC	CC	CC	CC	CC	CC	CC	CC	CC	CC	CC	CC
S1_33464312	G/A	1	33464312	NA	NA	NA	NA	NA	NA	NA	AA	AA	AA	AA	GA	AA	AA	AA	GG	AA	AA	GG	GG	GG	GG	GG	GG	GG	GG	GG	GG	GG	AA	GG	GG	GG	GG	GG	AA	GG	GA	GG	GA	AA	GA	GA	GA	GA	GA
S1_33548226	C/T	1	33548226	NA	NA	NA	NA	NA	NA	NA	CC	CC	CC	CC	TT	CC	CT	CC	TT	CC	CC	CC	TT	CC	TT	TT	TT	TT	TT	CC	CC	CT	CC	CC	TT	TT	TT	TT	TT	TT	TT	TT	CT	TT	CT	CT	TT	CT	CT
S1_33572246	G/A	1	33572246	NA	NA	NA	NA	NA	NA	NA	AA	AA	AA	NN	AA	NN	AA	GG	AA	AA	AA	AA	AA	NN	GG	AA	GG	AA	GG	AA	AA	AA	AA	AA	GG	AA	AA	AA	AA	NN	GA	GA	AA	GG	AA	AA	GA	AA	GA
S1_33574832	G/C	1	33574832	NA	NA	NA	NA	NA	NA	NA	CC	CC	NN	NN	NN	CC	CC	GG	GG	CC	CC	CC	NN	NN	GG	CC	GG	GG	NN	CC	NN	CC	CC	CC	GG	CC	GG	NN	CC	NN	GC	NN	CC	GG	CC	CC	NN	CC	GC
S1_33579430	G/A	1	33579430	NA	NA	NA	NA	NA	NA	NA	AA	AA	AA	AA	GA	AA	AA	GG	AA	AA	AA	AA	AA	AA	GG	GG	GG	AA	NN	AA	AA	AA	AA	AA	GG	AA	AA	AA	GG	NN	GG	GA	GA	GA	GA	AA	GA	AA	GG
S1_33606487	G/A	1	33606487	NA	NA	NA	NA	NA	NA	NA	NN	NN	NN	AA	AA	NN	NN	NN	NN	AA	NN	NN	NN	AA	GG	AA	GG	AA	GG	AA	AA	AA	AA	AA	NN	NN	NN	AA	AA	AA	GA	GA	NN	GA	NN	AA	AA	NN	GA
S1_33613664	A/C	1	33613664	NA	NA	NA	NA	NA	NA	NA	AA	AA	AA	AA	AA	AA	AA	AA	AA	AA	AA	AA	AA	AA	AA	CC	AA	AA	AA	AA	AA	AA	AA	AA	AA	AA	AA	AA	AA	AA	AA	AA	AA	AA	AA	AA	AA	AA	AA
S1_33687338	C/T	1	33687338	NA	NA	NA	NA	NA	NA	NA	CC	CC	CC	CC	CC	CC	CC	CC	CC	CC	CC	CC	CC	CC	CC	CC	CC	CC	CC	CC	CC	CC	CC	CC	CC	TT	CC	TT	CC	CC	CC	CC	CT	CC	CC	CC	CC	CC	CT
S1_33687339	G/T	1	33687339	NA	NA	NA	NA	NA	NA	NA	GT	GG	GG	GG	GG	GG	GG	GG	GG	GG	GG	GG	GG	GG	GG	GG	TT	GG	TT	GG	GG	GG	GG	GG	GG	GG	GG	GG	GG	GG	GG	GG	GG	GG	GG	GG	GG	GG	GG
S1_33687385	C/T	1	33687385	NA	NA	NA	NA	NA	NA	NA	CT	CC	CC	CC	CC	CC	CC	CC	CC	CC	CC	CC	CC	CC	CC	CC	TT	CC	TT	CC	CC	CC	CC	CC	CC	CC	CC	CC	CC	CC	CC	CC	CC	CC	CC	CC	CC	CC	CC
S1_33687386	A/G	1	33687386	NA	NA	NA	NA	NA	NA	NA	AG	AA	AA	AA	AA	AA	AA	AA	AA	AA	AA	AA	AA	AA	AA	AA	GG	AA	GG	AA	AA	AA	AA	AA	AA	AA	AA	AA	AA	AA	AA	AA	AA	AA	AA	AA	AA	AA	AA
S1_33687426	C/T	1	33687426	NA	NA	NA	NA	NA	NA	NA	CC	CC	CC	CC	CC	CC	CC	CC	CC	CC	CC	CC	CC	CC	CC	CC	CC	CC	CC	CC	CC	CC	CC	CC	CC	TT	CC	TT	CC	CC	CC	CC	CT	CC	CC	CC	CC	CC	CT
S1_33687430	C/T	1	33687430	NA	NA	NA	NA	NA	NA	NA	CT	CC	CC	CC	CC	CC	CC	CC	CC	CC	CC	CC	CC	CC	CC	CC	TT	CC	TT	CC	CC	CC	CC	CC	CC	CC	CC	CC	CC	CC	CC	CC	CC	CC	CC	CC	CC	CC	CC
S1_33687458	A/G	1	33687458	NA	NA	NA	NA	NA	NA	NA	AG	AA	AA	AA	AA	AA	AA	AA	AA	AA	AA	AA	AA	AA	AA	AA	GG	AA	GG	AA	NN	AA	AA	AA	AA	AA	AA	AA	AA	AA	AA	AA	AA	AA	AA	AA	AA	AA	AA
S1_33687519	C/T	1	33687519	NA	NA	NA	NA	NA	NA	NA	CT	CC	CC	CC	CC	CC	CC	CC	CC	CC	CC	CC	CC	CC	CC	CC	TT	CC	TT	CC	NN	CC	CC	CC	CC	CC	CC	CC	CC	CC	CC	CC	CC	CC	CC	CC	CC	CC	CC
S1_33726491	G/A	1	33726491	NA	NA	NA	NA	NA	NA	NA	AA	AA	NN	NN	NN	NN	NN	GG	AA	NN	NN	GG	NN	GG	GG	NN	GG	NN	GG	GG	NN	GG	NN	GG	GG	AA	AA	NN	AA	GA	NN	GA	GG	NN	NN	AA	NN	NN	GA
S1_33738022	T/C	1	33738022	NA	NA	NA	NA	NA	NA	NA	CC	CC	CC	CC	CC	CC	CC	TT	CC	CC	CC	TT	TT	TT	TT	CC	TT	CC	TT	TT	TT	TT	CC	TT	TT	CC	CC	CC	CC	CC	TC	TC	TC	CC	CC	CC	CC	CC	TC
S1_33738026	A/G	1	33738026	NA	NA	NA	NA	NA	NA	NA	GG	GG	AG	GG	GG	GG	AG	AA	AA	GG	GG	AA	AA	AA	AA	GG	AA	AA	AA	AA	AA	AA	GG	AA	AA	GG	AA	GG	AA	GG	AA	AA	AA	AG	AG	AG	AG	AG	AG
S1_33738105	A/C	1	33738105	NA	NA	NA	NA	NA	NA	NA	CC	CC	CC	CC	CC	CC	CC	AA	CC	CC	CC	AA	CC	AA	AA	CC	AA	CC	AA	AA	AA	AA	CC	AA	AA	CC	CC	CC	CC	CC	AC	AC	AC	CC	CC	CC	CC	CC	AC
S1_33740770	A/G	1	33740770	NA	NA	NA	NA	NA	NA	NA	GG	GG	NN	NN	NN	NN	NN	AA	GG	NN	GG	AA	NN	NN	AA	NN	AA	NN	NN	NN	NN	NN	NN	NN	NN	NN	GG	NN	NN	NN	NN	AA	NN	NN	NN	NN	NN	NN	NN
S1_33741108	A/G	1	33741108	NA	NA	NA	NA	NA	NA	NA	GG	GG	GG	GG	AG	GG	GG	AA	AA	GG	GG	AA	AA	AA	AA	GG	AA	AA	AA	AA	AA	AA	GG	AA	AA	GG	AA	GG	GG	GG	AG	AG	AG	GG	GG	GG	GG	AG	AG
S1_33741215	C/T	1	33741215	NA	NA	NA	NA	NA	NA	NA	NN	NN	CC	CC	CC	CC	CC	NN	NN	CC	NN	NN	CC	CC	CC	CC	TT	CC	CC	CC	CC	CC	CC	CC	CC	NN	NN	CC	CC	CC	CC	CC	CC	CC	CC	CC	CC	CC	CC
S1_33769324	C/G	1	33769324	NA	NA	NA	NA	NA	NA	NA	GG	GG	CG	GG	GG	GG	GG	CC	CC	GG	GG	CC	GG	CC	CC	GG	CC	CC	CC	CC	CC	CC	GG	CC	CC	GG	CC	GG	GG	CG	CG	CG	CG	CG	GG	CG	GG	CG	CG
S1_33774273	G/A	1	33774273	NA	NA	NA	NA	NA	NA	NA	NN	GG	NN	NN	NN	NN	GG	AA	NN	NN	NN	GG	NN	NN	AA	NN	NN	NN	NN	NN	NN	NN	NN	NN	NN	GG	GG	NN	NN	NN	NN	NN	GG	NN	NN	NN	NN	NN	GG
S1_33819939	C/T	1	33819939	NA	NA	NA	NA	NA	NA	NA	TT	TT	TT	TT	NN	TT	TT	CC	CC	TT	TT	CC	TT	CC	CC	TT	CC	CC	CC	CC	CC	CC	TT	CC	CC	TT	TT	CC	TT	CT	CT	CT	TT	CT	NN	TT	NN	CT	CT
S1_33829972	T/C	1	33829972	NA	NA	NA	NA	NA	NA	NA	TT	CC	NN	NN	TT	TT	TT	TT	TT	CC	TT	TT	TT	TT	TT	TT	TT	TT	TT	TT	TT	TT	TT	TT	TT	TT	TT	TT	TT	TT	TT	TT	TT	TT	TT	TT	TT	TT	TT
S1_33830043	T/C	1	33830043	NA	NA	NA	NA	NA	NA	NA	TT	CC	NN	NN	TT	TT	TC	TT	CC	CC	TT	TT	TT	NN	TT	CC	TC	CC	TT	TT	TT	TT	TT	TT	TC	TT	CC	TT	TC	TT	TC	TT	TC	TT	TC	TC	TC	TC	TC
S1_33830057	G/T	1	33830057	NA	NA	NA	NA	NA	NA	NA	TT	TT	NN	NN	TT	TT	TT	GG	TT	TT	TT	GG	TT	NN	GG	TT	GG	TT	GG	GG	GG	GG	TT	GG	GT	GG	TT	GG	TT	GT	TT	TT	GT	TT	GT	TT	TT	GT	TT
S1_33842267	T/C	1	33842267	NA	NA	NA	NA	NA	NA	NA	TT	TT	TT	TT	TT	TT	TT	CC	TT	TT	TT	CC	CC	CC	CC	TT	CC	TT	CC	CC	CC	CC	TT	CC	TT	TT	TT	CC	TT	TT	TC	TC	TC	TT	TC	TT	TT	TC	TC
S1_33886023	T/C	1	33886023	NA	NA	NA	NA	NA	NA	NA	NN	NN	CC	CC	CC	CC	CC	NN	NN	CC	NN	NN	TT	CC	CC	CC	TT	CC	TC	CC	CC	CC	CC	CC	TT	NN	NN	CC	CC	CC	TC	TC	CC	TC	TC	CC	TC	CC	TC
S1_33907865	A/G	1	33907865	NA	NA	NA	NA	NA	NA	NA	GG	GG	GG	GG	GG	GG	GG	AA	GG	NN	GG	AA	GG	NN	AA	GG	AA	GG	NN	AA	AA	AA	GG	AA	AA	AA	GG	AA	GG	NN	AG	AG	AG	NN	GG	NN	GG	GG	AG
S1_33927589	A/T	1	33927589	NA	NA	NA	NA	NA	NA	NA	TT	TT	AT	NN	AA	AA	TT	AA	AA	TT	NN	AA	NN	AA	TT	NN	AA	AA	NN	AA	AA	NN	TT	AA	AA	AA	AA	TT	AT	NN	AT	AA	AT	AT	AT	AA	AA	AT	AA
S1_33927673	A/G	1	33927673	NA	NA	NA	NA	NA	NA	NA	GG	GG	GG	NN	AG	GG	GG	AA	GG	GG	GG	AA	NN	AA	GG	NN	AA	GG	NN	AA	AA	NN	GG	AA	AA	AA	NN	GG	GG	NN	GG	GG	AG	GG	GG	GG	AG	GG	AG
S1_33991935	T/G	1	33991935	NA	NA	NA	NA	NA	NA	NA	TT	GG	NN	GG	NN	TG	TG	TT	TT	GG	GG	TT	TT	NN	TT	TT	TT	TT	NN	TT	TT	TT	GG	TT	NN	TT	TT	TT	TT	TG	TT	TG	NN	TT	TG	TT	NN	NN	GG
S1_33993249	A/C	1	33993249	NA	NA	NA	NA	NA	NA	NA	AA	NN	CC	CC	AC	AC	AC	AA	NN	CC	CC	AA	CC	AA	AA	CC	CC	CC	CC	AA	AA	AA	CC	AA	AA	NN	CC	AA	CC	CC	AC	AC	AC	AC	CC	CC	AC	AC	CC
S1_33993256	C/T	1	33993256	NA	NA	NA	NA	NA	NA	NA	CC	NN	CC	CC	CC	CC	CC	CC	NN	CC	CC	CC	CC	CC	CC	CC	TT	CC	CC	CC	CC	CC	CC	CC	CC	NN	CC	CC	CC	CC	CC	CC	CC	CC	CC	CC	CC	CC	CT
S1_34053791	G/T	1	34053791	NA	NA	NA	NA	NA	NA	NA	GG	GG	GG	GG	GG	GG	GG	GG	GG	GG	GG	GG	GG	GG	GG	GG	GG	GG	GG	GG	GG	GG	GG	GG	GG	GG	GG	GG	GG	GG	GG	GG	GG	GG	GG	GG	GG	GG	GG
S1_34096599	G/A	1	34096599	NA	NA	NA	NA	NA	NA	NA	AA	AA	GA	AA	GA	GG	GA	GG	AA	AA	AA	GG	GG	GG	GG	AA	GG	AA	GG	GG	GG	GG	AA	GG	GG	GG	GA	GG	AA	AA	GA	GA	GA	GA	AA	GA	AA	GA	GA
S1_34136250	C/T	1	34136250	NA	NA	NA	NA	NA	NA	NA	TT	TT	NN	NN	NN	TT	TT	NN	TT	TT	NN	CC	NN	CC	CC	NN	CC	NN	CC	CC	NN	NN	TT	NN	NN	TT	TT	CC	NN	NN	TT	CT	NN	NN	NN	TT	NN	NN	CT
S1_34146721	T/A	1	34146721	NA	NA	NA	NA	NA	NA	NA	AA	AA	NN	NN	AA	NN	NN	TT	NN	AA	AA	TT	TT	TT	TT	AA	TT	NN	TT	TT	TT	TT	AA	TT	AA	AA	NN	AA	AA	NN	TA	TA	TT	TA	AA	TA	AA	NN	TT
S1_34153876	C/G	1	34153876	NA	NA	NA	NA	NA	NA	NA	CC	GG	GG	GG	CG	GG	GG	CC	GG	GG	GG	CC	CC	CC	CC	GG	CC	GG	CC	CC	CC	CC	GG	CC	GG	GG	GG	GG	GG	GG	GG	CG	CG	GG	GG	CG	GG	CG	CG
S1_34162326	A/C	1	34162326	NA	NA	NA	NA	NA	NA	NA	AA	CC	CC	CC	AC	CC	CC	AA	CC	CC	CC	AA	AA	AA	AA	CC	AA	CC	AA	AA	AA	AA	CC	AA	CC	CC	CC	AA	CC	CC	CC	AC	AC	CC	CC	AC	CC	CC	CC
S1_34162433	G/A	1	34162433	NA	NA	NA	NA	NA	NA	NA	GG	AA	AA	AA	GA	AA	AA	GG	AA	AA	AA	NN	GG	GG	GG	AA	GG	AA	GG	GG	GG	GG	AA	GG	AA	AA	AA	GG	AA	AA	AA	GA	GA	AA	AA	GG	AA	AA	AA
S1_34162657	G/C	1	34162657	NA	NA	NA	NA	NA	NA	NA	GG	CC	CC	CC	GC	CC	CC	GG	GG	GC	CC	GG	GG	GG	GG	GG	GG	GG	GG	GG	GG	GG	CC	GG	CC	CC	GG	GG	CC	GG	GC	GC	GC	GC	GC	GC	CC	GC	CC
S1_34186688	T/A	1	34186688	NA	NA	NA	NA	NA	NA	NA	TT	TT	TT	TT	TT	TT	TT	AA	TT	TT	TT	TT	TT	TT	AA	TT	AA	TT	AA	TT	TT	TT	TT	TT	AA	TT	TT	AA	TT	TT	TA	TA	TA	TT	TA	TA	TT	TT	TT
S1_34186707	G/A	1	34186707	NA	NA	NA	NA	NA	NA	NA	GG	GG	GG	GG	GG	GG	GG	AA	GG	GG	GG	GG	GG	GG	AA	GG	AA	GG	AA	GG	GG	GG	GG	GG	AA	GG	GG	AA	GG	GG	GA	GA	GA	GG	GG	GA	GG	GG	GG
S1_34186709	C/T	1	34186709	NA	NA	NA	NA	NA	NA	NA	CC	TT	CC	CC	CC	CC	CC	CC	CC	TT	TT	CC	CC	CC	CC	CC	CC	CC	CC	CC	CC	CC	TT	CC	CC	TT	CC	CC	CT	CC	CT	CT	CC	CC	CC	CC	CC	CC	CC
S1_34241705	C/T	1	34241705	NA	NA	NA	NA	NA	NA	NA	CC	CC	CC	CC	CT	CC	CC	CC	TT	CC	CC	CC	CC	CC	CC	CC	TT	TT	CC	CC	CC	CC	CC	CC	CC	CC	TT	TT	CC	CC	CC	CC	CC	CC	CT	CC	CC	CC	CC
S1_34242650	G/A	1	34242650	NA	NA	NA	NA	NA	NA	NA	GG	NN	NN	GG	GG	GG	GG	GG	GG	GG	GG	GG	GG	GG	GG	NN	GG	GG	GG	GG	NN	GG	GG	GG	GG	GG	GG	GG	GG	GG	NN	GG	GG	GG	GG	GG	GG	GG	GG
S1_34296704	T/C	1	34296704	NA	NA	NA	NA	NA	NA	NA	TT	CC	TC	CC	TT	TC	CC	CC	TT	CC	CC	TT	CC	TT	CC	TT	TT	TT	CC	TT	TT	TT	CC	TT	CC	TT	TT	TT	TC	TT	TC	CC	TC	TT	TT	TC	TT	TT	TC
S1_34432722	G/C	1	34432722	NA	NA	NA	NA	NA	NA	NA	GC	CC	GG	GG	GC	GG	GG	GG	GG	GC	CC	GG	GG	GG	GG	GG	GG	GG	GG	GG	GG	GG	GG	GG	GG	CC	GG	GG	GC	GG	GG	GG	GC	GG	GG	GG	GG	GG	GG
S1_34446804	A/G	1	34446804	NA	NA	NA	NA	NA	NA	NA	AG	GG	AG	GG	AG	AA	AG	AA	GG	GG	GG	AA	GG	AA	AA	GG	AA	GG	AA	AA	AA	AA	GG	AA	AA	GG	GG	AA	GG	AG	AG	AG	AG	GG	AG	AG	AG	AG	AG
S1_34447115	T/C	1	34447115	NA	NA	NA	NA	NA	NA	NA	TC	NN	NN	NN	NN	NN	NN	TT	TT	NN	NN	NN	NN	NN	NN	NN	TT	TT	NN	NN	NN	NN	CC	NN	NN	CC	TT	NN	TC	NN	NN	NN	NN	NN	NN	NN	NN	NN	NN
S1_34447191	A/C	1	34447191	NA	NA	NA	NA	NA	NA	NA	AC	CC	CC	CC	AC	AA	AC	AA	CC	CC	CC	AA	CC	AA	AA	CC	AA	CC	AA	AA	AA	AA	CC	AA	AA	CC	CC	AA	CC	AA	AC	AC	AC	CC	AC	AC	AC	AC	AC
S1_34447192	A/C	1	34447192	NA	NA	NA	NA	NA	NA	NA	AC	CC	CC	CC	AC	AA	AC	AA	CC	CC	CC	AA	CC	AA	AA	CC	AA	CC	AA	AA	AA	AA	CC	AA	AA	CC	CC	AA	CC	AA	AC	AC	AC	CC	AC	AC	AC	AC	AC
S1_34458756	T/G	1	34458756	NA	NA	NA	NA	NA	NA	NA	TG	GG	GG	NN	GG	TT	NN	TT	GG	GG	GG	TT	GG	TT	GG	GG	TT	GG	TT	TT	TT	TT	GG	TT	TT	GG	GG	GG	GG	GG	TG	NN	GG	GG	GG	TG	GG	TG	GG
S1_34593579	G/A	1	34593579	NA	NA	NA	NA	NA	NA	NA	GA	AA	GG	GG	GG	GG	GG	GG	GG	AA	AA	GG	GG	GG	GG	GG	GG	GG	GG	GG	GG	GG	AA	GG	GG	AA	GG	GG	GA	GA	GA	GA	GG	GA	GA	GA	AA	GA	GA
S1_34633772	T/C	1	34633772	NA	NA	NA	NA	NA	NA	NA	TC	TT	TC	CC	TC	CC	TC	TT	TT	TT	TT	TT	TT	TT	TT	CC	TT	TT	TT	TT	TT	TT	TT	TT	TT	TT	TT	TT	TT	TC	TC	TC	TC	TC	TC	TC	TC	TC	TC
S1_34641906	C/G	1	34641906	NA	NA	NA	NA	NA	NA	NA	GG	GG	GG	GG	GG	GG	GG	GG	GG	GG	GG	GG	GG	GG	CC	GG	GG	GG	GG	CC	CC	GG	GG	GG	GG	GG	GG	GG	GG	GG	CG	CG	GG	GG	GG	CG	GG	GG	GG
S1_34641910	G/A	1	34641910	NA	NA	NA	NA	NA	NA	NA	AA	AA	AA	AA	GA	AA	AA	GG	GG	AA	AA	GG	AA	GG	GG	AA	GG	GG	GG	GG	GG	GG	AA	GG	GG	AA	GG	AA	AA	GA	GA	GA	GA	GA	GA	GA	GA	AA	AA
S1_34662843	G/A	1	34662843	NA	NA	NA	NA	NA	NA	NA	GA	GG	GA	GG	GA	GA	GG	AA	GG	GG	GG	AA	AA	AA	GG	GG	AA	GG	AA	GG	GG	AA	GG	AA	AA	GG	GG	GG	GG	GG	GA	GA	GA	GA	GA	GA	GA	GA	GG
S1_34662990	A/G	1	34662990	NA	NA	NA	NA	NA	NA	NA	NN	NN	AG	AA	AG	GG	AA	NN	NN	AA	NN	NN	GG	GG	AA	AA	GG	AA	GG	AA	AA	GG	AA	GG	GG	NN	NN	AA	AA	AA	AG	AG	AG	AG	AG	AG	AG	AG	AA
S1_34703036	A/G	1	34703036	NA	NA	NA	NA	NA	NA	NA	AG	GG	AG	AA	AG	AA	AG	AA	AA	GG	GG	AA	GG	AA	AA	AA	AA	AA	AA	AA	AA	AA	GG	AA	AA	GG	AA	AA	AG	AA	AA	AA	AA	AA	AG	AG	AA	AG	AG
S1_34704525	A/C	1	34704525	NA	NA	NA	NA	NA	NA	NA	NN	NN	AC	AA	AC	AA	AC	NN	NN	CC	NN	NN	CC	AA	AA	AA	AA	AA	AA	AA	AA	AA	CC	AA	AA	NN	NN	AA	AC	AA	AA	AA	AA	AA	AC	AC	AA	AC	AC
S1_34732099	G/C	1	34732099	NA	NA	NA	NA	NA	NA	NA	NN	NN	GC	CC	GC	GC	CC	NN	NN	CC	NN	NN	GG	GG	GG	CC	GG	CC	GG	GG	GG	GG	CC	GG	GG	NN	NN	GG	GC	GG	GG	GG	GC	GC	GC	GC	GG	GC	GC
S1_34758541	T/A	1	34758541	NA	NA	NA	NA	NA	NA	NA	TT	TT	TT	TT	TT	TT	TT	TT	NN	TT	NN	TT	TT	TT	TT	TT	TT	TT	TT	TT	TT	TT	TT	TT	TT	TT	TT	TT	TA	TT	TT	TT	TT	TT	TT	TT	TT	TT	TT
S1_34797129	C/T	1	34797129	NA	NA	NA	NA	NA	NA	NA	CC	CC	CT	CC	TT	TT	CT	NN	CC	CC	CC	CC	TT	CC	CC	TT	TT	CC	TT	CC	CC	CC	CC	CC	TT	CC	CC	CC	CC	CT	CT	CT	CT	TT	CC	CT	CT	CT	CT
S1_34964784	T/C	1	34964784	NA	NA	NA	NA	NA	NA	NA	NN	NN	TT	TT	NN	TT	TT	NN	TT	CC	NN	TT	NN	NN	TT	NN	TT	NN	TT	TT	TT	TT	CC	TT	TT	CC	TT	TT	TT	TT	TT	TT	TT	TT	TT	TT	TT	NN	TT
S1_34964833	T/C	1	34964833	NA	NA	NA	NA	NA	NA	NA	NN	NN	CC	CC	NN	CC	CC	NN	CC	CC	NN	CC	NN	NN	CC	NN	CC	NN	CC	TT	TT	CC	CC	CC	TT	CC	CC	CC	CC	CC	CC	CC	CC	CC	CC	CC	CC	NN	CC
S1_34994603	G/C	1	34994603	NA	NA	NA	NA	NA	NA	NA	GC	CC	NN	NN	GG	NN	GC	GG	GG	CC	CC	GG	NN	GG	GG	NN	GG	NN	NN	GG	GG	GG	CC	NN	NN	CC	GG	GG	NN	GG	NN	NN	GG	NN	NN	GG	GG	GG	GG
S1_35006737	T/C	1	35006737	NA	NA	NA	NA	NA	NA	NA	TT	TT	TT	TT	NN	TT	TT	TT	TT	TT	TT	TT	TT	NN	TT	NN	TT	NN	TT	TT	TT	TT	TT	TT	TT	TT	TT	TT	TT	NN	TT	NN	TT	NN	TC	TT	TT	TT	TT
S1_35014525	C/T	1	35014525	NA	NA	NA	NA	NA	NA	NA	CC	CC	CC	CC	CT	TT	CC	TT	CC	CC	CC	CC	CC	CC	TT	TT	CC	CC	TT	CC	CC	CC	CC	CC	CC	CC	CC	CC	CT	CT	TT	TT	CT	CT	CT	CT	CT	CT	CT
S1_35094466	C/A	1	35094466	NA	NA	NA	NA	NA	NA	NA	CA	AA	CC	CC	CC	CC	CC	AA	CC	AA	AA	CC	AA	CC	CC	CC	CC	CC	CC	CC	CC	CC	CA	CC	CC	AA	CC	AA	CC	AA	CC	CC	CA	CA	CA	CA	AA	CA	CA
S1_35111630	T/G	1	35111630	NA	NA	NA	NA	NA	NA	NA	GG	NN	NN	NN	NN	NN	NN	NN	NN	NN	NN	GG	NN	NN	NN	NN	NN	NN	NN	NN	NN	NN	NN	NN	NN	GG	NN	NN	NN	NN	NN	NN	NN	TT	NN	NN	NN	NN	NN
S1_35126143	C/T	1	35126143	NA	NA	NA	NA	NA	NA	NA	NN	NN	NN	NN	NN	NN	NN	CC	NN	NN	NN	CC	NN	NN	NN	NN	NN	NN	NN	NN	NN	NN	CC	NN	NN	CC	CC	NN	NN	NN	CT	NN	NN	NN	NN	NN	NN	NN	NN
S1_35126174	G/T	1	35126174	NA	NA	NA	NA	NA	NA	NA	NN	NN	GG	GG	GT	GT	GG	NN	NN	GG	NN	NN	GG	GG	GG	TT	TT	TT	GG	GG	GG	GG	GG	GG	GG	NN	NN	GG	TT	TT	GT	GT	GT	TT	GT	GT	GT	TT	GG
S1_35126830	G/C	1	35126830	NA	NA	NA	NA	NA	NA	NA	NN	NN	NN	NN	NN	NN	NN	NN	CC	GG	NN	NN	NN	NN	NN	CC	CC	NN	NN	GG	NN	NN	NN	NN	NN	NN	CC	GG	GC	NN	NN	NN	GG	NN	NN	NN	NN	NN	NN
S1_35134911	C/T	1	35134911	NA	NA	NA	NA	NA	NA	NA	TT	NN	NN	NN	NN	NN	NN	NN	NN	NN	NN	NN	NN	CC	NN	NN	NN	NN	NN	NN	NN	CC	NN	NN	NN	TT	TT	NN	NN	NN	NN	NN	NN	NN	NN	NN	NN	NN	NN
S1_35150255	A/T	1	35150255	NA	NA	NA	NA	NA	NA	NA	TT	TT	AT	TT	AA	AA	TT	AA	NN	TT	TT	AA	AA	AA	AA	AA	AA	NN	AA	AA	AA	AA	TT	AA	AA	TT	NN	AA	AA	AA	AA	AA	AT	AA	AA	AT	AA	AA	AT
S1_35163972	A/C	1	35163972	NA	NA	NA	NA	NA	NA	NA	CC	CC	CC	CC	AA	AC	CC	AA	AA	CC	CC	AA	AA	AA	AA	CC	AA	AA	CC	AA	AA	AA	CC	AA	AA	CC	AA	CC	AC	AA	AA	AA	AC	AC	AC	AC	AC	AC	AC
S1_35212498	G/A	1	35212498	NA	NA	NA	NA	NA	NA	NA	GG	GG	GG	GG	GG	GG	GG	GG	GG	GG	GG	GG	AA	GG	GG	GG	AA	GG	GG	GG	GG	GG	GG	GG	GG	GG	GG	GG	GG	GG	GG	GG	GG	GG	GG	GG	GG	GA	GG
S1_35224212	A/G	1	35224212	NA	NA	NA	NA	NA	NA	NA	AA	AA	NN	AA	AA	GG	AA	AA	AA	AA	AA	AA	GG	AA	AA	AA	GG	AA	AA	AA	AA	AA	AA	AA	AA	AA	AA	AA	AA	AA	AA	AA	AA	AA	AA	AA	AA	AG	AA
S1_35224254	G/A	1	35224254	NA	NA	NA	NA	NA	NA	NA	GG	GG	NN	GG	GG	AA	GG	GG	AA	GG	GG	GG	AA	GG	GG	GG	AA	AA	GG	GG	GG	GG	GG	GG	GG	GG	AA	GG	GG	GG	GG	GG	GG	GG	GG	GG	GG	GA	GG
S1_35232078	A/G	1	35232078	NA	NA	NA	NA	NA	NA	NA	GG	GG	NN	GG	AA	AA	GG	AA	AA	GG	GG	AA	AA	AA	AA	NN	AA	AA	GG	AA	AA	AA	GG	AA	AA	GG	AA	GG	GG	GG	GG	GG	GG	GG	GG	AG	GG	AG	GG
S1_35240247	G/A	1	35240247	NA	NA	NA	NA	NA	NA	NA	NN	NN	GG	GG	GA	GG	GG	NN	NN	AA	NN	NN	AA	GG	GG	GG	AA	GG	AA	GG	GG	GG	AA	GG	GG	NN	NN	AA	AA	AA	GA	GA	GA	GG	AA	GA	GA	GA	GA
S1_35258894	C/T	1	35258894	NA	NA	NA	NA	NA	NA	NA	TT	TT	TT	TT	TT	TT	TT	CC	TT	TT	TT	CC	CC	NN	TT	TT	CC	TT	TT	CC	CC	CC	TT	CC	CC	TT	TT	TT	TT	TT	TT	TT	TT	TT	TT	CT	TT	CT	TT
S1_35262598	T/C	1	35262598	NA	NA	NA	NA	NA	NA	NA	TC	CC	TT	TT	TT	TT	TT	TT	TT	CC	CC	TT	TT	TT	TT	TT	TT	TT	TT	TT	TT	TT	CC	TT	TT	CC	TT	CC	TT	TT	TT	TT	TT	TT	TT	TT	TT	TT	TT
S1_35262615	G/A	1	35262615	NA	NA	NA	NA	NA	NA	NA	GA	GG	GA	AA	GG	AA	AA	GG	GG	GG	GG	GG	GG	GG	GG	GG	GG	GG	GG	GG	GG	GG	GG	GG	GG	GG	GG	GG	GG	GG	GG	GG	GG	GA	GG	GA	GG	GA	GA
S1_35291675	C/G	1	35291675	NA	NA	NA	NA	NA	NA	NA	GG	GG	GG	GG	GG	GG	GG	CC	CC	GG	GG	CC	CC	CC	CC	GG	CC	CC	CC	CC	CC	CC	GG	CC	CC	GG	CC	GG	GG	CG	GG	GG	GG	GG	GG	CG	GG	CG	GG
S1_35291833	C/T	1	35291833	NA	NA	NA	NA	NA	NA	NA	TT	TT	TT	TT	TT	TT	TT	CC	TT	TT	TT	CC	CC	CC	CC	TT	CC	TT	CC	CC	CC	CC	TT	CC	CC	TT	TT	TT	TT	CT	TT	TT	TT	TT	TT	CT	TT	CT	TT
S1_35317044	C/T	1	35317044	NA	NA	NA	NA	NA	NA	NA	TT	NN	CC	CC	CC	CC	CC	CC	CC	TT	TT	CC	CC	CC	CC	CC	CC	CC	CC	CC	CC	CC	TT	CC	CC	TT	CC	TT	CC	CC	CC	CC	CC	CC	CC	CC	CT	CC	CC
S1_35317052	G/A	1	35317052	NA	NA	NA	NA	NA	NA	NA	GG	NN	GG	GG	GG	GG	GG	GG	GG	GG	GG	GG	GG	GG	GG	GG	GG	GG	GG	GG	GG	GG	GG	GG	GG	GG	AA	GG	GA	AA	GA	GA	GG	GG	GA	GG	GG	GA	GG
S1_35364860	A/C	1	35364860	NA	NA	NA	NA	NA	NA	NA	NN	NN	NN	NN	NN	NN	CC	AA	NN	CC	NN	AA	NN	NN	AA	CC	NN	NN	NN	NN	NN	NN	CC	NN	AA	NN	NN	CC	NN	NN	CC	CC	NN	NN	CC	AA	CC	CC	CC
S1_35371869	C/T	1	35371869	NA	NA	NA	NA	NA	NA	NA	TT	TT	TT	TT	TT	TT	TT	CC	TT	TT	TT	CC	CC	CC	CC	TT	CC	TT	CC	CC	CC	CC	TT	CC	CC	TT	TT	TT	TT	CT	TT	TT	TT	TT	TT	CT	TT	CT	TT
S2_6763	C/T	2	6763	NA	NA	NA	NA	NA	NA	NA	CT	TT	CT	CC	TT	TT	CT	CT	CC	CC	CC	CC	TT	CC	CC	TT	TT	CC	CC	CC	CC	CC	CC	CC	CC	CC	CC	TT	CC	CC	CC	CC	CC	CC	CC	CC	CC	CC	CC
S2_57755	G/A	2	57755	NA	NA	NA	NA	NA	NA	NA	GA	GA	GG	GG	GG	GG	GG	GA	GG	GG	GG	GG	GG	GG	GG	GG	GG	GG	GG	GG	GG	GG	GG	GG	GG	GA	GG	GG	GG	GG	GG	GG	GG	GG	GG	GG	GG	GG	GG
S2_85949	T/A	2	85949	NA	NA	NA	NA	NA	NA	NA	TA	AA	NN	NN	NN	NN	NN	TA	TT	NN	TT	TT	NN	NN	NN	NN	NN	NN	NN	NN	NN	NN	NN	TT	NN	TT	TT	NN	NN	NN	NN	NN	TT	NN	NN	NN	NN	NN	NN
S2_146739	A/C	2	146739	NA	NA	NA	NA	NA	NA	NA	AA	NN	NN	NN	NN	NN	AC	CC	CC	NN	AA	CC	CC	NN	CC	CC	CC	NN	CC	CC	CC	CC	AA	NN	CC	AA	CC	NN	CC	NN	AC	AC	CC	NN	NN	CC	CC	CC	CC
S2_146775	A/C	2	146775	NA	NA	NA	NA	NA	NA	NA	AC	CC	AC	AA	CC	CC	AA	AC	AA	NN	AA	AA	CC	NN	AA	CC	CC	AA	AA	AA	AA	AA	AA	NN	AA	AA	AA	NN	AA	AA	AA	AA	AA	AA	NN	AA	AA	AA	AA
S2_164272	T/C	2	164272	NA	NA	NA	NA	NA	NA	NA	CC	CC	TT	TT	CC	CC	TC	CC	CC	CC	CC	CC	CC	CC	CC	CC	CC	CC	CC	CC	CC	CC	CC	CC	CC	CC	CC	CC	CC	CC	TC	TC	CC	CC	CC	CC	NN	CC	CC
S2_164392	G/C	2	164392	NA	NA	NA	NA	NA	NA	NA	GC	CC	GG	GG	CC	CC	GC	GC	NN	GG	GG	GG	CC	GG	GG	CC	CC	GG	GG	GG	GG	GG	GG	GG	GG	GG	GG	CC	GG	GG	GG	GG	GG	GG	GG	GG	NN	GG	GG
S2_170681	G/A	2	170681	NA	NA	NA	NA	NA	NA	NA	GA	NN	GG	GG	AA	AA	GG	GA	GG	GG	GG	GG	AA	GG	GG	AA	AA	GG	GG	GG	GG	GG	GG	GG	NN	GG	GG	AA	GG	GG	GG	GG	GG	GG	GG	GG	GG	GG	GG
S2_171317	G/A	2	171317	NA	NA	NA	NA	NA	NA	NA	GA	GG	NN	NN	NN	NN	NN	GA	AA	AA	AA	AA	NN	NN	NN	GG	GG	NN	NN	NN	NN	NN	AA	AA	NN	AA	AA	NN	GG	NN	GA	NN	NN	AA	GG	NN	NN	NN	NN
S2_230588	T/C	2	230588	NA	NA	NA	NA	NA	NA	NA	TC	CC	TT	NN	CC	CC	CC	TT	CC	TT	TT	TT	CC	NN	TT	TT	CC	CC	TT	TT	TT	TT	TT	TT	TT	TT	CC	CC	TC	TT	TT	TT	TC	TC	TT	TC	TC	TT	TC
S2_247209	T/A	2	247209	NA	NA	NA	NA	NA	NA	NA	TA	AA	TA	TT	AA	AA	TA	AA	TT	TT	TT	AA	AA	AA	AA	TT	AA	TT	AA	AA	AA	AA	TT	AA	AA	TT	TT	AA	TT	TA	TA	TA	TA	TA	TA	TA	TA	TA	TA
S2_305057	C/T	2	305057	NA	NA	NA	NA	NA	NA	NA	CC	CC	CC	CC	CC	CC	CC	CC	CC	CC	CC	CC	CC	CC	CC	CC	CC	CC	CC	CC	CC	CC	CC	CC	CC	CC	CC	CC	CT	CC	CC	CC	CC	CC	CT	CC	CT	CC	CC
S2_305110	C/G	2	305110	NA	NA	NA	NA	NA	NA	NA	CG	GG	CC	CC	CG	GG	CC	GG	CC	CC	CC	GG	GG	GG	GG	CC	GG	CC	GG	GG	GG	GG	CC	GG	GG	CC	CC	GG	CC	CC	CG	CG	CG	CG	CG	CG	CC	CG	CG
S2_308272	T/C	2	308272	NA	NA	NA	NA	NA	NA	NA	TC	CC	TT	TT	TC	CC	TT	CC	CC	TT	TT	CC	CC	CC	CC	CC	CC	CC	CC	CC	CC	CC	TT	CC	CC	TT	CC	CC	TC	TC	CC	CC	CC	CC	CC	TC	TC	TC	TC
S2_308300	T/A	2	308300	NA	NA	NA	NA	NA	NA	NA	TT	TT	TT	TT	TT	TT	TT	AA	TT	TT	TT	AA	AA	AA	AA	TT	AA	TT	AA	AA	AA	AA	TT	AA	AA	TT	TT	AA	TT	TT	TA	TA	TA	TA	TA	TA	TT	TA	TA
S2_360780	G/C	2	360780	NA	NA	NA	NA	NA	NA	NA	GG	NN	GC	CC	CC	GG	CC	NN	NN	GG	GG	NN	CC	CC	CC	GG	CC	CC	CC	CC	CC	CC	GG	CC	CC	GG	NN	CC	CC	GC	GC	GC	GC	GC	GC	GC	GC	GC	CC
S2_455101	T/A	2	455101	NA	NA	NA	NA	NA	NA	NA	TT	TT	TT	TT	TT	TT	TA	TT	TT	TT	TT	TT	TT	TT	TT	TT	TT	TT	TT	TT	TT	TT	TT	TT	TT	TT	TT	TT	TT	TT	TT	TA	TT	TT	TT	TA	TT	TT	TT
S2_479070	C/T	2	479070	NA	NA	NA	NA	NA	NA	NA	CC	CC	CC	CC	CC	CC	CC	CT	CC	CC	CC	CC	CC	CC	TT	CC	TT	CC	CC	TT	TT	CC	CC	CC	TT	CC	CC	CC	CC	CC	CC	CC	CC	CC	CC	CC	CC	CC	CC
S2_560755	T/C	2	560755	NA	NA	NA	NA	NA	NA	NA	TC	TT	TT	NN	TC	TT	TT	TT	TT	TT	TT	CC	TT	CC	CC	TT	CC	TT	CC	CC	TT	CC	TC	CC	CC	TT	TT	TT	TT	TT	TT	TT	TT	TT	TT	TT	TT	TT	TT
S2_581291	G/T	2	581291	NA	NA	NA	NA	NA	NA	NA	NN	NN	GG	TT	GT	GG	GT	NN	NN	GG	NN	NN	TT	TT	TT	GT	TT	TT	TT	TT	GG	TT	GG	TT	TT	NN	NN	GG	GT	TT	GT	GT	GT	GT	GT	TT	TT	GT	TT
S2_589764	G/T	2	589764	NA	NA	NA	NA	NA	NA	NA	GG	GG	GG	GG	GT	GG	GG	GG	GG	GG	GG	GG	NN	GG	GG	GG	GG	GG	GG	GG	TT	GG	GG	GG	GG	GG	GG	GG	GT	GG	GG	GG	GG	GG	GT	GG	GG	GG	GG
S2_589765	C/G	2	589765	NA	NA	NA	NA	NA	NA	NA	CC	CC	CC	CC	CG	CC	CC	CC	CC	CC	CC	CC	NN	CC	CC	CC	CC	CC	CC	CC	GG	CC	CC	CC	CC	CC	CC	CC	CG	CC	CC	CC	CC	CC	CG	CC	CC	CC	CC
S2_618015	C/T	2	618015	NA	NA	NA	NA	NA	NA	NA	NN	NN	CC	NN	CC	CC	CC	NN	NN	CC	NN	NN	CC	TT	TT	CC	CC	CC	CC	TT	TT	TT	CC	TT	TT	NN	NN	CC	CC	CC	CC	CC	CC	CC	CC	CT	CC	CT	CT
S2_635772	T/C	2	635772	NA	NA	NA	NA	NA	NA	NA	TC	NN	NN	NN	NN	CC	NN	CC	CC	TT	TT	CC	CC	CC	CC	CC	CC	CC	CC	NN	CC	NN	NN	CC	NN	CC	CC	CC	CC	CC	CC	NN	NN	NN	CC	CC	CC	CC	TC
S2_636908	A/G	2	636908	NA	NA	NA	NA	NA	NA	NA	AG	GG	AG	GG	GG	GG	GG	AA	AA	AA	AA	AA	GG	AA	AA	GG	AA	AA	AA	AA	AA	AA	AA	AA	AA	AA	AA	AA	AA	AA	AG	AG	AG	AG	AA	AA	AG	AG	AA
S2_645003	C/G	2	645003	NA	NA	NA	NA	NA	NA	NA	CG	CC	CC	CC	CC	CC	CC	CG	CC	CC	CC	GG	CC	GG	GG	CC	GG	CC	GG	GG	GG	GG	CC	GG	GG	GG	CC	GG	CC	CG	CG	CG	CG	CG	CG	CG	CG	CG	CG
S2_654154	G/A	2	654154	NA	NA	NA	NA	NA	NA	NA	GA	GG	GG	GG	GG	GG	GG	GA	GG	GG	GG	AA	AA	AA	AA	GG	AA	GG	AA	AA	AA	AA	GG	AA	AA	AA	GG	AA	GA	GG	GG	GG	GA	GG	GA	GA	GG	GA	GG
S2_668881	A/C	2	668881	NA	NA	NA	NA	NA	NA	NA	AA	NN	NN	NN	NN	NN	NN	NN	AA	AA	AA	AA	NN	AA	NN	NN	NN	AA	NN	AA	AA	AA	AA	NN	AA	AA	AA	NN	NN	NN	NN	AA	AC	NN	NN	NN	NN	NN	NN
S2_668909	T/C	2	668909	NA	NA	NA	NA	NA	NA	NA	TT	NN	NN	NN	NN	NN	NN	NN	TT	TT	TT	TT	NN	TT	NN	NN	NN	TT	NN	TT	TT	TT	TT	NN	TT	TT	TT	NN	NN	NN	NN	TT	TT	NN	NN	NN	NN	NN	NN
S2_668999	A/G	2	668999	NA	NA	NA	NA	NA	NA	NA	AG	GG	AA	AA	AG	AG	AG	AG	AA	AA	AA	AA	GG	AA	AA	GG	AA	GG	AA	AA	AA	AA	AA	AA	AA	AA	AA	AA	GG	AG	AG	AG	AG	AA	AG	AG	GG	AA	AG
S2_689406	G/T	2	689406	NA	NA	NA	NA	NA	NA	NA	GT	TT	TT	TT	TT	TT	TT	GT	TT	GG	GG	GG	GG	GG	TT	GT	TT	TT	TT	GG	GG	GG	GG	GG	TT	TT	TT	TT	TT	GG	GT	GT	TT	TT	GT	GT	TT	TT	GG
S2_695358	C/T	2	695358	NA	NA	NA	NA	NA	NA	NA	NN	NN	CC	CC	CT	CC	CC	NN	TT	CC	NN	NN	CC	TT	TT	TT	TT	TT	TT	TT	TT	TT	CC	TT	TT	NN	NN	TT	TT	CT	CT	CT	CT	TT	CT	CT	CT	CT	CT
S2_695427	C/T	2	695427	NA	NA	NA	NA	NA	NA	NA	NN	NN	TT	TT	TT	TT	TT	NN	TT	CC	NN	NN	CC	TT	TT	TT	TT	TT	TT	TT	TT	TT	CC	TT	TT	NN	NN	TT	TT	TT	TT	TT	CT	TT	CT	TT	TT	CT	CT
S2_695485	C/T	2	695485	NA	NA	NA	NA	NA	NA	NA	CT	CC	CC	NN	NN	CC	NN	CT	CC	NN	CC	CC	NN	CC	NN	CC	TT	NN	TT	NN	NN	CC	CC	CC	CC	CC	CC	CT	NN	CC	CC	NN	NN	NN	CC	NN	CC	CC	CC
S2_695547	T/C	2	695547	NA	NA	NA	NA	NA	NA	NA	CC	CC	NN	NN	NN	NN	NN	CC	CC	TT	TT	CC	TT	TT	NN	NN	CC	NN	NN	NN	NN	NN	TT	NN	NN	NN	CC	NN	NN	NN	NN	NN	TT	NN	TC	NN	NN	TT	NN
S2_725219	T/A	2	725219	NA	NA	NA	NA	NA	NA	NA	NN	TT	TT	TT	TT	NN	TT	NN	TT	TT	TT	NN	AA	AA	NN	NN	TA	TA	NN	AA	AA	AA	TT	AA	AA	NN	TT	AA	AA	TT	TA	TA	TA	NN	TA	NN	TA	TA	TA
S2_725264	A/G	2	725264	NA	NA	NA	NA	NA	NA	NA	NN	AA	AA	AA	AA	NN	AA	NN	AA	AA	AA	AA	AA	AA	NN	NN	AG	AG	NN	GG	GG	AA	AA	AA	GG	GG	AA	GG	AA	AA	AG	AG	AG	NN	AA	NN	NN	AG	AG
S2_794826	G/T	2	794826	NA	NA	NA	NA	NA	NA	NA	GG	GG	GG	GG	GG	GG	GG	GG	GG	GG	GG	GG	GG	GG	GG	GG	GG	GG	GG	GG	GG	GG	GG	GG	GG	GG	GG	GG	GG	GG	GG	GG	GT	GG	GG	GG	GG	GG	GG
S2_794895	C/T	2	794895	NA	NA	NA	NA	NA	NA	NA	CT	TT	CT	CC	CT	TT	CT	CC	TT	CC	CC	TT	CC	TT	TT	CC	TT	TT	TT	TT	TT	TT	CC	TT	TT	TT	TT	CC	TT	CT	CT	CT	CT	TT	CT	CT	CT	TT	CT
S2_816535	A/G	2	816535	NA	NA	NA	NA	NA	NA	NA	AA	NN	NN	NN	NN	NN	NN	GG	AA	NN	AA	NN	NN	NN	NN	NN	AA	NN	NN	NN	NN	NN	NN	NN	NN	AA	NN	AA	NN	NN	NN	NN	NN	NN	NN	NN	NN	NN	NN
S2_962376	T/C	2	962376	NA	NA	NA	NA	NA	NA	NA	TC	CC	TT	TC	TC	TC	CC	TT	CC	TT	TT	NN	TT	TT	TT	TC	TT	CC	TT	TT	TT	TT	TT	TT	TT	TT	CC	TT	TT	CC	TT	TT	TC	TC	TC	TC	CC	TT	TT
S2_969842	T/A	2	969842	NA	NA	NA	NA	NA	NA	NA	TA	AA	AA	TT	AA	TA	TA	AA	AA	TT	TT	AA	AA	AA	AA	AA	AA	AA	AA	AA	AA	AA	TT	AA	AA	AA	AA	AA	AA	AA	TA	TA	AA	AA	TA	TA	TA	TA	TA
S2_969869	G/A	2	969869	NA	NA	NA	NA	NA	NA	NA	GA	AA	AA	GG	AA	GA	GA	GG	GG	GG	GG	GG	GG	GG	GG	AA	GG	GG	GG	GG	GG	GG	GG	GG	GG	AA	GG	GG	GA	AA	GA	GA	GA	AA	GA	GA	GA	GA	GA
S2_972993	C/T	2	972993	NA	NA	NA	NA	NA	NA	NA	CC	CC	CC	CC	CC	CC	CT	TT	TT	CC	CC	TT	TT	TT	TT	CT	TT	TT	CT	TT	TT	TT	CC	TT	TT	CC	TT	TT	TT	CC	CT	CT	CT	TT	CT	CT	CT	TT	CT
S2_1012857	A/G	2	1012857	NA	NA	NA	NA	NA	NA	NA	AG	GG	NN	GG	GG	GG	AA	AA	GG	AA	AA	AA	AA	NN	AA	GG	GG	GG	AA	AA	AA	AG	AA	AA	AA	AA	GG	AA	GG	GG	GG	GG	AG	GG	AG	NN	GG	AA	GG
S2_1063365	C/T	2	1063365	NA	NA	NA	NA	NA	NA	NA	CC	NN	CC	CC	CC	CC	NN	CC	CC	CC	CC	CC	NN	NN	CC	CC	CC	CC	CC	CC	NN	CC	CC	CC	CC	TT	CC	CC	CC	CC	NN	CC	CC	CC	NN	CC	CC	NN	CC
S2_1063431	T/A	2	1063431	NA	NA	NA	NA	NA	NA	NA	TT	TT	TT	TT	TT	TT	NN	TT	TT	TT	TT	TT	NN	NN	TT	TA	TT	TT	TT	TT	NN	TT	TT	TT	TT	NN	TT	TT	TT	TT	NN	TT	TT	TT	NN	TT	TT	NN	TT
S2_1063446	A/G	2	1063446	NA	NA	NA	NA	NA	NA	NA	AA	AA	AA	AA	AA	AA	NN	AA	AA	AA	AA	AA	NN	NN	AA	AA	AA	AA	AA	AA	NN	AA	AA	AA	AA	NN	AA	AA	AA	AA	NN	AA	AA	AA	NN	AA	AA	NN	AA
S2_1063458	G/C	2	1063458	NA	NA	NA	NA	NA	NA	NA	GG	GG	GG	GG	GG	GG	NN	GG	GG	GG	GG	GG	NN	NN	GG	GG	GG	GG	GG	GG	NN	GG	GG	GG	GG	NN	GG	GG	GG	GG	NN	GG	GG	GG	NN	GG	GG	NN	GG
S2_1089904	C/A	2	1089904	NA	NA	NA	NA	NA	NA	NA	CA	AA	AA	AA	NN	AA	AA	AA	AA	CC	CC	AA	AA	NN	AA	AA	AA	AA	AA	AA	AA	AA	AA	NN	AA	AA	AA	CC	AA	CA	AA	AA	AA	AA	AA	AA	AA	AA	CA
S2_1089936	A/T	2	1089936	NA	NA	NA	NA	NA	NA	NA	AA	AA	AA	AA	AA	AA	AA	AA	AA	AA	AA	AA	AA	AA	AA	AT	AA	AA	AA	AA	AA	AA	AA	AA	AA	AA	AA	AA	AA	AA	AA	AA	AT	AA	AA	AA	AA	AA	AA
S2_1105057	T/A	2	1105057	NA	NA	NA	NA	NA	NA	NA	NN	NN	TA	TT	TA	AA	TA	NN	NN	TT	NN	NN	TT	AA	AA	AA	AA	AA	AA	AA	AA	AA	TT	AA	AA	NN	NN	TT	AA	TA	TA	TA	TA	TA	TA	TA	TA	AA	TA
S2_1139253	A/G	2	1139253	NA	NA	NA	NA	NA	NA	NA	AA	AA	AA	AA	AA	AA	AG	AA	AA	AA	AA	AA	AA	AA	GG	AA	AA	AA	GG	AA	AA	AA	AA	AA	AA	AA	AA	AA	AA	AG	AG	AG	AG	AA	AG	AG	AG	AA	AG
S2_1139260	A/G	2	1139260	NA	NA	NA	NA	NA	NA	NA	AG	GG	AA	AA	AG	GG	AG	GG	GG	AA	AA	GG	AA	GG	GG	GG	GG	GG	GG	GG	GG	GG	AA	GG	GG	AA	GG	AA	GG	GG	AG	AG	AG	GG	AG	GG	GG	AG	AG
S2_1139291	T/C	2	1139291	NA	NA	NA	NA	NA	NA	NA	NN	NN	TT	TT	TC	CC	TT	NN	NN	TT	NN	NN	TT	TT	TT	TC	TT	TT	TT	TT	TT	TT	TT	TT	TT	NN	NN	TT	TT	TT	TC	TC	TT	TT	TC	TC	TC	TC	TC
S2_1142476	A/G	2	1142476	NA	NA	NA	NA	NA	NA	NA	AA	AA	NN	NN	AA	NN	NN	AA	AA	NN	AA	AA	NN	NN	NN	NN	GG	NN	NN	NN	NN	NN	NN	NN	NN	AA	AA	NN	NN	NN	NN	AA	NN	AA	NN	NN	NN	NN	NN
S2_1279615	A/G	2	1279615	NA	NA	NA	NA	NA	NA	NA	AA	AA	GG	GG	AG	AA	AG	GG	NN	AA	AA	GG	AA	AG	GG	GG	AA	NN	GG	GG	GG	GG	AA	GG	GG	AA	NN	GG	AG	NN	AA	AA	AG	AA	AG	AG	AG	AG	NN
S2_1279654	C/T	2	1279654	NA	NA	NA	NA	NA	NA	NA	CC	CC	CC	CC	CC	CC	CC	CC	NN	CC	CC	CC	CC	CC	CC	CC	TT	NN	CC	CC	CC	CC	CC	CC	CC	CC	NN	CC	CT	CC	CC	CC	CT	CC	CC	CC	CC	CC	CC
S2_1279992	A/G	2	1279992	NA	NA	NA	NA	NA	NA	NA	NN	NN	AA	AA	AA	AA	AA	AA	AA	AA	NN	NN	AA	AA	AA	AA	AA	AA	AA	AA	AA	AA	AA	AA	AA	NN	AA	AA	AA	AA	AA	AA	AA	AA	AA	AG	AA	AA	AA
S2_1312791	A/C	2	1312791	NA	NA	NA	NA	NA	NA	NA	AC	AA	AC	CC	AA	AA	AC	AA	CC	AA	AA	AA	AA	AA	AA	AC	CC	CC	AA	AA	AA	AA	AA	AA	AA	AA	CC	AA	CC	AC	AC	AC	AC	AA	AC	AC	AA	AC	AA
S2_1325984	T/C	2	1325984	NA	NA	NA	NA	NA	NA	NA	TT	CC	TT	TT	NN	NN	TT	TT	CC	TT	NN	CC	TT	NN	NN	NN	NN	NN	NN	CC	NN	NN	TT	NN	NN	TT	NN	TT	TT	NN	TT	NN	TT	NN	NN	CC	TT	NN	NN
S2_1463369	T/C	2	1463369	NA	NA	NA	NA	NA	NA	NA	TC	CC	CC	CC	CC	NN	NN	TT	CC	TT	TT	TT	CC	NN	TT	CC	CC	CC	TT	TT	NN	TT	TT	TT	TT	CC	CC	CC	CC	CC	CC	CC	TC	CC	TC	CC	CC	CC	CC
S2_1478288	T/C	2	1478288	NA	NA	NA	NA	NA	NA	NA	CC	CC	NN	NN	NN	NN	NN	NN	NN	NN	CC	NN	NN	NN	NN	NN	NN	NN	NN	NN	NN	NN	NN	NN	NN	NN	CC	CC	NN	NN	TT	NN	NN	CC	NN	NN	NN	NN	NN
S2_1536076	G/A	2	1536076	NA	NA	NA	NA	NA	NA	NA	GA	AA	AA	AA	AA	AA	AA	GG	GG	AA	AA	GG	AA	GG	AA	GA	GG	GG	AA	GG	GG	GG	AA	GG	GG	AA	GG	AA	GA	GA	GA	GA	GA	AA	GA	GA	GA	GA	GA
S2_1549057	C/T	2	1549057	NA	NA	NA	NA	NA	NA	NA	NN	NN	NN	NN	NN	NN	TT	NN	NN	CC	NN	NN	NN	NN	CC	NN	CC	CC	CC	CC	CC	CC	CC	CC	NN	CC	NN	CC	CT	NN	NN	NN	CT	NN	CC	CC	NN	NN	CC
S2_1590901	G/A	2	1590901	NA	NA	NA	NA	NA	NA	NA	AA	AA	AA	NN	NN	AA	NN	AA	AA	AA	AA	GG	GG	NN	GG	GA	GG	AA	NN	AA	GG	GG	AA	GG	AA	AA	AA	GG	GA	NN	GA	AA	AA	AA	GA	GA	GG	AA	GA
S2_1621015	A/G	2	1621015	NA	NA	NA	NA	NA	NA	NA	AA	AA	AA	AA	AA	AA	AA	GG	AA	AA	AA	AA	AA	AA	AA	AA	GG	AA	AA	AA	AA	AA	AA	AA	AA	AA	AA	GG	AA	AA	AA	AA	AA	AA	AA	AA	AA	AA	AA
S2_1621032	C/T	2	1621032	NA	NA	NA	NA	NA	NA	NA	CT	TT	CT	CC	CT	CC	CC	CC	CC	CC	CC	CC	CC	CC	TT	CC	CC	CC	TT	CC	CC	CC	CC	CC	CC	CC	CC	CC	CC	CC	CT	CT	CT	CT	CC	TT	CT	CC	CT
S2_1621033	T/G	2	1621033	NA	NA	NA	NA	NA	NA	NA	TG	GG	TG	TT	TG	TT	TT	TT	TT	TT	TT	TT	TT	TT	GG	TT	TT	TT	GG	TT	TT	TT	TT	TT	TT	TT	TT	TT	TT	TT	TG	TG	TG	TG	TT	GG	TG	TT	TG
S2_1621068	T/C	2	1621068	NA	NA	NA	NA	NA	NA	NA	TT	TT	TT	TT	TT	TT	TT	CC	TT	TT	TT	TT	TT	TT	TT	TT	CC	TT	TT	TT	TT	TT	TT	TT	TT	TT	TT	CC	TT	TT	TT	TT	TT	TT	TT	TT	TT	NN	TT
S2_1621069	T/C	2	1621069	NA	NA	NA	NA	NA	NA	NA	TT	TT	TT	TT	TT	TT	TT	CC	TT	TT	TT	TT	TT	TT	TT	TT	CC	TT	TT	TT	TT	TT	TT	TT	TC	TT	TT	CC	TT	TT	TT	TT	TT	TT	TT	TT	TT	NN	TT
S2_1621073	C/T	2	1621073	NA	NA	NA	NA	NA	NA	NA	CT	TT	CT	CC	CT	CC	CC	CC	CC	CC	CC	CC	CC	CC	TT	CC	CC	CC	TT	CC	CC	CC	CC	CC	CC	CC	CC	CC	CC	CC	CT	CT	CT	CT	CC	TT	CT	NN	CT
S2_1623351	G/A	2	1623351	NA	NA	NA	NA	NA	NA	NA	GG	GG	GG	GG	GG	GG	GG	AA	GG	GG	GG	GG	GG	GG	GG	GG	AA	GG	GG	GG	GG	GG	GG	GG	GG	GG	GG	AA	GG	GG	GG	GG	GG	GG	GG	GG	GG	GG	GG
S2_1679255	C/T	2	1679255	NA	NA	NA	NA	NA	NA	NA	TT	NN	NN	NN	NN	NN	NN	CC	TT	NN	CC	NN	TT	NN	NN	NN	TT	TT	NN	NN	NN	NN	CC	NN	NN	NN	TT	NN	NN	NN	NN	NN	NN	NN	NN	NN	NN	TT	NN
S2_1679354	A/G	2	1679354	NA	NA	NA	NA	NA	NA	NA	NN	NN	NN	NN	NN	NN	NN	NN	GG	NN	NN	NN	GG	NN	NN	NN	GG	GG	NN	NN	NN	NN	AA	NN	NN	NN	GG	NN	NN	NN	NN	NN	NN	NN	NN	NN	NN	GG	NN
S2_1680344	T/G	2	1680344	NA	NA	NA	NA	NA	NA	NA	TG	TT	TT	TT	TT	TT	TT	TT	TT	TT	TT	TT	GG	TT	TT	TT	GG	TT	TT	TT	TT	TT	TT	TT	TT	TT	TT	GG	TT	TG	TT	TG	TG	TT	TT	TG	TG	TT	TT
S2_1685278	G/A	2	1685278	NA	NA	NA	NA	NA	NA	NA	NN	NN	NN	GG	GG	GG	GG	NN	NN	GG	NN	NN	GG	GG	GG	GG	AA	GG	NN	GG	NN	GG	GG	GG	GG	NN	NN	GG	GA	GG	GG	NN	GA	GA	GA	GA	NN	GG	GG
S2_1771339	A/T	2	1771339	NA	NA	NA	NA	NA	NA	NA	TT	TT	TT	TT	TT	TT	TT	TT	TT	NN	TT	NN	TT	NN	TT	TT	TT	TT	TT	AA	AA	AA	TT	AA	NN	TT	TT	NN	TT	TT	TT	TT	TT	TT	TT	TT	TT	TT	TT
S2_1771361	C/T	2	1771361	NA	NA	NA	NA	NA	NA	NA	CT	CC	CT	CC	CC	TT	CC	TT	CC	CC	CC	CC	CC	CC	CC	CT	TT	CC	CC	CC	CC	CC	CC	CC	NN	CC	TT	NN	CC	CT	CC	CC	CT	CC	CC	CC	CC	CC	CC
S2_1790803	A/G	2	1790803	NA	NA	NA	NA	NA	NA	NA	AA	AA	AA	AA	AA	AA	AA	AG	AA	AA	AA	AA	AA	AA	AA	AA	AA	AA	AA	AA	AA	AA	AA	AA	AA	AA	AA	AA	AA	AG	AA	AA	AA	AA	AA	AA	AA	AA	AA
S2_1805185	A/G	2	1805185	NA	NA	NA	NA	NA	NA	NA	AA	AA	AA	AA	AG	GG	AA	GG	GG	AA	AA	AA	AA	AA	AA	GG	GG	GG	AA	AA	AA	AA	AA	AA	AA	AA	GG	AA	AG	AG	AG	AG	AG	AA	AG	AG	AG	GG	AG
S2_1805196	G/A	2	1805196	NA	NA	NA	NA	NA	NA	NA	GG	GG	GG	GG	GG	GG	GG	AA	GG	GG	GG	GG	GG	GG	GG	GG	AA	GG	GG	GG	GG	GG	GG	GG	GG	GG	GA	GG	GG	GG	GG	GG	GG	GG	GA	GG	GA	GG	GG
S2_1805328	C/T	2	1805328	NA	NA	NA	NA	NA	NA	NA	CT	CT	CC	CC	CT	CC	CT	CT	CT	CC	CT	CT	CT	CC	CT	CC	CT	CC	CC	CC	CC	CC	CT	CT	CC	CT	CT	CT	CT	CT	CT	CC	CT	CC	CT	CT	CT	CC	CC
S2_1805340	C/A	2	1805340	NA	NA	NA	NA	NA	NA	NA	CA	CA	CC	CC	CA	CC	CA	CA	CA	CC	CA	CA	CA	CC	CA	CC	CA	CC	CC	CC	CC	CC	CA	CA	CC	CA	CA	CA	CA	CA	CA	CC	CA	CC	CA	CA	CA	CC	CC
S2_1805373	T/C	2	1805373	NA	NA	NA	NA	NA	NA	NA	TT	TT	TT	TT	TT	TT	TC	TT	TT	TT	TT	TT	TT	TT	TT	NN	TT	TT	TT	TT	TT	TT	TT	TT	TT	TT	TT	TT	TT	TT	TT	TT	TT	TT	TC	TT	TC	TT	TT
S2_1805382	T/G	2	1805382	NA	NA	NA	NA	NA	NA	NA	TG	TG	TT	TT	TG	TT	TG	TG	TG	TT	TG	TG	TG	TT	TG	TG	TG	TT	TT	TT	TT	TT	TG	TG	TT	TG	TG	TG	TG	TT	TT	TT	TT	TT	TG	TG	TG	TT	TT
S2_1805484	G/A	2	1805484	NA	NA	NA	NA	NA	NA	NA	NN	NN	GA	GG	NN	AA	GA	AA	AA	GG	GG	GG	GG	GG	GG	AA	AA	NN	GG	GG	GG	GG	GG	GG	GG	NN	NN	GG	GA	GA	AA	GA	GA	GG	GA	AA	GA	GA	GA
S2_1819256	G/C	2	1819256	NA	NA	NA	NA	NA	NA	NA	GG	GG	GC	NN	GG	GG	GC	GC	GG	GG	GG	GG	CC	GG	GG	NN	CC	GG	GG	GG	GG	GG	GG	GG	GG	GG	GG	GG	GG	GG	GG	GC	GC	GC	GC	GG	GG	GC	GC
S2_1819303	T/A	2	1819303	NA	NA	NA	NA	NA	NA	NA	NN	NN	NN	NN	NN	NN	NN	NN	NN	NN	NN	NN	AA	NN	TT	AA	AA	NN	NN	TT	TT	NN	TT	NN	NN	NN	NN	TT	NN	NN	NN	TA	NN	NN	NN	TA	NN	NN	TA
S2_1834327	G/C	2	1834327	NA	NA	NA	NA	NA	NA	NA	NN	NN	GG	GG	GG	GG	GG	NN	CC	GG	GG	NN	GG	GG	GG	GG	CC	CC	GG	GG	GG	GG	GG	GG	GG	NN	CC	GG	GG	GG	GG	GG	GC	GC	GG	GG	GC	GC	GC
S2_1891052	G/A	2	1891052	NA	NA	NA	NA	NA	NA	NA	GA	GG	GG	GG	GG	GG	GG	GA	GG	GG	NN	GG	GG	GG	GG	GG	AA	GG	GG	GG	GG	GG	GG	GG	GG	GG	GG	GG	GA	GG	GA	GA	GG	GG	GG	GG	GG	GA	GA
S2_1909969	A/G	2	1909969	NA	NA	NA	NA	NA	NA	NA	AG	AA	AA	AA	NN	AA	AA	AG	AA	AA	AA	AA	AA	AA	AA	AA	GG	AA	AA	AA	AA	AA	AA	AA	AA	AA	AA	AA	AA	AA	AA	AA	AA	AA	AA	AA	AA	AA	AA
S2_1910002	C/T	2	1910002	NA	NA	NA	NA	NA	NA	NA	CT	CC	TT	CC	NN	CC	CC	CT	TT	CC	CC	CC	TT	CC	CC	CT	TT	TT	CC	CC	CC	CC	CC	CC	CC	CC	TT	CC	CC	CC	CT	CT	CT	CC	CT	CT	CC	CT	CT
S2_1922091	T/C	2	1922091	NA	NA	NA	NA	NA	NA	NA	TC	TT	TT	TT	TT	TT	TT	TC	TT	TT	TT	TT	CC	TT	TT	TT	CC	TT	TT	TT	TT	TT	TT	TT	TT	TT	TT	TT	TT	TT	TC	TT	TT	TT	TT	TC	TT	TT	TT
S2_1937599	G/C	2	1937599	NA	NA	NA	NA	NA	NA	NA	NN	NN	NN	NN	NN	CC	NN	NN	NN	CC	NN	NN	NN	NN	GG	CC	CC	CC	GG	GG	GG	GG	CC	GG	GG	NN	NN	CC	NN	GC	CC	CC	GC	NN	CC	CC	CC	NN	CC
S2_1937688	T/A	2	1937688	NA	NA	NA	NA	NA	NA	NA	TA	AA	NN	NN	NN	TA	NN	TA	AA	TT	TT	TT	NN	NN	TT	TA	AA	AA	TT	TT	TT	TT	TT	TT	TT	TT	AA	TT	NN	TT	AA	AA	TA	NN	TA	TA	AA	NN	AA
S2_1947096	C/A	2	1947096	NA	NA	NA	NA	NA	NA	NA	NN	NN	CC	CC	CC	CC	CC	NN	NN	CC	NN	NN	AA	CC	CC	CC	AA	CA	CC	CC	CC	CC	CC	CC	CC	NN	NN	CC	CC	CC	CA	CA	CC	CC	CC	CC	CC	CC	CC
S2_2150952	T/C	2	2150952	NA	NA	NA	NA	NA	NA	NA	TC	TT	NN	CC	NN	TT	TT	TT	TT	TT	TT	TT	NN	NN	TT	NN	TT	TT	NN	TT	NN	TT	TT	TT	TT	TT	TT	TT	TT	NN	TC	TT	TT	TT	TC	TC	TT	TT	TC
S2_2151073	G/T	2	2151073	NA	NA	NA	NA	NA	NA	NA	NN	NN	NN	TT	NN	GG	GG	NN	NN	GG	NN	NN	NN	NN	GG	NN	GG	GG	NN	GG	NN	GG	GG	GG	GG	NN	NN	GG	GG	NN	GT	GG	GG	GG	GG	GG	GG	GG	GT
S2_2264970	G/T	2	2264970	NA	NA	NA	NA	NA	NA	NA	GT	TT	TT	TT	TT	TT	GT	GT	TT	GG	GG	TT	TT	GG	GG	GT	TT	TT	NN	GG	GT	GG	GG	TT	GT	TT	TT	GG	TT	GT	GT	GT	GT	TT	NN	GT	GT	TT	GT
S2_2291751	G/A	2	2291751	NA	NA	NA	NA	NA	NA	NA	AA	AA	AA	AA	AA	AA	AA	AA	AA	AA	AA	AA	AA	GG	AA	AA	AA	AA	AA	GG	GA	GG	AA	AA	GG	GG	AA	AA	AA	GA	AA	AA	AA	AA	GA	AA	GA	AA	AA
S2_2317508	A/G	2	2317508	NA	NA	NA	NA	NA	NA	NA	NN	NN	GG	GG	GG	GG	GG	NN	NN	AA	NN	NN	GG	NN	AA	NN	GG	GG	NN	NN	AA	AA	AA	AA	NN	NN	NN	GG	AG	NN	GG	GG	AG	AA	GG	AG	NN	NN	GG
S2_2336325	G/A	2	2336325	NA	NA	NA	NA	NA	NA	NA	GA	GG	GG	GG	GG	GG	GG	GA	AA	GG	GG	GG	GG	GG	GG	GG	GG	AA	AA	GG	NN	GG	GG	GG	GG	AA	AA	AA	GG	GG	GG	GG	GG	GG	GG	GG	GG	GG	GA
S2_2345109	G/T	2	2345109	NA	NA	NA	NA	NA	NA	NA	GT	TT	TT	TT	TT	TT	GT	GG	GG	GG	GG	GG	TT	GG	GG	GT	GG	GG	NN	GG	NN	GG	GG	NN	GG	GG	GG	GG	GT	GT	GT	GT	GT	GG	GT	GT	GG	GT	GT
S2_2345193	T/C	2	2345193	NA	NA	NA	NA	NA	NA	NA	TC	CC	CC	CC	CC	CC	CC	TT	CC	TT	TT	TT	CC	TT	TT	CC	CC	CC	CC	TT	NN	TT	TT	TT	TT	CC	CC	CC	TC	CC	CC	CC	TC	TT	TC	CC	TC	TC	CC
S2_2373174	A/G	2	2373174	NA	NA	NA	NA	NA	NA	NA	AA	AA	AA	AA	AA	AA	AA	AA	AA	AA	AA	AA	AA	AA	AA	AA	AA	AA	AA	AA	AA	AA	AA	AA	AA	AA	AA	AA	AA	AA	AA	AA	AA	AA	AG	AA	AA	AA	AA
S2_2383129	G/T	2	2383129	NA	NA	NA	NA	NA	NA	NA	GG	GG	GG	GG	NN	GG	NN	GG	TT	GG	GG	GG	TT	GG	GG	GT	GG	TT	NN	GG	GG	GG	GG	GG	GG	TT	TT	GG	GT	NN	GT	GT	GG	GT	GG	GT	GT	GG	GG
S2_2383162	T/C	2	2383162	NA	NA	NA	NA	NA	NA	NA	TT	TT	TT	TT	NN	TT	NN	TT	TT	TT	TT	TT	TT	TT	TT	TT	TT	TT	NN	TT	TT	TT	TT	TT	TT	TT	TT	TT	TT	NN	TT	TT	TT	TT	TT	TT	TT	TT	TT
S2_2383327	T/C	2	2383327	NA	NA	NA	NA	NA	NA	NA	TT	TT	NN	NN	NN	TT	TT	TT	TT	NN	TT	TT	NN	TT	TT	NN	TT	TT	CC	TT	NN	TT	TT	TT	NN	CC	TT	TT	NN	NN	NN	NN	NN	TC	TT	NN	NN	NN	TC
S2_2405738	G/A	2	2405738	NA	NA	NA	NA	NA	NA	NA	GG	GG	GG	GG	GG	GG	GG	GG	AA	GG	GG	GG	GG	GG	GG	GG	AA	AA	AA	GG	GA	GG	GG	GG	GG	GG	AA	GG	GA	GA	GA	GA	GA	GA	GA	GA	GA	GG	GA
S2_2477947	T/C	2	2477947	NA	NA	NA	NA	NA	NA	NA	TC	CC	CC	CC	CC	CC	CC	TT	TT	CC	CC	TT	CC	TT	TT	CC	TT	TT	TT	TT	TT	TT	CC	TT	TT	CC	TT	TT	CC	TC	TC	TC	TC	TT	CC	TC	TC	TC	TT
S2_2527072	G/A	2	2527072	NA	NA	NA	NA	NA	NA	NA	GG	GG	NN	GG	NN	NN	GG	NN	GG	NN	GG	GG	NN	NN	NN	NN	GG	NN	NN	GG	NN	GG	GG	NN	NN	GG	GG	NN	NN	NN	NN	NN	NN	NN	NN	NN	NN	NN	NN
S2_2582954	A/G	2	2582954	NA	NA	NA	NA	NA	NA	NA	AG	GG	GG	GG	GG	GG	GG	AA	GG	GG	GG	AA	GG	NN	AA	GG	AA	GG	AA	AA	AA	AA	GG	AA	AA	GG	GG	AA	AG	GG	AG	AG	AG	AG	AA	AG	AG	AG	AG
S2_2601269	A/G	2	2601269	NA	NA	NA	NA	NA	NA	NA	AG	GG	GG	GG	GG	GG	GG	AA	GG	GG	GG	AA	GG	AG	AA	GG	GG	GG	AA	AA	AA	AA	GG	AA	AA	GG	GG	AA	GG	GG	AG	AG	GG	GG	AG	GG	GG	GG	AG
S2_2601333	G/A	2	2601333	NA	NA	NA	NA	NA	NA	NA	AA	AA	AA	AA	AA	AA	AA	GG	AA	AA	AA	NN	AA	GG	GG	AA	AA	AA	GG	GG	GG	GG	AA	GG	GG	AA	AA	GG	AA	AA	GA	GA	AA	AA	GA	AA	AA	AA	AA
S2_2602322	A/C	2	2602322	NA	NA	NA	NA	NA	NA	NA	NN	NN	CC	CC	AC	AA	AC	NN	NN	CC	NN	NN	CC	AA	AA	AC	AA	AA	AA	AA	AA	AA	CC	AA	AA	NN	NN	AA	AA	AA	AA	AA	AC	AA	AC	AC	AA	AA	AC
S2_2602333	C/A	2	2602333	NA	NA	NA	NA	NA	NA	NA	NN	NN	AA	AA	AA	AA	AA	NN	NN	AA	NN	NN	AA	CC	CC	AA	AA	AA	CC	CC	CC	CC	AA	CC	CC	NN	NN	CC	AA	AA	CA	CA	AA	AA	CA	AA	AA	AA	CA
S2_2694575	A/G	2	2694575	NA	NA	NA	NA	NA	NA	NA	AG	NN	NN	GG	NN	NN	NN	NN	AA	NN	GG	AA	NN	NN	AA	AA	AA	NN	NN	NN	NN	AA	NN	AA	NN	GG	NN	NN	NN	NN	AA	AA	NN	NN	NN	NN	NN	NN	NN
S2_2722950	T/G	2	2722950	NA	NA	NA	NA	NA	NA	NA	TT	TT	TT	TT	TT	TT	TT	TT	TT	TT	TT	TT	TT	TT	GG	TT	TT	TT	TT	TT	TT	TT	TT	TT	TT	TT	TT	TT	TT	TT	TG	TG	TG	TT	TT	TT	TT	TT	TG
S2_2722954	T/C	2	2722954	NA	NA	NA	NA	NA	NA	NA	TT	TT	TT	TT	TT	TT	TT	TT	TT	TT	TT	TT	TT	TT	CC	TT	TT	TT	TT	TT	TT	TT	TT	TT	TT	TT	TT	TT	TT	TT	TC	TC	TC	TT	TT	TT	TT	TT	TC
S2_2723027	A/G	2	2723027	NA	NA	NA	NA	NA	NA	NA	AA	AA	GG	GG	AG	AA	AG	AA	AA	AA	AA	AA	AA	AA	AA	AG	AA	AA	AA	AA	AA	AA	AA	AA	AA	AA	AA	AA	AA	AA	AG	AG	AG	AA	AA	AA	AG	AA	AA
S2_2782700	G/A	2	2782700	NA	NA	NA	NA	NA	NA	NA	AA	AA	GA	AA	GG	GG	GA	GA	GG	AA	AA	GG	AA	GG	AA	GG	GG	GG	AA	GG	GG	GG	AA	GG	AA	AA	GG	AA	GG	AA	GA	GA	GA	GG	GA	GA	GA	GA	GA
S2_2798292	C/T	2	2798292	NA	NA	NA	NA	NA	NA	NA	CC	CC	CC	CC	CT	CC	CC	CC	CC	CC	CC	CC	CC	CC	CC	CC	TT	CC	CC	CC	CC	CC	CC	CC	CC	CC	CC	CC	CC	CC	CC	CC	CC	CC	CC	CT	CC	CC	CT
S2_2806078	G/A	2	2806078	NA	NA	NA	NA	NA	NA	NA	GA	NN	NN	NN	NN	NN	NN	NN	AA	NN	NN	GG	NN	NN	NN	NN	NN	NN	NN	NN	NN	NN	NN	NN	NN	GG	AA	NN	AA	NN	GA	NN	NN	NN	NN	NN	NN	NN	NN
S2_2860002	T/C	2	2860002	NA	NA	NA	NA	NA	NA	NA	TT	TT	TT	NN	TT	TT	TT	TT	TT	TT	TT	TT	TT	TT	TT	TT	TT	TT	NN	TT	TT	TT	TT	TT	TT	TT	TT	CC	TT	TT	TT	TT	TT	TT	TT	TT	TT	TT	TT
S2_2876058	C/T	2	2876058	NA	NA	NA	NA	NA	NA	NA	NN	NN	CC	CC	CT	CC	CC	NN	NN	CC	NN	NN	TT	CC	CC	CC	CC	TT	CC	CC	CC	CC	CC	CC	CC	NN	NN	CC	CT	CT	CT	CT	CT	CT	CT	CT	CC	CT	CT
S2_2876186	G/T	2	2876186	NA	NA	NA	NA	NA	NA	NA	GG	GG	GG	GG	GT	GG	GG	GG	GG	GG	GG	GG	TT	GG	GG	GG	GG	GG	GG	GG	GG	GG	GG	GG	GG	GG	GG	GG	GG	GT	GT	GT	GG	GT	GG	GT	GG	GG	GT
S2_2876416	G/A	2	2876416	NA	NA	NA	NA	NA	NA	NA	GG	GG	GG	GG	GA	GG	GG	GG	AA	GG	GG	GG	AA	GG	GG	GG	GG	AA	GG	GG	GG	GG	GG	GG	GG	GG	AA	GG	GA	GA	GA	GA	GA	GA	GA	GA	GG	GA	GA
S2_2901100	T/C	2	2901100	NA	NA	NA	NA	NA	NA	NA	TT	NN	NN	CC	NN	NN	NN	TC	TT	CC	CC	TT	NN	NN	TT	NN	TT	TT	NN	TT	NN	NN	CC	NN	NN	CC	NN	TT	NN	NN	NN	NN	NN	NN	TC	TT	NN	NN	TT
S2_2943904	A/T	2	2943904	NA	NA	NA	NA	NA	NA	NA	AT	TT	NN	NN	NN	NN	NN	AA	AA	NN	AA	AA	NN	NN	NN	NN	AA	AA	NN	AA	NN	NN	NN	AA	NN	AA	AA	AA	NN	NN	NN	NN	NN	AA	NN	NN	NN	NN	AA
S2_2959959	T/C	2	2959959	NA	NA	NA	NA	NA	NA	NA	TC	CC	CC	NN	TC	CC	CC	TT	TT	CC	CC	TT	CC	NN	TT	NN	TT	TT	NN	TT	TT	TT	CC	NN	TT	CC	TT	TT	TC	CC	TC	TT	TC	CC	TC	TC	CC	TC	NN
S2_3064217	G/T	2	3064217	NA	NA	NA	NA	NA	NA	NA	GG	GG	GT	GG	GG	GT	GT	GG	GG	GG	GG	GG	TT	GG	GG	GG	GG	GG	GG	GG	GG	GG	GG	GG	GG	GG	GG	GG	GG	TT	GG	GG	GT	GG	GG	GT	GG	GT	GG
S2_3107847	A/C	2	3107847	NA	NA	NA	NA	NA	NA	NA	NN	AA	NN	NN	NN	NN	NN	NN	AA	CC	CC	NN	NN	NN	AA	NN	AA	NN	NN	NN	NN	AA	CC	NN	NN	CC	AA	AA	NN	NN	NN	NN	AA	NN	NN	AA	NN	AA	NN
S2_3109092	C/G	2	3109092	NA	NA	NA	NA	NA	NA	NA	CG	CC	CC	NN	CC	CC	CC	CG	CC	GG	GG	CC	CC	CG	CC	CC	CC	CC	CC	CC	CC	CC	GG	CC	CC	GG	CC	CC	CC	NN	CC	CC	CC	CC	CC	CC	CC	CC	CG
S2_3128830	T/C	2	3128830	NA	NA	NA	NA	NA	NA	NA	TC	CC	TC	TT	CC	NN	TC	NN	NN	TT	NN	NN	CC	NN	TT	TT	NN	CC	NN	TT	NN	NN	NN	NN	CC	NN	NN	CC	TC	CC	CC	CC	TC	CC	TC	TC	NN	NN	TC
S2_3128852	A/C	2	3128852	NA	NA	NA	NA	NA	NA	NA	AC	CC	AC	NN	CC	NN	AC	NN	NN	AA	NN	NN	CC	NN	AA	NN	NN	CC	NN	NN	NN	NN	NN	NN	CC	NN	NN	CC	AC	CC	CC	CC	AC	CC	AC	AC	NN	NN	AC
S2_3171597	A/G	2	3171597	NA	NA	NA	NA	NA	NA	NA	NN	NN	GG	GG	GG	GG	GG	NN	NN	GG	NN	NN	GG	AA	AA	GG	AA	GG	AA	AA	AA	AA	GG	AA	GG	NN	NN	GG	GG	GG	GG	GG	GG	GG	GG	AG	GG	GG	GG
S2_3171631	C/T	2	3171631	NA	NA	NA	NA	NA	NA	NA	CT	TT	CT	CC	CT	TT	CT	CT	CC	TT	TT	CC	TT	CC	CC	TT	CC	CC	CC	CC	CC	CC	TT	CC	CC	TT	CC	CC	CC	CT	CT	CT	CC	CC	CT	CT	CC	CC	CT
S2_3190846	C/A	2	3190846	NA	NA	NA	NA	NA	NA	NA	CA	AA	AA	CC	AA	AA	CA	CC	CC	AA	AA	CC	AA	CC	CC	AA	CC	CC	CC	CC	CC	CC	AA	CC	CC	AA	CC	AA	CC	CA	CA	CA	AA	CA	CA	CA	CA	AA	AA
S2_3238537	C/A	2	3238537	NA	NA	NA	NA	NA	NA	NA	CA	CC	CC	CC	CC	CC	CC	CC	CC	AA	CC	CC	AA	CC	CC	CC	CC	CC	CC	CC	CC	CC	AA	CC	CC	CC	CC	CC	CC	CC	CC	CC	CC	CC	CC	CC	CC	CC	CC
S2_3238550	T/A	2	3238550	NA	NA	NA	NA	NA	NA	NA	TA	TT	TT	TT	TT	TT	TT	TT	TT	AA	TT	TT	AA	TT	TT	TT	TT	TT	TT	TT	TT	TT	AA	TT	TT	TT	TT	TT	TT	TT	TT	TT	TT	TT	TT	TT	TT	TT	TT
S2_3245603	A/G	2	3245603	NA	NA	NA	NA	NA	NA	NA	AA	NN	NN	AA	NN	AA	AA	GG	AA	NN	GG	AA	AA	NN	GG	AA	AA	AA	NN	NN	NN	AA	AA	AA	AA	GG	AA	NN	NN	NN	AA	AA	NN	NN	NN	NN	AA	NN	AG
S2_3286839	T/C	2	3286839	NA	NA	NA	NA	NA	NA	NA	NN	NN	TT	TT	TC	CC	TC	NN	NN	TT	NN	NN	CC	TT	TT	TC	TT	TT	TT	TT	TT	TT	TT	TT	TT	NN	NN	TT	TT	TT	TC	TC	TC	TT	TC	TT	TC	TC	TT
S2_3286923	A/G	2	3286923	NA	NA	NA	NA	NA	NA	NA	NN	NN	GG	GG	AG	AA	AG	NN	NN	GG	NN	NN	AA	AA	GG	AG	AA	AA	GG	AA	AA	AA	GG	AA	AA	NN	NN	AA	AA	AA	AG	AG	AA	AA	AG	AG	AA	AA	GG
S2_3331689	T/G	2	3331689	NA	NA	NA	NA	NA	NA	NA	TG	TT	TG	GG	TT	TG	TG	GG	GG	TT	TT	TT	TT	TT	TT	TG	GG	GG	TT	TT	TT	TT	TT	TT	GG	TT	GG	TT	TT	GG	TG	TG	TG	GG	TG	TG	TG	TG	TG
S2_3331749	G/A	2	3331749	NA	NA	NA	NA	NA	NA	NA	GA	AA	AA	AA	AA	AA	AA	AA	AA	GG	GG	GG	GG	GG	GG	AA	AA	AA	GG	GG	GG	GG	GG	GG	AA	GG	AA	GG	GA	AA	AA	AA	AA	AA	AA	GA	AA	AA	AA
S2_3362357	C/T	2	3362357	NA	NA	NA	NA	NA	NA	NA	CC	CC	NN	CC	NN	CC	CC	CT	CC	CC	CC	CC	CC	NN	CC	CC	CC	CC	NN	CC	CC	CC	CC	CC	NN	CC	CC	CC	CC	CC	CC	CC	CC	CC	CC	CC	CC	CC	CT
S2_3365913	A/G	2	3365913	NA	NA	NA	NA	NA	NA	NA	AG	GG	AG	AA	NN	AG	GG	AA	AA	AA	AA	AA	AA	AA	AA	AA	GG	AA	AA	AA	AA	AA	AA	AA	AA	AA	AA	AA	AA	AA	NN	AA	GG	NN	AG	AG	AA	NN	AG
S2_3609536	C/T	2	3609536	NA	NA	NA	NA	NA	NA	NA	CC	CC	CC	CC	CC	CC	CC	CC	CC	CC	NN	CC	CC	CC	CC	CC	TT	CC	CC	CC	CC	CC	CC	CC	TT	CC	CC	CC	CC	TT	CC	CC	CC	CC	CC	CC	CC	CC	CC
S2_3774661	C/A	2	3774661	NA	NA	NA	NA	NA	NA	NA	CC	CC	CC	CC	CC	CC	CC	CC	CC	CC	CC	CC	CC	CC	CC	CC	CC	CC	CC	CC	CC	CC	CC	CC	AA	CC	CC	CC	CC	CC	CC	CC	CC	CC	CC	CC	CC	CC	CA
S2_3857211	C/T	2	3857211	NA	NA	NA	NA	NA	NA	NA	CC	NN	NN	NN	CC	NN	NN	CT	NN	NN	NN	CC	NN	CC	CC	NN	NN	NN	CC	CC	NN	CC	NN	CC	TT	NN	NN	CC	NN	NN	NN	NN	NN	NN	NN	NN	NN	NN	CT
S2_4063474	G/A	2	4063474	NA	NA	NA	NA	NA	NA	NA	NN	NN	NN	GG	NN	GG	GG	NN	NN	AA	NN	NN	NN	NN	AA	NN	GG	GG	NN	NN	GG	GG	AA	GG	NN	NN	NN	GG	AA	NN	AA	NN	NN	NN	AA	AA	NN	NN	GA
S2_4138504	G/A	2	4138504	NA	NA	NA	NA	NA	NA	NA	GG	GG	GG	GG	GG	GG	GG	GG	GG	GG	GG	GG	GG	NN	GG	NN	GG	GG	GG	NN	NN	GG	GG	NN	GG	GG	GG	GG	GG	GG	GA	GA	GG	GG	GG	GG	GA	GA	GG
S2_4169309	T/A	2	4169309	NA	NA	NA	NA	NA	NA	NA	TA	AA	AA	AA	AA	AA	AA	TA	TT	TT	TT	TT	AA	TT	TT	AA	TT	TT	TT	TT	TT	TT	TT	TT	TT	TT	TT	TT	AA	AA	TA	TA	AA	AA	TA	TA	TT	TT	TA
S2_4178031	G/C	2	4178031	NA	NA	NA	NA	NA	NA	NA	GC	GG	GG	GG	NN	GG	GG	GC	GG	CC	CC	GG	GG	NN	CC	GG	GG	GG	CC	GG	GG	GG	CC	GG	GG	CC	GG	GG	GG	GG	GC	GC	GC	GG	GC	GC	CC	GC	GC
S2_4185514	G/A	2	4185514	NA	NA	NA	NA	NA	NA	NA	GA	GG	NN	NN	NN	NN	NN	NN	GG	NN	NN	NN	NN	NN	NN	GG	GG	NN	NN	GG	NN	NN	NN	NN	NN	NN	NN	GG	GG	NN	NN	GA	GG	NN	NN	NN	NN	NN	NN
S2_4233999	G/A	2	4233999	NA	NA	NA	NA	NA	NA	NA	GA	AA	AA	AA	AA	AA	AA	GA	AA	GG	GG	GG	AA	GG	GG	AA	GG	AA	GG	GG	GG	GG	GG	GG	GG	GG	AA	GG	AA	AA	GA	GA	GA	AA	GA	AA	GG	GA	GG
S2_4354338	A/T	2	4354338	NA	NA	NA	NA	NA	NA	NA	AA	AA	TT	AT	AA	AA	AA	AT	AA	AA	AA	AA	TT	AA	AA	AA	AA	AA	AA	AA	AA	AA	AA	AA	AA	AA	AA	AA	AA	AA	AT	AT	AT	AA	AT	AT	TT	AA	AT
S2_4354526	T/C	2	4354526	NA	NA	NA	NA	NA	NA	NA	TT	TT	CC	TC	TT	TT	TT	TC	TT	TT	TT	TT	CC	TT	TT	TT	TT	TT	TT	TT	TT	TT	TT	TT	TT	TT	TT	TT	TT	TC	TC	TC	TC	CC	TC	TC	CC	TT	TC
S2_4354672	C/G	2	4354672	NA	NA	NA	NA	NA	NA	NA	CC	CC	NN	NN	NN	NN	NN	CC	CC	NN	CC	CC	NN	NN	NN	NN	NN	NN	NN	NN	NN	NN	NN	NN	NN	CC	CC	CC	NN	NN	NN	NN	NN	NN	NN	NN	NN	NN	NN
S2_4354874	C/T	2	4354874	NA	NA	NA	NA	NA	NA	NA	CC	CC	CC	CC	CC	CC	CC	CC	CC	CC	CC	CC	CC	CC	CC	CC	TT	CC	CC	CC	CC	CC	CC	CC	CC	CC	CC	CC	CC	CC	CC	CC	CC	CC	CC	CC	CC	CC	CC
S2_4354937	C/T	2	4354937	NA	NA	NA	NA	NA	NA	NA	CT	TT	CC	CC	CC	CC	CT	CT	CC	CC	CC	CC	CC	CC	CC	CT	CC	CC	CT	CC	CC	CC	CC	CC	TT	CC	CC	TT	CC	CC	CT	CT	CT	CC	CC	CT	CC	CC	CT
S2_4461134	T/A	2	4461134	NA	NA	NA	NA	NA	NA	NA	NN	NN	TT	TT	TT	TT	TT	NN	NN	TT	NN	NN	AA	TT	AA	TT	TT	TT	AA	TT	TT	TT	TT	TT	TT	NN	NN	TT	TT	TT	TT	TT	TT	AA	TA	TA	TT	TT	TT
S2_4510557	C/T	2	4510557	NA	NA	NA	NA	NA	NA	NA	NN	NN	CC	CC	CC	CC	CC	NN	NN	CC	NN	NN	TT	CC	TT	CC	CC	CC	TT	CC	CC	CC	CC	CC	CC	NN	NN	CC	CC	CC	CT	CT	CC	TT	CT	CC	TT	CC	CT
S2_4543452	A/T	2	4543452	NA	NA	NA	NA	NA	NA	NA	AT	TT	NN	NN	TT	TT	AT	AT	AA	TT	TT	AA	TT	AA	AA	TT	AA	AA	AA	AA	AA	AA	TT	AA	AA	TT	AA	AA	AA	AT	AT	AT	AT	NN	AA	AT	AT	AT	AT
S2_4564354	A/G	2	4564354	NA	NA	NA	NA	NA	NA	NA	AG	NN	GG	GG	GG	GG	GG	AG	GG	GG	GG	AA	GG	AA	GG	GG	GG	GG	GG	AA	AA	AA	GG	AA	AA	GG	GG	GG	GG	GG	AG	GG	GG	GG	GG	GG	GG	NN	GG
S2_4564385	C/T	2	4564385	NA	NA	NA	NA	NA	NA	NA	CT	NN	CT	CT	CT	TT	CT	CT	CC	TT	TT	CC	TT	CC	CC	CT	CC	CC	CC	CC	CC	CC	TT	CC	CC	TT	CC	TT	CC	CC	CT	CT	CT	TT	CT	CT	TT	NN	CT
S2_4564930	G/A	2	4564930	NA	NA	NA	NA	NA	NA	NA	NN	NN	GG	GG	GG	GG	GG	NN	NN	GG	NN	NN	AA	GG	GG	GG	GG	GG	GG	GG	GG	GG	GG	GG	GG	NN	NN	AA	GG	GG	GA	GA	GA	AA	GA	GA	GA	GA	GA
S2_4721144	A/C	2	4721144	NA	NA	NA	NA	NA	NA	NA	AA	AA	AA	AA	AA	AA	AA	AA	AA	AA	AA	AA	AC	AA	AA	AA	AA	AA	AA	AA	AA	AA	AA	AA	AA	AA	AA	AA	AA	AA	AA	AA	AA	AC	AA	AA	AA	AC	AA
S2_5214326	C/T	2	5214326	NA	NA	NA	NA	NA	NA	NA	CT	CC	CC	CC	CC	CC	CC	CC	CC	TT	TT	CC	CC	CC	NN	CC	CC	CC	CC	CC	CC	CC	TT	CC	CC	CC	CC	CC	CC	CC	CC	CC	CC	CC	CC	CT	CT	CT	CC
S2_5214330	T/A	2	5214330	NA	NA	NA	NA	NA	NA	NA	TA	AA	TA	TT	TA	AA	TA	TT	TT	TT	TT	TT	AA	TT	NN	TA	TT	TT	AA	TT	TT	TT	TT	TT	AA	AA	TT	AA	TA	TA	TA	TA	TT	TA	TA	TT	TT	TA	TT
S2_5214348	G/A	2	5214348	NA	NA	NA	NA	NA	NA	NA	GA	AA	GA	GG	GA	AA	GA	GG	GG	GG	GG	GG	AA	GG	NN	GA	GG	GG	AA	GG	GG	GG	GG	GG	AA	AA	GG	AA	GA	GA	GA	GA	GG	GA	GA	GG	GG	GA	GG
S2_5338140	T/A	2	5338140	NA	NA	NA	NA	NA	NA	NA	TA	TT	TT	TT	TT	TT	TT	NN	TT	AA	AA	TT	TT	TT	TT	TT	TT	TT	TT	TT	TT	TT	AA	TT	TT	AA	TT	TT	TT	TT	TT	TT	TT	TT	TT	TT	TT	TT	TT
S2_5338280	C/T	2	5338280	NA	NA	NA	NA	NA	NA	NA	NN	NN	TT	TT	TT	TT	TT	NN	NN	TT	NN	NN	TT	CC	CC	TT	CC	TT	CC	CC	CC	CC	TT	CC	CC	NN	NN	CC	CT	CT	TT	CT	CT	TT	CT	CT	TT	TT	CT
S2_5338373	C/T	2	5338373	NA	NA	NA	NA	NA	NA	NA	CT	CC	NN	CC	NN	CC	NN	CC	CC	TT	TT	CC	NN	CC	NN	CC	CC	CC	CC	CC	NN	CC	TT	NN	NN	TT	CC	CC	CC	NN	CT	NN	CC	CT	NN	CT	NN	NN	CT
S2_5338412	C/A	2	5338412	NA	NA	NA	NA	NA	NA	NA	CA	AA	NN	AA	NN	AA	NN	CC	CC	CC	CC	CC	AA	CC	CC	AA	CC	CC	CC	CC	CC	CC	CC	CC	NN	CC	CC	CC	CA	NN	CA	NN	CA	CA	CA	CA	NN	CC	CA
S2_5338413	C/T	2	5338413	NA	NA	NA	NA	NA	NA	NA	CT	TT	NN	TT	NN	TT	NN	CC	TT	TT	NN	CC	TT	CC	CC	TT	CC	TT	CC	CC	CC	CC	TT	CC	NN	TT	TT	CC	CT	NN	CT	NN	CT	TT	CT	TT	NN	TT	CT
S2_5347378	G/A	2	5347378	NA	NA	NA	NA	NA	NA	NA	GG	GG	NN	NN	NN	NN	NN	GG	GG	NN	GG	GG	NN	NN	NN	NN	NN	NN	NN	NN	NN	NN	NN	NN	NN	GG	GG	NN	NN	NN	NN	NN	NN	NN	NN	NN	NN	NN	NN
S2_5360639	C/T	2	5360639	NA	NA	NA	NA	NA	NA	NA	NN	NN	TT	NN	TT	NN	TT	NN	NN	NN	NN	NN	NN	CC	CC	TT	CC	CC	NN	CC	CC	CC	TT	CC	CC	NN	NN	CC	CT	CC	CT	CT	CT	TT	CT	CT	NN	NN	CT
S2_5360640	C/A	2	5360640	NA	NA	NA	NA	NA	NA	NA	NN	NN	AA	NN	AA	NN	AA	NN	NN	NN	NN	NN	NN	CC	CC	AA	CC	CC	NN	CC	CC	CC	AA	CC	CC	NN	NN	CC	CA	CC	CA	CA	CA	AA	CA	CA	NN	NN	CA
S2_5389102	T/C	2	5389102	NA	NA	NA	NA	NA	NA	NA	TT	TT	TT	TC	TT	TC	TC	TT	TT	TT	TT	TT	CC	TT	TT	TC	TT	TT	TT	TT	TT	TT	TT	TT	NN	TT	TT	TT	TC	TC	TC	TC	TC	TT	TT	TC	TT	TC	TT
S2_5389237	A/C	2	5389237	NA	NA	NA	NA	NA	NA	NA	AC	CC	CC	CC	CC	CC	CC	AA	CC	CC	CC	AA	CC	AA	AA	CC	AA	CC	AA	AA	AA	AA	CC	AA	NN	CC	CC	AA	AC	AC	CC	CC	AC	CC	AC	CC	CC	CC	AC
S2_5389362	G/T	2	5389362	NA	NA	NA	NA	NA	NA	NA	GG	GG	GG	NN	NN	NN	NN	GG	GG	NN	GG	NN	GG	NN	NN	TT	NN	GG	NN	NN	NN	NN	GG	NN	NN	GG	GG	NN	GG	NN	NN	NN	NN	NN	GG	NN	GG	GG	GG
S2_5390442	T/G	2	5390442	NA	NA	NA	NA	NA	NA	NA	TG	GG	NN	GG	NN	GG	GG	NN	GG	GG	GG	TT	GG	TT	TT	GG	TT	GG	TT	TT	NN	TT	GG	TT	TT	GG	GG	TT	TG	TG	GG	TG	TG	GG	TG	TG	GG	GG	TG
S2_5895586	T/C	2	5895586	NA	NA	NA	NA	NA	NA	NA	CC	CC	CC	CC	TC	CC	TC	CC	CC	CC	CC	NN	CC	TT	TT	TC	TT	CC	TT	TT	TT	TT	CC	TT	CC	CC	CC	TT	TC	TT	TC	TC	TC	TT	CC	CC	CC	CC	TC
S2_5895727	T/A	2	5895727	NA	NA	NA	NA	NA	NA	NA	NN	NN	AA	AA	TA	AA	TA	NN	NN	AA	NN	NN	AA	TT	TT	TA	TT	AA	TT	TT	TT	TT	AA	TT	AA	NN	NN	TT	TA	TT	TA	TA	TA	TT	AA	AA	AA	AA	TA
S2_5895749	C/A	2	5895749	NA	NA	NA	NA	NA	NA	NA	NN	NN	CA	CC	CC	CC	CC	NN	NN	CC	NN	NN	CC	CC	CC	CC	CC	CC	CC	CC	CC	CC	CC	CC	CC	NN	NN	CC	CC	CC	CA	CA	CC	CC	CC	CA	CC	CC	CC
S2_5970287	C/T	2	5970287	NA	NA	NA	NA	NA	NA	NA	CT	NN	NN	NN	NN	CC	NN	CC	NN	NN	TT	CC	NN	NN	NN	NN	NN	NN	NN	NN	NN	CC	NN	NN	NN	NN	CC	CC	CC	NN	NN	NN	NN	NN	NN	NN	CC	NN	CT
S2_6225033	A/G	2	6225033	NA	NA	NA	NA	NA	NA	NA	NN	NN	NN	NN	NN	NN	NN	NN	NN	NN	GG	AA	NN	NN	GG	GG	GG	NN	NN	AA	NN	NN	NN	NN	AA	NN	GG	NN	GG	NN	NN	GG	GG	NN	NN	GG	NN	GG	GG
S2_6245737	G/A	2	6245737	NA	NA	NA	NA	NA	NA	NA	NN	NN	GG	GG	GG	GG	GG	NN	NN	GG	NN	NN	GG	GG	AA	AA	AA	GG	AA	GG	GG	GG	GG	GG	GG	NN	NN	GG	GG	GA	GA	GA	GA	GG	GG	GA	GG	GG	GG
S2_6248538	C/T	2	6248538	NA	NA	NA	NA	NA	NA	NA	CC	NN	NN	NN	NN	CC	NN	CC	NN	NN	NN	NN	NN	NN	NN	NN	NN	NN	NN	NN	NN	NN	NN	NN	NN	NN	NN	CC	NN	NN	NN	NN	CC	CC	NN	NN	NN	NN	NN
S2_6248543	T/G	2	6248543	NA	NA	NA	NA	NA	NA	NA	TT	NN	NN	NN	NN	TG	NN	TT	NN	NN	NN	NN	NN	NN	NN	NN	NN	NN	NN	NN	NN	NN	NN	NN	NN	NN	NN	TT	NN	NN	NN	NN	TT	GG	NN	NN	NN	NN	NN
S2_6248554	C/T	2	6248554	NA	NA	NA	NA	NA	NA	NA	TT	NN	NN	NN	NN	CC	NN	CC	NN	NN	NN	NN	NN	NN	NN	NN	NN	NN	NN	NN	NN	NN	NN	NN	NN	NN	NN	CC	NN	NN	NN	NN	CC	CC	NN	NN	NN	NN	NN
S2_6250775	T/C	2	6250775	NA	NA	NA	NA	NA	NA	NA	TC	TT	TT	NN	NN	TT	TT	CC	CC	TT	TT	TT	TT	TT	CC	NN	CC	NN	CC	TT	TT	TT	TT	TT	NN	TT	CC	CC	TT	CC	TT	TC	TT	NN	NN	NN	TT	CC	NN
S2_6317811	T/C	2	6317811	NA	NA	NA	NA	NA	NA	NA	CC	CC	NN	CC	NN	NN	CC	CC	CC	CC	CC	TT	NN	NN	CC	NN	CC	NN	NN	NN	NN	CC	CC	NN	NN	CC	NN	CC	NN	NN	NN	NN	CC	CC	NN	CC	NN	NN	CC
S2_6436353	A/C	2	6436353	NA	NA	NA	NA	NA	NA	NA	NN	AA	AA	NN	NN	NN	NN	NN	AA	NN	NN	AA	NN	NN	NN	NN	NN	NN	NN	AA	NN	NN	NN	NN	NN	AA	AA	NN	NN	NN	NN	NN	NN	NN	NN	NN	NN	NN	NN
S2_6676773	G/A	2	6676773	NA	NA	NA	NA	NA	NA	NA	GG	GG	NN	NN	NN	GG	NN	GG	GG	GG	GG	GG	GG	GG	NN	GG	GG	GG	NN	NN	GG	GG	GG	NN	NN	GG	GG	GG	NN	NN	GA	AA	GA	NN	NN	GA	NN	NN	GA
S2_6729823	G/A	2	6729823	NA	NA	NA	NA	NA	NA	NA	GA	AA	AA	AA	AA	AA	AA	AA	AA	GA	GG	GG	AA	GA	AA	AA	AA	AA	AA	GG	GG	GG	GG	GG	AA	AA	AA	AA	AA	AA	GA	GA	AA	AA	AA	GA	AA	AA	AA
S2_6743914	G/A	2	6743914	NA	NA	NA	NA	NA	NA	NA	NN	NN	NN	NN	NN	NN	NN	NN	GG	NN	NN	NN	NN	NN	NN	NN	NN	NN	NN	NN	NN	NN	NN	NN	NN	NN	GG	NN	NN	NN	NN	NN	NN	NN	NN	NN	NN	NN	NN
S2_6753497	T/A	2	6753497	NA	NA	NA	NA	NA	NA	NA	AA	NN	NN	AA	NN	NN	NN	NN	NN	NN	NN	TT	NN	NN	AA	NN	NN	AA	NN	NN	TT	NN	AA	TT	TT	AA	NN	NN	NN	NN	NN	AA	TA	NN	NN	NN	NN	NN	NN
S2_6753628	T/C	2	6753628	NA	NA	NA	NA	NA	NA	NA	NN	NN	NN	CC	NN	NN	NN	NN	NN	NN	NN	NN	NN	NN	CC	NN	NN	TT	NN	NN	TT	NN	CC	TT	TT	NN	NN	NN	NN	NN	NN	TC	TC	NN	NN	NN	NN	NN	NN
S2_6753636	C/T	2	6753636	NA	NA	NA	NA	NA	NA	NA	NN	NN	NN	CC	NN	NN	NN	NN	NN	NN	NN	NN	NN	NN	CC	NN	NN	CC	NN	NN	CC	NN	TT	CC	CC	NN	NN	NN	NN	NN	NN	CC	CT	NN	NN	NN	NN	NN	NN
S2_6753640	G/A	2	6753640	NA	NA	NA	NA	NA	NA	NA	NN	NN	NN	AA	NN	NN	NN	NN	NN	NN	NN	NN	NN	NN	AA	NN	NN	AA	NN	NN	GG	NN	AA	GG	GG	NN	NN	NN	NN	NN	NN	AA	GA	NN	NN	NN	NN	NN	NN
S2_6900916	C/T	2	6900916	NA	NA	NA	NA	NA	NA	NA	CT	TT	NN	NN	NN	TT	CT	TT	NN	CC	CC	CC	NN	NN	NN	CC	CC	CC	NN	NN	CC	CC	CC	NN	CC	TT	CC	TT	NN	CT	TT	NN	NN	NN	CT	CT	NN	CC	NN
S2_7024888	C/T	2	7024888	NA	NA	NA	NA	NA	NA	NA	CT	TT	TT	TT	TT	TT	TT	CC	TT	TT	TT	CC	CC	CT	CC	TT	TT	TT	CC	CC	TT	TT	TT	TT	TT	TT	TT	TT	TT	TT	TT	TT	CT	TT	TT	TT	TT	TT	TT
S2_7279885	G/A	2	7279885	NA	NA	NA	NA	NA	NA	NA	GA	AA	NN	GG	GA	NN	GG	GG	AA	AA	AA	GG	NN	GG	GG	GG	AA	AA	GG	GG	GG	GG	AA	GG	AA	AA	AA	NN	GG	GG	GA	GA	GG	GA	GG	GA	GG	GA	GA
S2_7281378	A/G	2	7281378	NA	NA	NA	NA	NA	NA	NA	AG	NN	NN	NN	NN	NN	NN	AA	GG	NN	GG	NN	NN	NN	NN	NN	NN	NN	NN	NN	NN	NN	NN	NN	NN	GG	GG	NN	NN	NN	NN	NN	NN	NN	NN	NN	NN	NN	NN
S2_7292914	C/T	2	7292914	NA	NA	NA	NA	NA	NA	NA	TT	TT	NN	NN	NN	TT	NN	CC	TT	TT	NN	CC	NN	NN	NN	NN	NN	NN	NN	CC	NN	CC	NN	NN	NN	TT	NN	NN	NN	NN	NN	NN	NN	NN	CC	NN	NN	NN	NN
S2_7304783	G/C	2	7304783	NA	NA	NA	NA	NA	NA	NA	GG	GG	GG	GG	GG	GG	GG	GG	NN	GG	GG	GG	GG	GG	GG	GG	GG	NN	GG	GG	GG	GG	GG	GG	GG	GG	NN	GG	GG	CC	GC	GC	GG	GG	GC	GG	GG	GC	GG
S2_7304786	G/A	2	7304786	NA	NA	NA	NA	NA	NA	NA	GA	AA	GG	GA	GA	AA	GA	GG	NN	AA	AA	GG	GG	GA	GG	GG	AA	NN	GG	GG	GG	GG	AA	GG	AA	AA	NN	AA	GG	GG	GA	GA	GA	GG	GA	GA	GA	GA	GA
S2_7368677	C/G	2	7368677	NA	NA	NA	NA	NA	NA	NA	CC	CC	NN	CC	NN	CC	CC	CC	CC	CC	CC	CC	CC	CC	CC	CC	CC	CC	CC	CC	CC	CC	CC	CC	CC	GG	CC	CC	CC	NN	NN	CC	CC	NN	NN	CC	CC	NN	CG
S2_7368740	C/T	2	7368740	NA	NA	NA	NA	NA	NA	NA	CT	TT	NN	TT	NN	TT	TT	CT	TT	CT	TT	CC	CC	CC	CT	TT	CC	TT	CC	CC	CC	CC	TT	CC	CC	TT	TT	CC	TT	NN	NN	CT	TT	NN	NN	CT	TT	NN	TT
S2_7375499	C/T	2	7375499	NA	NA	NA	NA	NA	NA	NA	CC	NN	CT	NN	CT	CT	CT	CC	NN	CC	CC	CC	CC	CC	CC	CT	CC	CC	CC	CC	CC	CC	CC	CC	CC	CC	CC	CC	CC	CC	CC	CC	CT	CC	CC	CC	CC	NN	CC
S2_7375537	C/T	2	7375537	NA	NA	NA	NA	NA	NA	NA	CT	NN	TT	NN	TT	TT	TT	CC	NN	TT	TT	CC	CC	CC	CC	CT	CC	TT	CC	CC	CC	CC	CT	CC	CC	TT	TT	CC	CT	TT	CT	CT	CT	CT	CC	CT	TT	NN	CT
S2_7574353	G/A	2	7574353	NA	NA	NA	NA	NA	NA	NA	GA	NN	AA	NN	AA	GG	AA	GG	AA	AA	AA	GG	NN	GA	GG	AA	GG	AA	GG	GG	GG	GG	AA	GG	GG	AA	AA	AA	GA	AA	NN	AA	AA	AA	GA	GA	NN	AA	GA
S2_7574522	A/T	2	7574522	NA	NA	NA	NA	NA	NA	NA	AA	AA	AA	AA	AA	NN	NN	AA	AA	NN	AA	AA	AA	NN	NN	NN	NN	AA	NN	NN	NN	AA	NN	NN	NN	AA	TT	NN	NN	NN	AA	NN	NN	NN	AA	NN	NN	NN	NN
S2_7605964	G/A	2	7605964	NA	NA	NA	NA	NA	NA	NA	GA	GG	GA	AA	GA	GA	GA	GA	NN	AA	AA	GG	GG	GG	GG	GA	GG	GG	GG	GG	GG	GG	AA	GG	GG	AA	GG	AA	GG	GA	GA	GA	GG	GG	GA	GG	GG	GG	GA
S2_7644352	C/T	2	7644352	NA	NA	NA	NA	NA	NA	NA	CT	CC	NN	NN	CT	CT	CT	CT	CC	TT	TT	CC	CC	CC	CC	CT	TT	CC	CC	CC	CC	CC	TT	CC	TT	TT	CC	TT	CC	CT	CT	CT	CT	CC	NN	CT	CT	CC	CT
S2_7819145	A/G	2	7819145	NA	NA	NA	NA	NA	NA	NA	NN	GG	AA	NN	NN	NN	NN	GG	AA	NN	AA	NN	NN	NN	NN	NN	NN	NN	NN	NN	NN	NN	NN	NN	NN	NN	NN	NN	NN	NN	NN	NN	NN	NN	AA	NN	NN	NN	NN
S2_7819165	G/T	2	7819165	NA	NA	NA	NA	NA	NA	NA	GT	TT	GG	NN	NN	NN	NN	TT	GG	NN	GG	NN	NN	NN	NN	NN	NN	NN	NN	NN	NN	NN	NN	NN	NN	NN	NN	NN	GG	NN	NN	NN	NN	NN	GG	NN	NN	NN	NN
S2_7983998	C/A	2	7983998	NA	NA	NA	NA	NA	NA	NA	CC	CC	CC	CC	CC	CC	CC	CC	CC	CC	CC	CC	CC	CC	CC	CC	CC	CC	CC	CC	CC	CC	CC	CC	CC	CC	NN	CC	CC	CC	CC	CC	CC	CC	CC	CC	CC	CC	CC
S2_7984061	G/A	2	7984061	NA	NA	NA	NA	NA	NA	NA	AA	AA	AA	AA	AA	AA	AA	GG	AA	AA	AA	GG	AA	GG	GG	AA	GG	AA	GG	GG	GG	GG	AA	GG	GG	AA	NN	AA	AA	AA	AA	AA	AA	AA	AA	AA	AA	AA	GA
S2_8007969	C/T	2	8007969	NA	NA	NA	NA	NA	NA	NA	TT	TT	NN	NN	NN	NN	NN	CC	TT	NN	TT	CC	NN	NN	CC	NN	NN	NN	NN	NN	NN	NN	TT	NN	NN	TT	TT	NN	TT	TT	TT	NN	NN	NN	NN	TT	NN	NN	CT
S2_8036337	C/G	2	8036337	NA	NA	NA	NA	NA	NA	NA	CG	CC	GG	CG	CG	GG	GG	CC	GG	GG	GG	CC	GG	CC	CC	GG	CC	GG	CC	CC	CC	CC	GG	CC	GG	GG	GG	CC	CG	CG	CG	CG	CG	CC	CC	CG	CG	CC	CC
S2_8131755	G/A	2	8131755	NA	NA	NA	NA	NA	NA	NA	GA	GG	NN	GA	NN	NN	NN	NN	GG	AA	GG	GG	NN	NN	GG	GG	GG	GG	NN	GG	GG	GG	AA	NN	NN	GG	GG	GG	NN	GA	NN	GG	NN	GG	NN	NN	NN	GG	NN
S2_8131795	C/G	2	8131795	NA	NA	NA	NA	NA	NA	NA	CG	CC	CG	NN	NN	NN	CC	CC	CC	GG	GG	CC	GG	CC	CC	CC	CC	CC	CC	CC	CC	CC	GG	CC	NN	GG	CC	CC	CC	NN	CG	CG	CC	CC	CC	CC	CG	CC	CC
S2_8591619	T/C	2	8591619	NA	NA	NA	NA	NA	NA	NA	NN	NN	TT	TT	TT	TT	TT	NN	NN	CC	NN	NN	TT	TT	TT	TT	TT	TT	TT	TT	TT	TT	CC	TT	TT	NN	NN	TT	TT	TT	TT	TT	TT	TT	TT	TC	TT	TT	TT
S2_8591626	T/C	2	8591626	NA	NA	NA	NA	NA	NA	NA	NN	NN	TT	TT	TT	TT	TT	NN	NN	CC	NN	NN	TT	TT	TT	TT	TT	TT	TT	TT	TT	TT	CC	TT	TT	NN	NN	TT	TT	TT	TT	TT	TT	TT	TT	TT	TT	TT	TT
S2_8592542	C/T	2	8592542	NA	NA	NA	NA	NA	NA	NA	CC	CC	NN	NN	NN	NN	NN	NN	CC	NN	NN	CC	NN	NN	NN	CC	NN	NN	NN	NN	NN	NN	CC	NN	NN	NN	CC	NN	NN	NN	NN	NN	NN	NN	NN	NN	NN	NN	NN
S2_8595851	G/A	2	8595851	NA	NA	NA	NA	NA	NA	NA	GG	GG	GG	GG	GG	GG	GG	GG	GG	AA	AA	GG	GG	GG	GG	GG	GG	GG	GG	GG	GG	GG	AA	GG	GG	GG	GG	GG	GG	GG	GG	GG	GG	GG	GG	GA	GG	GG	GG
S2_8595861	G/C	2	8595861	NA	NA	NA	NA	NA	NA	NA	GG	GG	GG	GG	GG	GG	GG	GG	CC	GG	GG	GG	GG	GG	GG	GG	CC	CC	GG	GG	GG	GG	GG	GG	GG	GG	CC	GG	GG	GG	GC	GC	GG	GG	GG	GG	GG	GG	GG
S2_8595864	A/G	2	8595864	NA	NA	NA	NA	NA	NA	NA	AA	AA	AA	AA	AA	AA	AA	AA	GG	GG	GG	AA	AA	AA	AA	AA	GG	GG	AA	AA	AA	AA	GG	AA	AA	AA	GG	AA	AA	AA	AG	AG	AA	AA	AA	AA	AA	AA	AA
S2_8595888	G/A	2	8595888	NA	NA	NA	NA	NA	NA	NA	GA	GG	GG	GG	GG	GG	GG	GG	AA	AA	AA	GG	GG	GG	GG	GG	AA	AA	GG	GG	GG	GG	AA	GG	GG	GG	AA	GG	GG	GG	GA	GA	GG	GG	GG	GA	GG	GG	GG
S2_8626284	T/C	2	8626284	NA	NA	NA	NA	NA	NA	NA	CC	CC	CC	CC	CC	CC	CC	CC	CC	CC	CC	TT	CC	TT	CC	CC	TT	CC	CC	TT	TT	TT	CC	TT	TT	CC	CC	CC	CC	CC	CC	CC	CC	CC	CC	CC	CC	CC	TC
S2_8707297	G/A	2	8707297	NA	NA	NA	NA	NA	NA	NA	GG	GG	GG	GG	GG	NN	GG	GG	GG	GG	GG	GG	NN	GG	AA	GG	GG	NN	AA	GG	GG	NN	GG	GG	GG	GG	NN	AA	GG	GG	GG	GG	GG	GG	GG	GG	NN	GG	GG
S2_8752061	G/A	2	8752061	NA	NA	NA	NA	NA	NA	NA	GG	GG	GG	GG	GG	GA	GG	GG	GG	GG	GG	GG	NN	GG	GG	GG	GG	GG	GG	GG	GG	GG	GG	GG	GG	GG	GG	GG	GG	GG	GG	GG	GG	GG	GG	GG	GG	GG	GG
S2_8752307	A/G	2	8752307	NA	NA	NA	NA	NA	NA	NA	AG	NN	GG	NN	NN	NN	NN	GG	GG	AA	AA	GG	NN	NN	NN	NN	GG	NN	NN	NN	NN	NN	NN	NN	NN	GG	GG	NN	NN	NN	NN	NN	AA	NN	GG	GG	NN	NN	NN
S2_8752347	A/C	2	8752347	NA	NA	NA	NA	NA	NA	NA	AC	NN	CC	NN	NN	NN	NN	CC	CC	AA	AA	CC	NN	NN	NN	NN	CC	NN	NN	NN	NN	NN	NN	NN	NN	CC	CC	NN	NN	NN	NN	NN	AA	NN	CC	CC	NN	NN	NN
S2_8826140	A/G	2	8826140	NA	NA	NA	NA	NA	NA	NA	AA	AA	AG	GG	NN	AA	AA	AA	AA	NN	AA	AA	NN	NN	AA	NN	AA	NN	AA	NN	AA	AA	AA	AA	AA	AA	AA	GG	AA	NN	AA	AA	NN	AA	NN	NN	GG	NN	GG
S2_8826159	A/G	2	8826159	NA	NA	NA	NA	NA	NA	NA	AG	AA	AA	AA	NN	AA	AA	GG	AA	NN	AA	GG	NN	NN	GG	NN	GG	NN	GG	NN	GG	GG	AA	GG	GG	GG	AA	AA	GG	NN	AA	AA	NN	AA	NN	NN	AA	NN	AA
S2_8826164	A/G	2	8826164	NA	NA	NA	NA	NA	NA	NA	AA	AA	AA	AA	NN	GG	GG	AA	AA	NN	AA	AA	NN	NN	AA	NN	AA	NN	AA	NN	AA	AA	AA	AA	AA	AA	AA	AA	AA	NN	AG	AA	NN	AG	NN	NN	AA	NN	AA
S2_8826250	C/A	2	8826250	NA	NA	NA	NA	NA	NA	NA	CC	AA	CA	AA	CC	CC	CA	CC	CC	CC	CC	CC	CC	CC	CC	CC	CC	CC	CC	CC	CC	CC	CC	CC	CC	CC	CC	AA	CC	AA	CA	CA	CA	CA	CA	CA	AA	CA	CA
S2_8895641	A/G	2	8895641	NA	NA	NA	NA	NA	NA	NA	AA	AA	AA	NN	AA	AA	AA	AA	AA	AA	NN	AA	AA	AA	AA	AA	AA	AA	NN	NN	AA	AA	AA	AA	AA	AA	AA	AA	AA	NN	AA	AA	AG	AA	NN	AA	AA	NN	AA
S2_8895643	T/A	2	8895643	NA	NA	NA	NA	NA	NA	NA	TT	AA	TT	NN	TA	AA	TA	AA	AA	TT	NN	AA	AA	AA	AA	AA	AA	AA	NN	NN	AA	AA	TT	AA	AA	AA	AA	AA	AA	NN	AA	AA	AA	AA	NN	TA	AA	NN	AA
S2_8994193	G/C	2	8994193	NA	NA	NA	NA	NA	NA	NA	GC	CC	CC	CC	GC	CC	CC	CC	CC	GG	GG	CC	CC	CC	CC	GC	CC	CC	CC	CC	CC	CC	GG	CC	CC	CC	CC	CC	CC	CC	CC	CC	CC	CC	CC	CC	CC	CC	CC
S2_8994232	C/T	2	8994232	NA	NA	NA	NA	NA	NA	NA	CT	TT	CC	CC	CC	CT	CT	TT	TT	CC	CC	TT	TT	TT	TT	CC	TT	TT	TT	TT	TT	TT	CC	TT	TT	CC	TT	CC	CT	CC	CC	CT	CC	CT	CT	CC	CT	CC	CT
S2_8994239	A/C	2	8994239	NA	NA	NA	NA	NA	NA	NA	AC	CC	CC	CC	AC	CC	CC	CC	CC	AA	AA	CC	CC	CC	CC	AC	CC	CC	CC	CC	CC	CC	AA	CC	CC	CC	CC	CC	CC	CC	CC	CC	CC	CC	CC	CC	CC	CC	CC
S2_8994286	A/G	2	8994286	NA	NA	NA	NA	NA	NA	NA	AG	AA	AA	AA	AA	AA	AA	AA	AA	AA	AA	AA	AA	AA	AA	AA	GG	AA	AA	AA	AA	AA	AA	AA	AA	AA	AA	AA	AA	AA	AA	AA	AA	AA	AA	AA	AA	AA	AA
S2_9591822	G/T	2	9591822	NA	NA	NA	NA	NA	NA	NA	GG	NN	GG	GG	GG	GG	GT	GG	GG	GG	GG	GG	GG	GG	GG	GG	GG	NN	TT	GG	GG	GG	GG	GG	GG	GG	GG	GG	GT	GG	GG	GG	GG	GG	GG	GG	GG	GG	GG
S2_9591890	T/C	2	9591890	NA	NA	NA	NA	NA	NA	NA	TC	NN	TC	CC	TT	TC	TC	CC	CC	TT	TT	CC	CC	CC	CC	TC	CC	NN	CC	CC	CC	CC	TT	CC	CC	CC	CC	CC	CC	CC	TC	TC	TC	CC	CC	CC	TC	TC	CC
S2_9591941	G/T	2	9591941	NA	NA	NA	NA	NA	NA	NA	GT	NN	GT	TT	GG	GT	GT	TT	TT	GG	GG	TT	TT	TT	TT	GT	TT	NN	TT	TT	TT	TT	GG	TT	TT	TT	TT	TT	TT	TT	GT	GT	GT	TT	TT	TT	GT	GT	TT
S2_9702780	G/A	2	9702780	NA	NA	NA	NA	NA	NA	NA	NN	NN	NN	NN	NN	NN	NN	NN	GG	NN	NN	NN	NN	NN	NN	NN	GG	NN	NN	NN	NN	NN	NN	NN	NN	AA	NN	NN	NN	NN	NN	NN	NN	NN	NN	NN	NN	NN	NN
S2_9702789	A/G	2	9702789	NA	NA	NA	NA	NA	NA	NA	NN	NN	NN	NN	NN	NN	NN	NN	AA	NN	NN	NN	NN	NN	NN	NN	GG	NN	NN	NN	NN	NN	NN	NN	NN	AA	NN	NN	NN	NN	NN	NN	NN	NN	NN	NN	NN	NN	NN
S2_10397365	C/T	2	10397365	NA	NA	NA	NA	NA	NA	NA	NN	NN	TT	TT	TT	TT	TT	NN	NN	TT	NN	NN	TT	CC	TT	TT	CC	TT	TT	CC	CC	CC	TT	CC	CC	NN	NN	TT	TT	TT	TT	TT	TT	TT	TT	TT	TT	TT	CT
S2_10434666	G/T	2	10434666	NA	NA	NA	NA	NA	NA	NA	GT	GG	NN	NN	NN	GG	GG	TT	GG	TT	TT	GG	NN	NN	GG	GT	GG	GG	NN	GG	NN	GG	TT	GG	GG	TT	GG	NN	GG	GG	GG	NN	GG	GG	GG	GT	NN	GG	GT
S2_10485552	A/G	2	10485552	NA	NA	NA	NA	NA	NA	NA	NN	GG	NN	NN	GG	NN	NN	GG	NN	GG	AA	AA	AA	NN	AA	NN	GG	GG	NN	AA	AA	AA	NN	AA	GG	NN	NN	AA	AA	NN	AG	AG	AA	NN	NN	AG	AA	AG	NN
S2_10524445	T/C	2	10524445	NA	NA	NA	NA	NA	NA	NA	TC	CC	TT	TC	TT	TT	TC	CC	TT	TT	TT	TT	TT	TT	TT	TT	TT	TT	TC	TT	TT	TT	TT	TT	CC	CC	TT	TT	TT	TC	TC	TC	TT	TC	TT	TC	TT	TT	TT
S2_10713154	G/A	2	10713154	NA	NA	NA	NA	NA	NA	NA	GA	GG	NN	NN	NN	NN	NN	GG	GG	NN	AA	GG	NN	NN	GG	GG	GG	NN	NN	GG	GG	GG	NN	GG	GG	GG	GG	NN	NN	NN	NN	NN	NN	GG	NN	NN	NN	NN	GG
S2_10829634	T/C	2	10829634	NA	NA	NA	NA	NA	NA	NA	TT	NN	NN	NN	NN	TT	TT	TT	TT	TT	NN	TT	NN	NN	CC	NN	TT	TT	CC	TT	NN	TT	TT	NN	TT	TT	TT	CC	NN	NN	TC	TC	TT	TT	TT	TC	TC	TT	TT
S2_10829637	G/A	2	10829637	NA	NA	NA	NA	NA	NA	NA	GA	NN	NN	NN	NN	AA	AA	GG	AA	GG	NN	GG	NN	NN	AA	NN	GG	AA	AA	GG	NN	GG	GG	NN	GG	GG	AA	AA	NN	NN	GA	GA	GG	GG	GG	GA	GA	GG	GG
S2_10907192	T/C	2	10907192	NA	NA	NA	NA	NA	NA	NA	TT	TT	TT	TT	TT	TT	TT	TT	TT	TT	TT	TT	TT	TT	TT	TT	TT	TT	TT	TT	TT	TT	TT	TT	TT	TT	TT	TT	TT	TT	TT	TT	TT	TT	TT	TT	TT	TT	TC
S2_10908845	A/C	2	10908845	NA	NA	NA	NA	NA	NA	NA	AA	AA	NN	NN	NN	AA	NN	AA	AA	AA	AA	AA	AA	NN	AA	AA	AA	NN	AA	NN	NN	NN	AA	AA	AA	AA	AA	AA	NN	NN	AA	NN	NN	AA	AA	NN	AA	AA	AC
S2_11315442	G/A	2	11315442	NA	NA	NA	NA	NA	NA	NA	GA	GG	GG	GG	GG	GG	GG	GG	GG	AA	AA	GG	GG	GA	GG	GG	GG	GG	GG	GG	GG	GG	AA	GG	GG	AA	GG	GG	GG	GG	GA	GA	GG	GG	GG	GG	NN	GG	GG
S2_11336450	A/G	2	11336450	NA	NA	NA	NA	NA	NA	NA	AG	AA	NN	NN	NN	AA	NN	AA	AA	NN	AA	AA	NN	NN	NN	NN	NN	NN	NN	AA	NN	NN	NN	NN	NN	AA	AA	NN	NN	NN	NN	NN	NN	NN	NN	NN	NN	NN	NN
S2_11679930	T/G	2	11679930	NA	NA	NA	NA	NA	NA	NA	NN	NN	TT	TT	TT	TT	TT	NN	NN	TT	NN	NN	TT	TT	TT	TT	TG	TT	TT	TT	TT	TT	TT	TT	GG	NN	NN	TT	TG	TG	TT	TG	TT	NN	TT	NN	TT	TG	TG
S2_11692975	A/G	2	11692975	NA	NA	NA	NA	NA	NA	NA	GG	NN	NN	NN	NN	NN	NN	NN	GG	NN	NN	AA	NN	NN	AA	NN	NN	NN	NN	NN	NN	NN	NN	NN	NN	GG	NN	NN	NN	NN	NN	NN	GG	NN	NN	NN	NN	NN	NN
S2_11760548	C/G	2	11760548	NA	NA	NA	NA	NA	NA	NA	CC	CC	CG	NN	CC	CC	CC	CC	CC	CC	CC	CC	NN	NN	NN	CC	NN	CC	NN	CC	CC	CC	CC	NN	NN	CC	CC	CC	NN	CC	NN	NN	CC	CG	CC	CC	CC	CC	CC
S2_11776823	A/G	2	11776823	NA	NA	NA	NA	NA	NA	NA	AG	GG	NN	AA	NN	NN	NN	AA	AA	AA	AA	AA	NN	AA	AA	NN	NN	AA	AA	AA	AA	AA	AA	AA	NN	AA	AA	AA	NN	AA	NN	GG	AA	AA	AA	AA	AA	AA	AA
S2_11852937	G/A	2	11852937	NA	NA	NA	NA	NA	NA	NA	AA	AA	NN	AA	AA	AA	GA	GG	AA	AA	AA	GG	GG	GG	GG	GA	GG	AA	GG	GG	GG	GG	AA	GG	GG	AA	AA	GG	GA	AA	AA	AA	GA	GG	GA	GA	GA	GA	GA
S2_12207164	G/T	2	12207164	NA	NA	NA	NA	NA	NA	NA	NN	NN	GT	GG	GG	GG	GT	GG	NN	TT	NN	GG	GG	GG	GG	GG	GG	GG	GG	GG	GG	GG	TT	GG	GG	NN	NN	GG	GG	GG	GG	GG	GG	GG	GG	GG	GG	GG	GG
S2_12207203	T/A	2	12207203	NA	NA	NA	NA	NA	NA	NA	NN	NN	TT	TT	TT	TT	TT	NN	NN	TT	NN	NN	TT	TT	TT	TT	TT	TT	TT	TT	TT	TT	TT	TT	TT	NN	NN	TT	TT	TT	TT	TT	TT	TT	TT	TT	TT	TT	TT
S2_12208474	C/T	2	12208474	NA	NA	NA	NA	NA	NA	NA	CT	CC	TT	NN	NN	CC	NN	CC	CC	NN	TT	CC	NN	CC	NN	NN	NN	NN	NN	NN	NN	CC	NN	NN	NN	TT	CC	CC	NN	CC	CC	CC	NN	CC	CC	NN	NN	NN	NN
S2_12249486	G/A	2	12249486	NA	NA	NA	NA	NA	NA	NA	GG	GG	GG	GG	GG	GG	GG	GG	GG	GG	GG	GG	AA	GG	GG	GA	GG	GG	GG	GG	GG	GG	GG	GG	GG	GG	GG	GG	GG	GG	GG	GG	GA	AA	GA	GG	GA	GG	GA
S2_12288666	G/A	2	12288666	NA	NA	NA	NA	NA	NA	NA	NN	NN	AA	AA	GA	AA	AA	GG	NN	AA	NN	GG	GG	GG	GG	AA	GG	AA	GG	GG	GG	GG	AA	GG	GG	NN	NN	GG	GA	GG	GA	GA	GA	GG	GA	GA	GG	AA	GG
S2_12353175	A/C	2	12353175	NA	NA	NA	NA	NA	NA	NA	NN	NN	NN	NN	NN	NN	NN	NN	NN	NN	NN	NN	AA	AA	AA	NN	NN	NN	AA	AA	NN	AA	NN	AA	NN	NN	NN	AA	NN	NN	NN	AC	AA	NN	NN	NN	NN	NN	AA
S2_12353230	C/G	2	12353230	NA	NA	NA	NA	NA	NA	NA	GG	GG	GG	GG	GG	GG	GG	CC	GG	GG	GG	CC	GG	CC	GG	GG	NN	GG	GG	CC	NN	CC	GG	CC	NN	NN	GG	GG	GG	NN	GG	GG	GG	GG	GG	GG	GG	GG	GG
S2_12370274	T/C	2	12370274	NA	NA	NA	NA	NA	NA	NA	TC	TT	TT	TT	TT	TT	TT	TT	TT	CC	CC	TT	TT	TT	TT	TT	TT	TT	TT	TT	TT	TT	CC	TT	TT	CC	TT	TT	TT	TT	TT	TT	TT	TT	TT	TT	TT	TT	TT
S2_12501774	C/T	2	12501774	NA	NA	NA	NA	NA	NA	NA	CT	TT	CC	CC	CT	CC	CT	TT	CC	CC	CC	CC	TT	NN	TT	CC	TT	NN	TT	CC	TT	TT	CC	TT	CC	CC	CC	TT	NN	TT	CT	CT	CT	TT	CT	CT	CC	CC	CC
S2_12522796	G/A	2	12522796	NA	NA	NA	NA	NA	NA	NA	GA	GG	NN	NN	NN	NN	GG	GG	GG	NN	AA	GG	NN	NN	NN	NN	NN	NN	NN	NN	NN	NN	NN	NN	NN	AA	GG	NN	NN	NN	NN	NN	GG	NN	GG	NN	GG	NN	NN
S2_12522799	G/A	2	12522799	NA	NA	NA	NA	NA	NA	NA	GA	AA	NN	NN	NN	NN	GA	AA	GG	NN	GG	GG	NN	NN	NN	NN	NN	NN	NN	NN	NN	NN	NN	NN	NN	GG	GG	NN	NN	NN	NN	NN	GA	NN	GG	NN	GA	NN	NN
S2_12522800	C/G	2	12522800	NA	NA	NA	NA	NA	NA	NA	CC	CC	NN	NN	NN	NN	CG	CC	CC	NN	CC	CC	NN	NN	NN	NN	NN	NN	NN	NN	NN	NN	NN	NN	NN	CC	CC	NN	NN	NN	NN	NN	CG	NN	CC	NN	CG	NN	NN
S2_12522826	T/C	2	12522826	NA	NA	NA	NA	NA	NA	NA	TT	TT	NN	NN	NN	NN	TC	TT	TT	NN	TT	TT	NN	NN	NN	NN	NN	NN	NN	NN	NN	NN	NN	NN	NN	TT	TT	NN	NN	NN	NN	NN	TC	NN	TT	NN	TC	NN	NN
S2_12602347	A/G	2	12602347	NA	NA	NA	NA	NA	NA	NA	AG	GG	AG	AA	AG	GG	AG	GG	AA	AA	AA	AA	GG	AA	GG	AA	GG	AA	GG	AA	GG	GG	AA	GG	AA	AA	AA	GG	GG	GG	AA	AA	AA	GG	AG	AG	AG	AG	AG
S2_12602406	C/T	2	12602406	NA	NA	NA	NA	NA	NA	NA	CC	CC	CC	CC	CC	CC	CC	CC	CC	CC	CC	CC	TT	CC	CC	CC	CC	CC	CC	CC	CC	CC	CC	CC	CC	CC	CC	CC	CC	CC	CC	CC	CC	CC	CC	CC	CC	CC	CC
S2_12693271	G/A	2	12693271	NA	NA	NA	NA	NA	NA	NA	GA	GG	GG	GG	GG	GG	GG	GG	GG	AA	AA	GG	GG	GG	GG	GG	GG	GG	GG	GG	GG	GG	AA	GG	GG	AA	GG	GG	GG	GG	GG	GG	GA	GG	GG	GG	GG	GG	GG
S2_12741413	G/A	2	12741413	NA	NA	NA	NA	NA	NA	NA	GA	AA	GG	GG	NN	AA	GG	GG	NN	GG	GG	GG	GG	NN	GG	GG	GG	NN	GG	GG	NN	GG	GG	GG	NN	GG	NN	AA	GG	NN	GG	GG	GA	GG	GG	GA	GG	AA	GA
S2_12774874	G/A	2	12774874	NA	NA	NA	NA	NA	NA	NA	GG	AA	NN	NN	AA	AA	AA	GG	AA	AA	NN	GG	NN	GG	GG	AA	GG	NN	GG	GG	GG	GG	AA	GG	GG	AA	AA	AA	GG	AA	NN	AA	NN	GG	GA	NN	GA	GA	GA
S2_12774978	C/T	2	12774978	NA	NA	NA	NA	NA	NA	NA	CT	CC	CC	CC	CC	CC	CC	CC	CC	TT	TT	CC	TT	CC	CC	CC	CC	CC	CC	CC	CC	CC	TT	CC	CC	TT	CC	CC	CC	CT	CC	CC	CC	CC	CC	CC	CC	CC	CC
S2_12778543	A/G	2	12778543	NA	NA	NA	NA	NA	NA	NA	AG	GG	NN	NN	GG	GG	GG	AA	GG	GG	GG	AA	GG	AA	AA	GG	AA	GG	AA	NN	AA	AA	GG	AA	AA	GG	GG	GG	NN	GG	GG	GG	GG	AA	NN	GG	AG	GG	AG
S2_12785838	A/C	2	12785838	NA	NA	NA	NA	NA	NA	NA	AC	CC	NN	NN	NN	NN	CC	AA	CC	NN	CC	AA	NN	NN	AA	CC	AA	NN	NN	AA	AA	AA	CC	NN	NN	CC	CC	NN	AA	CC	NN	NN	CC	AA	NN	AC	NN	CC	AC
S2_12789133	G/A	2	12789133	NA	NA	NA	NA	NA	NA	NA	GA	GG	GG	GG	GG	GG	GG	GG	GG	AA	AA	NN	GG	GG	GG	GG	GG	GG	GG	GG	NN	GG	AA	GG	GG	AA	GG	GG	GG	GG	GG	GG	GG	GG	GG	GG	GG	GG	GG
S2_12829321	T/C	2	12829321	NA	NA	NA	NA	NA	NA	NA	TC	CC	TC	TT	TC	CC	TC	TT	TT	NN	TT	TT	TT	TT	TT	TT	TT	TT	TT	TT	TT	TT	TT	TT	TT	TT	TT	TC	TT	TC	TC	TC	TC	TT	TC	TC	TT	TC	TC
S2_12829503	A/G	2	12829503	NA	NA	NA	NA	NA	NA	NA	AG	GG	GG	AA	GG	GG	AG	AA	GG	GG	GG	AA	NN	AG	AA	NN	AA	GG	AA	AA	AA	AA	GG	AA	AA	GG	GG	GG	AA	GG	AG	AG	AG	AA	NN	AG	AA	AG	AG
S2_12970708	T/C	2	12970708	NA	NA	NA	NA	NA	NA	NA	TC	CC	CC	CC	CC	CC	CC	TT	CC	CC	CC	TT	CC	TT	TT	CC	TT	NN	TT	TT	TT	TT	CC	TT	TT	CC	CC	CC	TT	NN	CC	CC	CC	TT	TC	TC	TC	CC	TC
S2_12970871	T/C	2	12970871	NA	NA	NA	NA	NA	NA	NA	NN	TT	TT	TT	TT	TT	TT	NN	NN	CC	CC	TT	TT	TT	TT	TT	TT	NN	TT	TT	TT	TT	CC	TT	TT	CC	TT	TT	TT	TT	TT	TT	TT	TT	TT	TT	TT	TT	TT
S2_12970875	C/T	2	12970875	NA	NA	NA	NA	NA	NA	NA	NN	CC	CC	CC	CC	CC	CC	NN	NN	TT	TT	CC	CC	CC	CC	CC	CC	NN	CC	CC	CC	CC	TT	CC	CC	TT	CC	CC	CC	CC	CC	CC	CC	CC	CC	CC	CC	CC	CC
S2_12972854	G/A	2	12972854	NA	NA	NA	NA	NA	NA	NA	GA	AA	AA	GG	AA	AA	GA	GG	GG	AA	AA	GG	AA	GG	GG	GG	GG	GA	GG	GG	GG	GG	AA	GG	GG	AA	AA	AA	GG	GA	AA	GA	GA	GA	GA	GA	GG	GA	GA
S2_13000375	T/A	2	13000375	NA	NA	NA	NA	NA	NA	NA	AA	AA	NN	AA	AA	AA	AA	AA	NN	AA	AA	TT	AA	TT	AA	AA	AA	NN	AA	TT	AA	TA	AA	AA	TT	AA	NN	AA	AA	AA	AA	AA	AA	AA	AA	AA	AA	AA	TA
S2_13012496	A/G	2	13012496	NA	NA	NA	NA	NA	NA	NA	AG	AA	NN	NN	NN	AA	NN	AA	AA	GG	GG	AA	AA	NN	NN	NN	AA	NN	NN	AA	AA	NN	GG	NN	NN	GG	AA	NN	AA	NN	AA	NN	AA	NN	NN	NN	AA	AA	NN
S2_13295265	G/A	2	13295265	NA	NA	NA	NA	NA	NA	NA	GG	GG	GG	GG	GG	GG	GG	GG	GG	GG	GG	GG	GG	GG	GG	GG	AA	GG	GG	GG	AA	AA	GG	AA	GG	GG	GG	GG	AA	GA	GG	GG	GG	GG	GA	GA	GG	GG	GG
S2_13295285	T/G	2	13295285	NA	NA	NA	NA	NA	NA	NA	TG	GG	GG	GG	GG	GG	GG	TG	GG	TT	TT	TT	GG	TT	GG	GG	GG	GG	GG	TT	GG	GG	TT	GG	TT	TT	GG	GG	GG	GG	GG	GG	GG	GG	GG	GG	GG	GG	TG
S2_13295303	A/C	2	13295303	NA	NA	NA	NA	NA	NA	NA	AA	AA	AA	AA	AA	AA	AA	AA	CC	AA	AA	AA	AA	AA	AA	AA	CC	CC	AA	AA	CC	CC	AA	CC	AA	AA	CC	AA	CC	AC	AA	AA	AA	AA	AC	AC	AA	AA	AA
S2_13296167	G/C	2	13296167	NA	NA	NA	NA	NA	NA	NA	GG	GG	GG	GG	GG	GG	GG	GG	GG	GG	GG	GG	GG	GG	GG	GG	CC	NN	GG	NN	CC	CC	GG	CC	GG	GG	GG	GG	CC	NN	GG	GG	GG	GG	GC	GG	GG	GG	GG
S2_13296281	C/T	2	13296281	NA	NA	NA	NA	NA	NA	NA	CT	TT	TT	TT	TT	TT	TT	CT	TT	CC	CC	CC	TT	CC	TT	TT	TT	TT	TT	CC	TT	TT	CC	TT	CC	CC	TT	TT	TT	TT	TT	TT	TT	TT	TT	TT	TT	TT	CT
S2_13298685	T/A	2	13298685	NA	NA	NA	NA	NA	NA	NA	NN	NN	NN	NN	TT	TT	NN	NN	NN	TT	NN	TT	NN	NN	TT	TT	AA	TT	NN	TT	AA	AA	TT	AA	NN	TT	NN	NN	AA	NN	TT	NN	TT	TT	TA	TT	TT	NN	TT
S2_13635243	A/T	2	13635243	NA	NA	NA	NA	NA	NA	NA	NN	NN	TT	AA	TT	TT	AT	NN	NN	TT	NN	NN	TT	AA	AA	TT	AA	TT	AA	AA	AA	AA	TT	AA	AA	NN	NN	AA	AT	AA	AT	TT	AT	AA	AA	AT	AT	AA	AT
S2_13635279	G/A	2	13635279	NA	NA	NA	NA	NA	NA	NA	NN	NN	GG	GG	GA	GG	GG	NN	NN	GG	NN	NN	GG	GG	GG	GG	GG	GG	GG	GG	GG	GG	GG	GG	GG	NN	NN	GG	GG	GG	GA	GA	GG	GG	GG	GA	GG	GG	GA
S2_13707970	T/C	2	13707970	NA	NA	NA	NA	NA	NA	NA	CC	CC	CC	CC	CC	CC	CC	NN	CC	CC	CC	NN	CC	TT	TT	CC	TT	CC	TT	TT	TT	TT	CC	TT	TT	NN	CC	TT	TC	TC	TC	TC	TC	TT	TC	TC	TC	TT	TC
S2_13792789	T/C	2	13792789	NA	NA	NA	NA	NA	NA	NA	TC	CC	CC	CC	CC	CC	CC	TT	CC	CC	CC	TT	CC	TT	TT	CC	TT	CC	TT	TT	TT	TT	CC	TT	TT	TT	CC	CC	TC	TC	TC	TC	TC	TT	TC	TC	TC	TT	TT
S2_13792793	C/T	2	13792793	NA	NA	NA	NA	NA	NA	NA	CC	CC	CC	CC	CC	CC	CT	CC	CC	CC	CC	CC	CC	CC	CC	CT	CC	CC	CC	CC	CC	CC	CC	CC	CC	CC	CC	CC	CC	CC	CT	CT	CT	CC	CT	CC	CC	CC	CC
S2_13799066	A/G	2	13799066	NA	NA	NA	NA	NA	NA	NA	GG	NN	GG	GG	GG	GG	GG	AA	GG	GG	GG	AA	GG	AA	AA	GG	GG	GG	AA	AA	AA	AA	GG	AA	AA	AA	GG	GG	AG	AG	AA	AG	AG	AA	AG	NN	AG	AA	AA
S2_13803586	A/T	2	13803586	NA	NA	NA	NA	NA	NA	NA	AA	TT	TT	NN	TT	TT	TT	AA	TT	TT	TT	AA	TT	AA	AA	TT	AA	TT	AA	AA	AA	AA	TT	AA	AA	AA	TT	TT	NN	TT	AA	NN	AT	AA	AT	NN	AT	AA	AA
S2_13803595	G/A	2	13803595	NA	NA	NA	NA	NA	NA	NA	GG	AA	AA	NN	AA	AA	AA	GG	GG	AA	AA	GG	AA	GG	GG	AA	GG	GG	GG	GG	GG	GG	AA	GG	GG	GG	AA	AA	NN	AA	GG	NN	GA	GG	GA	NN	GA	GG	GG
S2_13823378	T/C	2	13823378	NA	NA	NA	NA	NA	NA	NA	TC	CC	CC	CC	CC	CC	CC	TT	TT	CC	CC	TT	CC	TT	TT	CC	TT	TT	TT	TT	TT	TT	CC	TT	TT	TT	TT	CC	TC	CC	TC	TC	TC	TT	TC	TC	TC	TT	TT
S2_13823416	G/A	2	13823416	NA	NA	NA	NA	NA	NA	NA	GG	GG	GG	GG	GG	GG	GG	GG	GG	GG	GG	GG	GG	GG	GG	GG	GG	GG	GG	GG	GG	GG	GG	GG	GG	GG	GG	GG	GG	GG	GG	GG	GG	GG	GG	GG	GG	GG	GG
S2_14068103	C/G	2	14068103	NA	NA	NA	NA	NA	NA	NA	CC	CC	CG	CC	CC	CC	CC	CC	CC	CC	CC	CC	CC	CC	CC	CC	CC	CC	CC	CC	CC	CC	CC	CC	CC	CC	CC	CC	CC	CC	CC	CC	CC	CC	CC	CC	CC	CC	CC
S2_14068379	G/T	2	14068379	NA	NA	NA	NA	NA	NA	NA	NN	NN	NN	NN	NN	NN	GG	GG	GG	NN	TT	GG	NN	NN	NN	NN	NN	NN	NN	NN	NN	NN	NN	NN	NN	GG	GG	NN	NN	NN	NN	NN	NN	NN	NN	NN	NN	NN	NN
S2_14071295	C/T	2	14071295	NA	NA	NA	NA	NA	NA	NA	TT	TT	CT	CC	CT	CC	CC	CC	CC	TT	TT	CC	CC	CC	CC	CC	CC	CC	CC	CC	CC	CC	TT	CC	CC	CC	CC	CC	CT	CT	CT	CT	CT	CC	CT	CT	CC	CC	CC
S2_14093339	G/A	2	14093339	NA	NA	NA	NA	NA	NA	NA	AA	GA	AA	NN	NN	NN	AA	GG	AA	GA	AA	GG	NN	NN	GG	AA	GG	AA	GG	GG	GG	NN	AA	NN	NN	GG	AA	GG	NN	NN	NN	NN	AA	NN	GG	AA	NN	GG	GG
S2_14104172	A/T	2	14104172	NA	NA	NA	NA	NA	NA	NA	TT	TT	TT	TT	TT	TT	TT	AA	TT	TT	TT	AA	NN	AA	AA	TT	AA	TT	AA	AA	AA	AA	TT	AA	AA	AA	TT	AA	AT	TT	AT	AA	TT	AA	AT	AT	AA	AA	AA
S2_14109274	C/T	2	14109274	NA	NA	NA	NA	NA	NA	NA	CT	NN	NN	NN	NN	NN	NN	CC	CC	NN	NN	CC	NN	NN	NN	NN	NN	NN	NN	NN	NN	NN	NN	NN	NN	NN	NN	NN	NN	NN	NN	NN	NN	NN	NN	NN	NN	NN	NN
S2_14228202	T/C	2	14228202	NA	NA	NA	NA	NA	NA	NA	TC	CC	TT	NN	NN	CC	CC	TT	CC	NN	TT	TT	TT	TT	TT	CC	TT	CC	NN	NN	NN	TT	NN	NN	TT	TT	CC	TT	NN	TC	TT	TT	NN	TT	TC	NN	NN	NN	TT
S2_14228206	A/G	2	14228206	NA	NA	NA	NA	NA	NA	NA	AA	AA	AA	NN	NN	AA	AA	AA	AA	NN	AA	AA	AA	AA	AA	AA	AA	AA	NN	NN	NN	AA	NN	NN	AA	AA	AA	AA	NN	AA	AG	AG	NN	AA	AA	NN	NN	NN	AG
S2_14229236	G/A	2	14229236	NA	NA	NA	NA	NA	NA	NA	GG	GG	GG	GG	GG	GG	GG	GG	GG	GG	GG	GG	GG	GG	GG	GG	GG	GG	GG	GG	GG	GG	GG	GG	GG	GG	GG	GG	GG	GG	GG	GG	GA	GG	GG	GG	GG	GG	GA
S2_14229246	C/A	2	14229246	NA	NA	NA	NA	NA	NA	NA	CA	AA	CC	AA	CA	AA	AA	AA	AA	CC	CC	CC	CC	CC	AA	AA	AA	AA	AA	CC	CC	AA	CC	AA	CC	CC	AA	AA	CC	CC	CC	CC	CA	CA	CA	CC	CA	CC	CC
S2_14229294	T/G	2	14229294	NA	NA	NA	NA	NA	NA	NA	TG	GG	TT	GG	TG	GG	GG	TT	GG	TT	TT	TT	TT	TT	TT	GG	TT	GG	TT	TT	TT	TT	TT	TT	TT	TT	GG	TT	TT	TT	TT	NN	TG	TT	TG	TT	TT	TT	TT
S2_14229306	T/G	2	14229306	NA	NA	NA	NA	NA	NA	NA	TG	GG	TT	GG	TG	GG	NN	TT	GG	TT	TT	TT	TT	TT	TT	GG	TT	GG	TT	TT	TT	TT	TT	TT	TT	TT	GG	TT	TT	TT	TT	NN	TG	TT	TG	TT	NN	TT	TT
S2_14234598	A/G	2	14234598	NA	NA	NA	NA	NA	NA	NA	AA	NN	AA	NN	NN	NN	NN	AA	NN	NN	AA	NN	NN	NN	NN	NN	NN	NN	NN	NN	NN	NN	NN	AA	NN	AA	GG	AA	NN	NN	NN	NN	NN	NN	NN	NN	NN	NN	NN
S2_14234606	T/C	2	14234606	NA	NA	NA	NA	NA	NA	NA	TT	NN	TT	NN	NN	NN	NN	TT	NN	NN	TT	NN	NN	NN	NN	NN	NN	NN	NN	NN	NN	NN	NN	TT	NN	TT	CC	TT	NN	NN	NN	NN	NN	NN	NN	NN	NN	NN	NN
S2_14234617	A/C	2	14234617	NA	NA	NA	NA	NA	NA	NA	AA	NN	AA	NN	NN	NN	NN	CC	NN	NN	AA	NN	NN	NN	NN	NN	NN	NN	NN	NN	NN	NN	NN	CC	NN	AA	AA	CC	NN	NN	NN	NN	NN	NN	NN	NN	NN	NN	NN
S2_14244087	G/A	2	14244087	NA	NA	NA	NA	NA	NA	NA	GA	AA	AA	GG	GA	GG	GA	GG	GG	GG	GG	GG	GG	GG	GG	GA	GG	GG	GG	GG	GG	GG	GG	GG	GG	GG	GG	GG	GG	GA	GA	GA	GA	NN	GG	GG	GG	GG	GG
S2_14244855	C/G	2	14244855	NA	NA	NA	NA	NA	NA	NA	CC	NN	NN	NN	NN	CC	NN	CC	CC	CC	NN	CC	NN	NN	NN	NN	NN	NN	NN	NN	NN	NN	NN	NN	NN	CC	NN	NN	NN	NN	NN	NN	NN	NN	NN	NN	NN	NN	NN
S2_14258879	G/A	2	14258879	NA	NA	NA	NA	NA	NA	NA	NN	NN	AA	NN	AA	NN	GA	NN	NN	AA	NN	NN	AA	NN	GG	GG	GG	GG	NN	GG	NN	GG	AA	GG	NN	NN	NN	GG	NN	GA	NN	NN	GA	GG	GG	NN	NN	NN	GG
S2_14264347	G/A	2	14264347	NA	NA	NA	NA	NA	NA	NA	GG	GG	GG	GG	GA	GG	GG	GG	GG	GG	GG	GG	GG	NN	GG	GG	GG	GG	GG	GG	GG	GG	GG	GG	GG	GG	GG	GG	GG	GG	GG	GG	GG	GG	GA	GG	GG	GG	GA
S2_14425555	C/T	2	14425555	NA	NA	NA	NA	NA	NA	NA	CT	CC	TT	CC	CT	TT	CT	TT	TT	TT	TT	CC	CC	CC	CC	TT	CC	TT	CC	TT	TT	TT	TT	TT	CC	CC	TT	TT	TT	CC	CT	CT	TT	CT	CC	TT	TT	CT	CT
S2_14478094	C/T	2	14478094	NA	NA	NA	NA	NA	NA	NA	CT	TT	CC	CC	CC	CC	CC	CC	TT	CC	CC	CC	CC	CC	CC	CC	TT	TT	CC	CC	CC	CC	CC	CC	CT	CC	TT	CC	CC	CC	CC	CC	CC	CC	CC	CC	CC	CC	CC
S2_14487863	C/A	2	14487863	NA	NA	NA	NA	NA	NA	NA	CC	CC	CC	CC	CC	CC	CC	CC	CC	CC	NN	CC	AA	CC	AA	CC	AA	CC	AA	CC	CC	CC	CC	CC	CC	CC	CC	CC	CC	CC	CC	CC	CC	CC	CC	CC	CC	NN	CC
S2_14487975	A/C	2	14487975	NA	NA	NA	NA	NA	NA	NA	AC	CC	CC	CC	CC	CC	CC	NN	CC	AA	AA	AA	CC	AA	CC	CC	CC	CC	CC	AA	AA	AA	AA	AA	AA	CC	CC	AA	CC	CC	CC	CC	CC	CC	CC	CC	CC	NN	AC
S2_14511554	A/G	2	14511554	NA	NA	NA	NA	NA	NA	NA	AG	AA	AA	AA	AG	AA	AA	GG	AA	GG	GG	AA	AA	AA	AA	AA	AA	AA	AA	AA	GG	AA	GG	GG	AA	AA	AA	GG	AA	AA	AG	AG	AG	AA	AA	AA	AA	AG	AG
S2_14562801	T/C	2	14562801	NA	NA	NA	NA	NA	NA	NA	TT	TT	TT	TT	TT	TC	TT	TT	TT	TT	TT	TT	CC	TT	CC	TC	CC	TT	CC	CC	CC	TT	TT	CC	TT	CC	TT	TT	TC	TC	TC	TT	TC	TC	TC	TC	TC	CC	TT
S2_14597994	T/G	2	14597994	NA	NA	NA	NA	NA	NA	NA	NN	NN	GG	GG	GG	GG	GG	NN	NN	TT	NN	NN	GG	TT	GG	GG	TT	TT	GG	TT	TT	TT	TT	TT	TT	NN	NN	TT	TG	TT	TG	TG	TG	TT	TG	TG	TG	GG	TT
S2_14600790	C/T	2	14600790	NA	NA	NA	NA	NA	NA	NA	CC	CC	CC	NN	CT	CT	TT	CC	CC	CC	CC	CC	CC	NN	CC	NN	CC	NN	NN	CC	NN	CC	CC	CC	NN	CC	CC	NN	NN	NN	CC	CC	CC	CC	CC	CC	CC	CC	CC
S2_14604518	G/A	2	14604518	NA	NA	NA	NA	NA	NA	NA	GA	GG	NN	GG	GG	GG	GG	GA	GG	GG	GG	GG	GG	GG	AA	GG	AA	GG	AA	AA	AA	GG	GG	AA	GG	AA	GG	GG	GG	GG	GG	GG	GG	GG	GG	GG	GG	GG	GG
S2_14606566	T/A	2	14606566	NA	NA	NA	NA	NA	NA	NA	NN	NN	TT	TT	TT	TT	TT	NN	NN	TT	NN	NN	AA	TT	AA	TT	AA	TT	AA	AA	AA	TT	TT	AA	TT	NN	NN	TT	TT	AA	TA	TT	TT	TA	TT	TA	TT	TT	TT
S2_14606637	T/A	2	14606637	NA	NA	NA	NA	NA	NA	NA	TA	TT	TA	AA	AA	TA	AA	TA	AA	TT	TT	TT	AA	TT	AA	AA	AA	AA	AA	AA	AA	TT	TT	AA	TT	AA	TA	TT	AA	AA	TA	TA	TA	TA	TA	TA	TA	TT	TA
S2_14606658	T/G	2	14606658	NA	NA	NA	NA	NA	NA	NA	TG	GG	TG	GG	TT	TT	TG	TT	TT	TT	TT	TT	TT	TT	TT	TT	TT	TT	TT	TT	TT	TT	TT	TT	TT	TT	TT	TT	TG	TT	TT	TT	TG	TT	TT	TG	TT	TT	TT
S2_14616378	A/G	2	14616378	NA	NA	NA	NA	NA	NA	NA	AG	AA	NN	AA	NN	AA	NN	AG	AA	AA	AA	AA	GG	NN	GG	AA	GG	NN	GG	GG	GG	AA	AA	GG	AA	GG	AA	AA	AA	GG	AA	AG	AA	AG	AA	AA	AA	AA	AA
S2_14765349	T/C	2	14765349	NA	NA	NA	NA	NA	NA	NA	TC	TT	TC	CC	TC	TC	TC	TC	CC	TT	TT	TT	CC	TT	CC	TC	CC	CC	CC	CC	CC	TT	TT	CC	TT	CC	CC	TT	CC	TT	TC	TC	CC	TC	CC	CC	CC	CC	TC
S2_14766131	A/C	2	14766131	NA	NA	NA	NA	NA	NA	NA	AC	AA	CC	NN	AC	AC	CC	AC	CC	AA	AA	AA	CC	AA	CC	AC	CC	NN	NN	CC	NN	AA	AA	CC	AA	CC	CC	AA	CC	AA	AC	CC	CC	NN	CC	CC	CC	NN	AC
S2_14766169	G/A	2	14766169	NA	NA	NA	NA	NA	NA	NA	GA	GG	GG	NN	NN	GG	NN	GG	GG	GG	GG	GG	GG	GG	GG	GG	GG	NN	NN	GG	NN	GG	GG	AA	GG	GG	GG	GG	GG	NN	GA	GA	GG	NN	NN	NN	GG	NN	GA
S2_14786447	T/C	2	14786447	NA	NA	NA	NA	NA	NA	NA	TC	TT	TC	CC	TC	TC	TC	TC	CC	TT	TT	TT	CC	TT	CC	TC	CC	CC	CC	CC	CC	TT	TT	CC	TT	CC	CC	TT	CC	TC	CC	CC	CC	TC	CC	CC	CC	CC	TC
S2_14786458	G/A	2	14786458	NA	NA	NA	NA	NA	NA	NA	GA	GG	GA	AA	GA	GA	GA	GA	AA	GG	GG	GG	AA	GG	AA	GA	AA	AA	AA	AA	AA	GG	GG	AA	GG	AA	AA	GG	AA	GA	AA	AA	AA	GA	AA	AA	AA	AA	GA
S2_14807478	A/G	2	14807478	NA	NA	NA	NA	NA	NA	NA	NN	NN	AA	NN	AA	AA	AA	NN	NN	AA	NN	AA	GG	AA	GG	AA	GG	AA	GG	GG	GG	AA	AA	GG	AA	NN	AA	AA	AA	AG	AG	AA	AA	AA	AG	AA	NN	AG	AA
S2_14934450	T/C	2	14934450	NA	NA	NA	NA	NA	NA	NA	NN	NN	NN	NN	NN	TT	TT	NN	NN	TT	NN	NN	NN	NN	NN	TT	CC	NN	CC	NN	NN	NN	TT	NN	TT	NN	NN	NN	TC	NN	NN	TT	NN	NN	NN	TC	NN	TT	NN
S2_14945253	G/A	2	14945253	NA	NA	NA	NA	NA	NA	NA	GG	GG	GG	GG	GA	GG	GG	GA	GG	GG	GG	GG	AA	GG	AA	GG	AA	GG	AA	AA	GG	GG	GG	GG	GG	GG	GG	GG	GA	GG	GA	GA	GG	GG	GG	GA	GG	GG	GG
S2_14949400	A/C	2	14949400	NA	NA	NA	NA	NA	NA	NA	NN	NN	AC	NN	NN	AA	AC	NN	NN	NN	NN	NN	NN	NN	CC	AA	CC	CC	CC	CC	NN	AA	AA	CC	NN	NN	NN	AA	CC	NN	AC	NN	NN	CC	CC	CC	NN	NN	AC
S2_14969562	C/T	2	14969562	NA	NA	NA	NA	NA	NA	NA	CT	TT	CT	CC	CT	TT	CC	TT	CC	CC	CC	TT	TT	TT	TT	CC	TT	CC	TT	TT	TT	TT	CC	TT	TT	TT	CC	TT	TT	TT	CT	CT	CT	CT	CT	CT	CT	CT	CT
S2_14969757	G/A	2	14969757	NA	NA	NA	NA	NA	NA	NA	NN	GG	NN	NN	NN	NN	GG	AA	NN	GG	GG	NN	AA	AA	AA	GG	AA	GG	NN	NN	AA	AA	GG	AA	AA	AA	NN	AA	NN	GA	NN	GA	GA	GG	GG	GA	GA	GA	GA
S2_14969796	G/A	2	14969796	NA	NA	NA	NA	NA	NA	NA	NN	GG	NN	NN	NN	NN	GG	AA	NN	GG	GG	NN	AA	AA	AA	GG	AA	GG	NN	NN	AA	AA	GG	AA	AA	AA	NN	AA	NN	GA	NN	GA	GA	GG	GG	AA	AA	GA	GA
S2_14969845	T/C	2	14969845	NA	NA	NA	NA	NA	NA	NA	TC	TT	NN	NN	NN	NN	TT	NN	TT	CC	NN	TT	TT	TT	TT	TT	TT	TT	NN	NN	TT	TT	CC	TT	TT	TT	TT	TT	NN	TT	NN	TT	TT	TT	TT	TT	TC	TT	TT
S2_14969882	C/T	2	14969882	NA	NA	NA	NA	NA	NA	NA	CT	TT	NN	NN	NN	NN	TT	NN	TT	TT	NN	CC	CC	CC	CC	CT	CC	TT	NN	NN	CC	CC	TT	CC	CC	CC	TT	CC	NN	CT	NN	CT	CT	TT	TT	CT	CT	CT	CC
S2_14996180	C/T	2	14996180	NA	NA	NA	NA	NA	NA	NA	CT	TT	CT	TT	CT	CC	TT	CT	TT	TT	TT	TT	TT	TT	TT	CT	CC	TT	TT	TT	TT	TT	TT	TT	TT	CC	TT	TT	TT	CC	CT	CT	TT	CT	CT	CT	TT	TT	CT
S2_14997885	T/C	2	14997885	NA	NA	NA	NA	NA	NA	NA	TC	CC	TC	CC	TC	TT	TC	TC	TT	CC	CC	CC	CC	CC	CC	TT	TT	TT	CC	CC	CC	CC	CC	CC	CC	TT	TT	CC	CC	TT	TC	TC	TC	TC	TC	TC	TC	CC	TC
S2_14997911	C/T	2	14997911	NA	NA	NA	NA	NA	NA	NA	CT	TT	CT	TT	CT	CC	CT	CT	CC	TT	TT	TT	TT	TT	TT	CC	CC	CC	TT	TT	TT	TT	TT	TT	TT	CC	CC	TT	TT	CC	CT	CT	CT	CT	CT	CT	CT	TT	CT
S2_15065319	C/G	2	15065319	NA	NA	NA	NA	NA	NA	NA	GG	NN	NN	NN	NN	NN	GG	GG	GG	GG	GG	GG	NN	NN	GG	NN	CC	GG	NN	GG	GG	GG	GG	NN	NN	GG	GG	GG	GG	CC	CG	CG	GG	NN	NN	NN	NN	NN	GG
S2_15072500	G/A	2	15072500	NA	NA	NA	NA	NA	NA	NA	GA	AA	NN	NN	NN	NN	GG	GG	GG	GG	GG	GG	NN	NN	GG	NN	NN	NN	NN	GG	NN	NN	NN	GG	GG	GG	GG	NN	NN	NN	NN	NN	NN	NN	NN	NN	NN	AA	NN
S2_15182419	G/A	2	15182419	NA	NA	NA	NA	NA	NA	NA	GA	GG	NN	GG	AA	AA	GA	GG	GG	AA	AA	GG	GG	GG	GG	AA	GG	GG	GA	GG	GG	GG	GA	GG	GG	GG	GG	GA	GG	NN	GA	GA	GA	GG	GA	GA	GG	GG	GA
S2_15202307	C/T	2	15202307	NA	NA	NA	NA	NA	NA	NA	CT	TT	TT	TT	TT	TT	TT	CC	TT	TT	TT	CC	TT	CC	CC	TT	CC	TT	CC	CC	CC	CC	TT	CC	CC	CC	TT	TT	TT	TT	TT	TT	TT	TT	TT	TT	CT	TT	TT
S2_15202638	C/A	2	15202638	NA	NA	NA	NA	NA	NA	NA	CA	AA	NN	AA	AA	AA	AA	CA	AA	AA	AA	CC	AA	CC	CC	AA	AA	AA	CC	CC	CC	CC	AA	CC	CC	CC	AA	AA	AA	AA	AA	AA	AA	AA	AA	AA	CA	AA	AA
S2_15224467	A/G	2	15224467	NA	NA	NA	NA	NA	NA	NA	AA	AA	NN	AA	NN	AA	AA	AG	AA	AA	AA	AA	AA	NN	AA	AA	GG	AA	AA	AA	AA	AA	AA	AA	AA	AA	AA	AA	NN	AG	AA	AA	AA	AA	AA	AA	AA	AA	AA
S2_15283745	A/G	2	15283745	NA	NA	NA	NA	NA	NA	NA	AG	GG	NN	NN	NN	NN	NN	AA	AA	NN	AA	AA	NN	NN	AA	NN	AA	NN	NN	AA	AA	AA	NN	AA	NN	AA	NN	AA	NN	AA	NN	AA	NN	NN	AA	AA	AA	NN	NN
S2_15369460	G/A	2	15369460	NA	NA	NA	NA	NA	NA	NA	GG	GG	GG	GG	NN	GG	NN	GG	GG	NN	AA	GG	GG	NN	GG	GG	GG	GG	GG	GG	GG	NN	NN	GG	GG	GG	GG	GG	NN	GG	GG	GG	GG	GG	GG	GG	GG	GG	GG
S2_15370356	A/C	2	15370356	NA	NA	NA	NA	NA	NA	NA	CC	CC	AC	CC	NN	CC	AC	AA	CC	CC	CC	CC	CC	NN	CC	CC	AA	CC	NN	CC	CC	CC	CC	CC	CC	CC	CC	AA	CC	CC	CC	AC	CC	CC	CC	AC	CC	CC	CC
S2_15370373	T/C	2	15370373	NA	NA	NA	NA	NA	NA	NA	TC	CC	TC	TC	NN	TT	TC	TT	CC	CC	CC	TT	TT	NN	TT	TC	TT	CC	NN	TT	TT	TT	CC	TT	TT	TT	CC	TT	TC	TT	TT	TT	TC	TT	TT	TC	TC	TC	TC
S2_15370385	T/C	2	15370385	NA	NA	NA	NA	NA	NA	NA	TC	CC	TC	CC	NN	TT	TC	TT	CC	CC	CC	TT	TT	NN	TT	TC	TT	CC	NN	TT	TT	TT	CC	TT	TT	TT	CC	TT	CC	CC	TT	TT	TC	CC	TC	TC	TC	TC	TC
S2_15418078	A/C	2	15418078	NA	NA	NA	NA	NA	NA	NA	AC	CC	AA	AA	AA	AA	AA	AA	CC	AA	CC	AA	AA	AA	CC	AC	CC	CC	AA	AA	AA	AA	CC	AA	CC	CC	CC	CC	CC	CC	AA	AA	AA	AC	AC	AC	AC	AC	CC
S2_15418089	G/A	2	15418089	NA	NA	NA	NA	NA	NA	NA	GA	AA	GG	GG	GG	GG	GG	GG	AA	GG	AA	GG	GG	GG	AA	GA	AA	AA	GG	GG	GG	GG	AA	GG	AA	AA	AA	AA	AA	AA	GG	GG	GG	GA	GA	GA	GA	GA	AA
S2_15418215	T/C	2	15418215	NA	NA	NA	NA	NA	NA	NA	TT	TT	NN	NN	NN	NN	NN	TT	TT	NN	NN	TT	NN	NN	NN	NN	CC	NN	NN	NN	NN	NN	NN	NN	NN	CC	TT	NN	NN	NN	TT	TT	NN	NN	NN	NN	NN	NN	NN
S2_15448280	A/T	2	15448280	NA	NA	NA	NA	NA	NA	NA	NN	NN	NN	NN	NN	NN	NN	NN	AA	NN	NN	NN	NN	NN	NN	NN	NN	NN	NN	NN	NN	NN	NN	NN	NN	NN	NN	NN	NN	NN	NN	NN	NN	NN	NN	NN	NN	NN	NN
S2_15448306	G/A	2	15448306	NA	NA	NA	NA	NA	NA	NA	NN	NN	NN	NN	NN	NN	NN	NN	GG	GG	NN	NN	NN	NN	NN	NN	NN	NN	NN	NN	NN	NN	NN	NN	NN	NN	NN	NN	NN	NN	NN	NN	NN	NN	NN	NN	NN	NN	NN
S2_15448344	G/T	2	15448344	NA	NA	NA	NA	NA	NA	NA	GG	NN	NN	NN	NN	NN	NN	GG	TT	TT	TT	GG	NN	NN	NN	NN	NN	NN	NN	NN	NN	NN	NN	NN	NN	TT	NN	NN	NN	NN	NN	NN	NN	NN	NN	NN	NN	NN	NN
S2_15461472	T/A	2	15461472	NA	NA	NA	NA	NA	NA	NA	TA	TA	TA	TA	TA	TA	TA	TT	TT	TA	TA	TT	TA	TT	TA	TA	TA	TA	TT	TT	TT	TT	TA	TT	TA	TA	TT	TT	TA	TA	TA	TA	TA	TT	TA	TA	TA	TA	TA
S2_15537282	T/G	2	15537282	NA	NA	NA	NA	NA	NA	NA	TG	GG	NN	GG	GG	TG	GG	TT	GG	GG	GG	TT	GG	NN	GG	NN	GG	GG	TT	TT	TT	TT	GG	TT	GG	GG	GG	GG	TG	GG	TT	NN	TG	TT	GG	NN	GG	TG	TG
S2_15556180	G/A	2	15556180	NA	NA	NA	NA	NA	NA	NA	GA	AA	AA	AA	GA	GA	AA	GG	GG	AA	AA	GG	AA	GA	AA	GA	AA	GG	GG	GG	GG	GG	AA	GG	AA	AA	GG	AA	GA	AA	AA	AA	GA	GG	AA	AA	AA	AA	GA
S2_15556647	A/G	2	15556647	NA	NA	NA	NA	NA	NA	NA	GG	GG	GG	GG	AG	AG	GG	NN	NN	GG	GG	NN	GG	AA	GG	AG	GG	AA	AA	AA	AA	AA	GG	AA	GG	GG	NN	GG	GG	GG	GG	GG	AG	AA	GG	GG	GG	AG	AG
S2_15556656	G/A	2	15556656	NA	NA	NA	NA	NA	NA	NA	GA	GG	GG	GG	GA	GG	GA	NN	NN	AA	AA	NN	GG	GG	GG	GG	GG	GG	GG	GG	GG	GG	AA	GG	GG	GG	NN	GG	GG	GG	GG	GG	GG	GG	GA	GG	GG	GG	GG
S2_15816858	G/T	2	15816858	NA	NA	NA	NA	NA	NA	NA	GG	GG	NN	NN	NN	NN	NN	NN	GG	NN	GG	GG	NN	NN	NN	NN	NN	NN	NN	NN	NN	NN	NN	TT	NN	GG	GG	NN	NN	NN	NN	NN	NN	NN	NN	NN	NN	NN	NN
S2_15816859	A/C	2	15816859	NA	NA	NA	NA	NA	NA	NA	AA	AA	NN	NN	NN	NN	NN	NN	AA	NN	AA	AA	NN	NN	NN	NN	NN	NN	NN	NN	NN	NN	NN	CC	NN	AA	AA	NN	NN	NN	NN	NN	NN	NN	NN	NN	NN	NN	NN
S2_15962857	T/A	2	15962857	NA	NA	NA	NA	NA	NA	NA	TA	TT	TT	NN	NN	TT	TT	TT	NN	AA	AA	TT	TT	TT	TT	TT	TT	NN	TT	TT	TT	TT	AA	TT	TT	AA	TT	TT	TT	TT	TT	TT	TT	TT	TT	TT	TT	TT	NN
S2_16078517	T/G	2	16078517	NA	NA	NA	NA	NA	NA	NA	TT	NN	TG	TG	TT	TT	TT	TT	GG	GG	GG	TT	TT	TT	TT	GG	TT	GG	TT	TT	TT	TT	GG	TT	TT	GG	GG	GG	TG	TG	TG	TG	TG	GG	TG	TG	TG	GG	TG
S2_16138325	C/A	2	16138325	NA	NA	NA	NA	NA	NA	NA	NN	NN	CA	CA	CA	CA	CA	NN	NN	AA	NN	NN	AA	CC	CC	CC	CC	NN	CC	CC	CC	CC	AA	CC	CC	NN	NN	AA	CC	CC	CA	CA	CA	AA	CC	CC	CC	CA	CA
S2_16167293	A/C	2	16167293	NA	NA	NA	NA	NA	NA	NA	AA	NN	AA	AA	AA	AA	AA	AA	NN	NN	NN	AA	AA	AA	AA	AA	AA	CC	AA	AA	AA	AA	NN	AA	AA	NN	NN	AA	AA	AA	AA	AA	AA	AA	AA	AA	AC	AA	AA
S2_16194372	T/G	2	16194372	NA	NA	NA	NA	NA	NA	NA	TG	GG	NN	NN	NN	NN	NN	TT	GG	GG	GG	TT	NN	NN	NN	GG	TT	NN	NN	NN	NN	NN	GG	NN	NN	GG	GG	TT	NN	NN	NN	TG	NN	NN	NN	NN	NN	NN	TG
S2_16261690	T/C	2	16261690	NA	NA	NA	NA	NA	NA	NA	TC	CC	CC	CC	CC	CC	CC	TT	TT	NN	TT	TT	NN	TT	TT	CC	NN	TT	TT	TT	TT	TT	TT	TT	NN	TT	TT	TT	CC	CC	CC	CC	TC	CC	TC	TC	CC	CC	TC
S2_16286568	C/T	2	16286568	NA	NA	NA	NA	NA	NA	NA	CC	CC	NN	TT	NN	NN	NN	CC	CC	CC	CC	CC	NN	NN	NN	TT	CC	CC	NN	NN	NN	NN	CC	CC	NN	CC	CC	NN	NN	NN	CT	CT	TT	CC	CC	NN	NN	NN	CT
S2_16301368	T/A	2	16301368	NA	NA	NA	NA	NA	NA	NA	NN	TT	NN	TT	NN	NN	NN	TT	TT	NN	NN	TT	TT	TT	NN	NN	TA	NN	NN	TT	NN	NN	NN	TT	TT	TT	TT	TT	NN	NN	NN	TA	NN	TA	TA	TT	TA	TT	TT
S2_16301369	T/A	2	16301369	NA	NA	NA	NA	NA	NA	NA	NN	TT	NN	TT	NN	NN	NN	TT	TT	NN	NN	TT	TT	TT	NN	NN	TA	NN	NN	TT	NN	NN	NN	TT	TT	TT	TT	TT	NN	NN	NN	TA	NN	TA	TA	TT	TA	TT	TT
S2_16517175	T/C	2	16517175	NA	NA	NA	NA	NA	NA	NA	TT	TT	TT	TT	TT	TC	TT	TT	TT	TT	TT	TT	TT	TT	TT	TT	TT	TT	TT	TT	TT	TT	TT	TT	TT	TT	TT	TT	TT	TT	TC	TC	TC	TT	TT	TT	TT	TC	TT
S2_16608883	G/A	2	16608883	NA	NA	NA	NA	NA	NA	NA	GG	GG	GG	GG	GG	GG	GG	GG	GG	GA	GG	GG	AA	GG	GG	GG	AA	GG	GG	GG	GG	GG	GG	GG	AA	GG	GG	AA	GG	GG	GG	GG	GG	GA	GG	GA	GG	GG	GA
S2_16680742	C/T	2	16680742	NA	NA	NA	NA	NA	NA	NA	CT	CC	CC	CC	NN	NN	NN	CC	CC	CC	CC	TT	CC	NN	TT	NN	CC	CC	NN	CC	CC	TT	CC	TT	NN	CC	CC	CC	CC	CC	TT	CC	CC	CC	CC	NN	NN	CC	CC
S2_16727021	G/A	2	16727021	NA	NA	NA	NA	NA	NA	NA	NN	NN	NN	NN	NN	NN	NN	NN	NN	NN	NN	NN	NN	NN	NN	NN	NN	NN	NN	NN	NN	NN	NN	NN	NN	NN	AA	NN	NN	NN	NN	NN	NN	NN	NN	NN	NN	NN	NN
S2_16906815	T/C	2	16906815	NA	NA	NA	NA	NA	NA	NA	TT	TT	TT	TT	TT	TT	TT	TT	TT	TT	TT	TT	CC	TT	CC	TT	CC	TT	TT	TT	TT	TT	TT	TT	TT	TT	TT	TT	TC	CC	TT	TT	TT	TC	TT	TT	TT	TT	TT
S2_17275176	T/C	2	17275176	NA	NA	NA	NA	NA	NA	NA	TC	CC	CC	NN	CC	CC	CC	TT	CC	NN	CC	TT	TT	TT	TT	NN	TT	NN	NN	TT	TT	TT	CC	TT	TT	CC	CC	TT	NN	TT	TC	TC	CC	NN	TC	NN	NN	NN	TT
S2_17275281	T/C	2	17275281	NA	NA	NA	NA	NA	NA	NA	TC	CC	CC	CC	CC	NN	CC	TT	CC	CC	CC	TT	NN	NN	TT	CC	TT	CC	NN	TT	TT	TT	CC	TC	TT	CC	CC	TT	TC	TC	TC	TC	CC	TC	TC	CC	NN	CC	TC
S2_17275422	G/A	2	17275422	NA	NA	NA	NA	NA	NA	NA	NN	NN	GG	GG	GG	GG	GG	NN	NN	GG	NN	NN	GG	GG	AA	GG	GG	GG	GG	GG	GG	GG	GG	GG	GG	NN	NN	GG	GG	GG	GG	GG	GG	GA	GG	GG	GG	GG	GG
S2_17321982	A/T	2	17321982	NA	NA	NA	NA	NA	NA	NA	NN	NN	NN	NN	NN	NN	TT	NN	TT	NN	NN	AA	TT	NN	AA	NN	TT	TT	NN	NN	NN	NN	TT	AA	NN	TT	NN	TT	TT	TT	TT	AT	TT	NN	NN	NN	TT	NN	NN
S2_17425703	A/G	2	17425703	NA	NA	NA	NA	NA	NA	NA	AG	GG	AG	AG	GG	AA	AG	AA	AA	AA	AA	AA	AA	AA	AA	AG	GG	AA	GG	AA	AA	AA	AA	AA	GG	AA	AA	GG	AA	GG	AG	AG	AG	AG	AG	AG	AG	AG	AA
S2_17482295	G/A	2	17482295	NA	NA	NA	NA	NA	NA	NA	GA	GG	GG	GA	GG	GG	GG	GG	AA	AA	AA	GG	GG	GG	GG	GA	GG	AA	GG	GG	GG	GG	AA	GG	GG	AA	AA	GG	GG	GG	GG	GG	GG	GA	GG	GA	GA	GG	GG
S2_17548281	G/A	2	17548281	NA	NA	NA	NA	NA	NA	NA	GA	GG	GG	GG	GG	GG	GG	GG	GG	AA	AA	GG	GG	GG	GG	GG	GG	GG	GG	GG	GG	GG	AA	GG	GG	AA	GG	GG	GA	GG	GG	GG	GG	GG	GA	GA	GA	GG	GG
S2_19150492	T/C	2	19150492	NA	NA	NA	NA	NA	NA	NA	CC	CC	CC	NN	NN	TC	TC	TT	TT	CC	CC	TT	TT	NN	CC	CC	TT	NN	CC	NN	NN	NN	CC	TT	CC	TT	TT	TT	CC	TT	CC	NN	TC	TC	TT	TC	NN	CC	TC
S2_19186305	T/C	2	19186305	NA	NA	NA	NA	NA	NA	NA	NN	NN	NN	NN	NN	TC	NN	NN	CC	NN	NN	NN	NN	NN	NN	NN	TT	NN	NN	TT	TT	NN	CC	NN	NN	NN	CC	TT	NN	NN	NN	NN	NN	NN	NN	NN	NN	NN	CC
S2_19248688	A/G	2	19248688	NA	NA	NA	NA	NA	NA	NA	AG	GG	NN	NN	NN	AA	NN	AA	GG	NN	AA	AA	NN	NN	AA	GG	GG	GG	AA	AA	NN	AA	AA	AA	AA	GG	GG	AA	GG	GG	AG	AG	GG	AG	GG	AG	NN	GG	AG
S2_19320825	G/A	2	19320825	NA	NA	NA	NA	NA	NA	NA	GG	NN	GG	GA	GA	GG	GA	GG	NN	GG	GG	GG	GG	GG	GG	AA	GG	AA	GG	GG	GG	GG	GG	GG	GG	NN	NN	GG	AA	AA	GA	GA	GA	GA	GA	GA	GA	GA	GG
S2_19422737	A/G	2	19422737	NA	NA	NA	NA	NA	NA	NA	AG	GG	AG	AG	AG	AG	AG	AA	GG	AA	AA	AA	GG	AA	AA	GG	GG	GG	AA	AA	AA	AA	AA	AA	AA	GG	GG	AA	GG	GG	AG	AG	AG	AG	AG	AG	AG	AG	AG
S2_19422821	T/C	2	19422821	NA	NA	NA	NA	NA	NA	NA	TT	TT	TT	TT	TT	TT	TT	TT	TT	TT	TT	TT	TT	TT	TT	TT	TT	TT	TT	TT	TT	TT	TT	TT	TT	TT	TT	TT	TT	TT	TT	TT	TT	TT	TT	TT	TT	TT	TT
S2_19437983	C/A	2	19437983	NA	NA	NA	NA	NA	NA	NA	CC	CC	CC	CC	CC	CC	CC	CC	CC	CC	CC	CC	AA	CC	CC	CC	AA	CC	CC	CC	CC	CC	CC	CC	CC	AA	CC	CC	CC	CC	CA	CC	CC	CC	CA	CA	CC	CC	CC
S2_19438001	T/A	2	19438001	NA	NA	NA	NA	NA	NA	NA	TT	TT	NN	NN	NN	TT	NN	TT	TT	TT	TT	TT	NN	NN	NN	NN	NN	NN	NN	NN	NN	NN	NN	NN	NN	TT	TT	AA	TT	TT	NN	NN	NN	NN	NN	NN	NN	TT	NN
S2_19438019	G/C	2	19438019	NA	NA	NA	NA	NA	NA	NA	GG	GG	NN	NN	NN	GG	NN	GG	GG	GG	GG	GG	NN	NN	NN	NN	NN	NN	NN	NN	NN	NN	NN	NN	NN	GG	GG	GG	CC	GG	NN	NN	NN	NN	NN	NN	NN	GG	NN
S2_19438033	G/A	2	19438033	NA	NA	NA	NA	NA	NA	NA	GG	GG	NN	NN	NN	GG	NN	GG	GG	GG	GG	GG	NN	NN	NN	NN	NN	NN	NN	NN	NN	NN	NN	NN	NN	AA	GG	GG	AA	GG	NN	NN	NN	NN	NN	NN	NN	GG	NN
S2_19438044	A/T	2	19438044	NA	NA	NA	NA	NA	NA	NA	AA	AA	NN	NN	NN	AA	NN	AA	AA	AA	AA	AA	NN	NN	NN	NN	NN	NN	NN	NN	NN	NN	NN	NN	NN	TT	AA	AA	TT	AA	NN	NN	NN	NN	NN	NN	NN	AA	NN
S2_19637647	A/G	2	19637647	NA	NA	NA	NA	NA	NA	NA	AA	AA	GG	AA	AA	AA	AA	AA	AA	AA	AA	AA	AA	NN	AA	AA	AA	AA	AA	AA	AA	AA	AA	AA	AA	AA	AA	AA	AA	AA	AA	AA	AA	AA	AA	AA	NN	AA	AG
S2_19641696	C/T	2	19641696	NA	NA	NA	NA	NA	NA	NA	CT	TT	CT	CT	CT	TT	CC	CC	CC	CC	TT	CC	CC	CC	CC	CC	CC	CC	TT	CC	CC	CC	CC	CC	CC	CC	CC	CC	CC	CC	CT	CT	CC	CT	CC	CC	TT	CT	CT
S2_19641705	T/C	2	19641705	NA	NA	NA	NA	NA	NA	NA	TT	TT	TC	TT	TT	TT	TT	TT	TT	TT	TT	TT	TT	TT	TT	TC	TT	TT	TT	TT	TT	TT	TT	TT	TT	TT	TT	TT	TT	TT	TC	TC	TT	TT	TT	TT	TT	TT	TC
S2_19819434	T/G	2	19819434	NA	NA	NA	NA	NA	NA	NA	GG	GG	GG	GG	TG	GG	TG	TT	GG	GG	GG	TT	GG	TT	GG	GG	TT	GG	TT	TT	TT	TT	GG	TT	GG	TT	GG	GG	GG	GG	GG	GG	GG	TG	TG	GG	TG	TG	GG
S2_19916486	T/C	2	19916486	NA	NA	NA	NA	NA	NA	NA	NN	NN	TT	TT	TT	TT	TT	NN	NN	TT	NN	NN	TT	TT	CC	TT	TT	TT	TT	TT	TT	TT	CC	TT	CC	NN	NN	TT	TT	TT	TT	TC	TT	TT	TT	TT	TT	TC	TC
S2_19916699	C/T	2	19916699	NA	NA	NA	NA	NA	NA	NA	CT	CC	CT	CC	CT	CC	CC	CC	CC	CC	CC	CC	CC	CC	TT	CC	CC	CC	CC	CC	CC	CC	TT	CC	TT	CC	CC	CC	CC	CC	CT	CT	CC	CT	CT	CT	CC	CT	CT
S2_20008982	T/G	2	20008982	NA	NA	NA	NA	NA	NA	NA	NN	NN	TG	TG	TG	GG	TG	TT	NN	GG	NN	TT	TT	TT	GG	GG	TT	GG	TT	TT	TT	TT	GG	TT	GG	TT	NN	GG	GG	GG	GG	GG	GG	GG	GG	GG	TG	TG	TG
S2_20016361	C/T	2	20016361	NA	NA	NA	NA	NA	NA	NA	TT	NN	NN	NN	NN	NN	NN	NN	TT	NN	NN	CC	NN	CC	NN	NN	NN	NN	NN	NN	NN	CC	NN	NN	NN	CC	TT	TT	NN	NN	NN	NN	NN	NN	NN	NN	NN	NN	NN
S2_20023204	T/C,G	2	20023204	NA	NA	NA	NA	NA	NA	NA	GG	GG	TT	TT	TT	TT	TT	TT	TT	GG	GG	TT	TT	TT	GG	TT	TT	TT	TT	TT	TT	TT	GG	TT	GG	TT	TT	GG	TT	GG	TG	TG	TG	TG	TT	TG	TG	TG	TG
S2_20023210	G/A	2	20023210	NA	NA	NA	NA	NA	NA	NA	AA	AA	GA	GA	GA	AA	GA	GG	AA	AA	AA	GG	GG	GG	AA	AA	GG	AA	GG	GG	GG	GG	AA	GG	AA	GG	AA	AA	AA	AA	AA	AA	AA	AA	AA	AA	GA	GA	GA
S2_20044662	T/A	2	20044662	NA	NA	NA	NA	NA	NA	NA	NN	NN	AA	TA	TA	AA	TA	NN	NN	TT	NN	NN	TT	TT	AA	AA	TT	TT	TT	TT	TT	TT	AA	TT	AA	NN	NN	TT	TA	TT	TA	TA	TA	TT	AA	TA	TA	TA	TA
S2_20215028	G/A	2	20215028	NA	NA	NA	NA	NA	NA	NA	GA	AA	AA	AA	AA	AA	AA	GG	AA	NN	NN	GG	AA	GG	AA	AA	AA	AA	AA	GG	GG	GG	AA	GG	GG	GG	AA	NN	AA	AA	AA	AA	AA	AA	AA	AA	AA	AA	GA
S2_20242690	C/T	2	20242690	NA	NA	NA	NA	NA	NA	NA	NN	NN	NN	NN	CT	CT	NN	NN	NN	TT	NN	NN	NN	NN	CC	CC	CC	NN	CC	CC	NN	CC	TT	CC	CC	NN	NN	TT	CC	TT	CT	CT	NN	CT	NN	CT	NN	NN	NN
S2_20326529	C/T	2	20326529	NA	NA	NA	NA	NA	NA	NA	CC	CC	CC	CC	CT	CC	CC	CC	NN	TT	NN	CC	CC	CC	CC	CC	CC	CC	CC	CC	CC	CC	CC	CC	CC	CC	NN	TT	CC	CC	CC	CC	CC	CC	CC	CC	CT	CT	CC
S2_20363349	G/A	2	20363349	NA	NA	NA	NA	NA	NA	NA	GA	AA	GA	GA	GA	GA	GA	GG	AA	GG	GG	GG	GG	GG	GG	GG	AA	AA	GG	GG	GG	GG	GG	GG	GG	AA	AA	GG	GG	AA	GA	GA	GG	GA	GA	GG	GG	GA	GA
S2_20366298	C/T	2	20366298	NA	NA	NA	NA	NA	NA	NA	CT	CC	CC	CC	CC	CC	CC	CC	CC	TT	TT	CC	TT	CC	CC	CC	CC	CC	CC	CC	CC	CC	CC	CC	CC	CC	CC	TT	CC	CC	CC	CC	CC	CC	CC	CC	CC	CC	CC
S2_20394913	C/T	2	20394913	NA	NA	NA	NA	NA	NA	NA	CT	CC	CC	CC	CC	CC	CC	CC	CC	TT	TT	CC	TT	CC	CC	CC	CC	CC	CC	CC	CC	CC	TT	CC	CC	CC	CC	TT	CC	CC	CC	CC	CC	CT	CC	CC	CC	CT	CT
S2_20395007	G/A	2	20395007	NA	NA	NA	NA	NA	NA	NA	GG	GG	GG	GA	GA	GG	GA	GG	GG	GG	GG	GG	GG	GG	GG	AA	GG	GG	GG	GG	GG	GG	GG	GG	GG	GG	GG	GG	AA	GG	GA	GA	GA	GG	GG	GG	GG	GG	GG
S2_20395010	C/A	2	20395010	NA	NA	NA	NA	NA	NA	NA	CA	CC	CC	CC	CC	CC	CC	CC	CC	AA	AA	CC	AA	CC	CC	CC	CC	CC	CC	CC	CC	CC	AA	CC	CC	CC	CC	AA	CC	AA	CA	CA	CA	CA	CA	CA	CA	CA	CA
S2_20402543	T/C	2	20402543	NA	NA	NA	NA	NA	NA	NA	TT	TT	NN	NN	CC	TC	TC	TT	CC	CC	NN	TT	CC	TC	TT	NN	TT	CC	NN	TT	TT	TT	CC	TT	TT	TT	NN	CC	NN	CC	TC	CC	NN	CC	CC	CC	NN	TC	TC
S2_20402575	C/T	2	20402575	NA	NA	NA	NA	NA	NA	NA	CC	CC	NN	NN	TT	CT	CT	CC	CC	TT	NN	CC	TT	CC	CC	NN	CC	CC	NN	CC	CC	CC	TT	CC	CC	CC	NN	TT	NN	TT	CT	TT	NN	TT	CT	TT	NN	CT	CC
S2_20562989	T/C	2	20562989	NA	NA	NA	NA	NA	NA	NA	TC	CC	CC	CC	CC	CC	CC	TT	CC	CC	CC	TT	CC	TT	TT	CC	CC	CC	TT	TT	TT	TT	CC	TT	TT	TT	CC	CC	CC	CC	TC	TC	CC	CC	CC	CC	CC	TC	TC
S2_20566458	C/T	2	20566458	NA	NA	NA	NA	NA	NA	NA	NN	NN	TT	TT	TT	TT	TT	NN	NN	TT	NN	NN	TT	CC	CC	TT	TT	CT	CC	CC	CC	CC	TT	CC	CC	NN	NN	TT	TT	TT	CT	CT	TT	TT	TT	TT	TT	CT	CT
S2_20690994	G/A	2	20690994	NA	NA	NA	NA	NA	NA	NA	GA	NN	NN	NN	NN	NN	NN	GG	GG	NN	AA	GG	NN	NN	GG	NN	NN	NN	NN	GG	NN	GG	AA	NN	GG	NN	GG	NN	NN	AA	NN	GG	GG	NN	GG	GA	NN	NN	NN
S2_21172659	T/C	2	21172659	NA	NA	NA	NA	NA	NA	NA	TT	NN	NN	NN	NN	CC	CC	NN	NN	CC	CC	TT	NN	NN	NN	NN	CC	CC	NN	TT	NN	NN	NN	NN	NN	NN	CC	NN	NN	NN	NN	TC	NN	NN	NN	CC	NN	NN	NN
S2_21401398	A/G	2	21401398	NA	NA	NA	NA	NA	NA	NA	AG	GG	GG	NN	NN	GG	NN	AA	GG	GG	GG	AA	GG	NN	NN	NN	GG	NN	AA	NN	NN	NN	NN	NN	NN	GG	GG	NN	NN	NN	NN	GG	GG	GG	NN	NN	NN	NN	AG
S2_21401581	C/A	2	21401581	NA	NA	NA	NA	NA	NA	NA	CC	CC	CC	NN	NN	CC	NN	CC	CC	NN	NN	CC	CC	NN	NN	CC	AA	NN	CC	NN	NN	NN	NN	NN	NN	CC	CC	NN	NN	NN	NN	CC	CC	CC	NN	NN	NN	NN	CC
S2_21438110	T/C	2	21438110	NA	NA	NA	NA	NA	NA	NA	NN	NN	NN	NN	NN	NN	NN	NN	NN	NN	NN	NN	NN	NN	NN	NN	NN	NN	NN	NN	NN	NN	NN	NN	NN	CC	NN	NN	NN	NN	NN	NN	NN	NN	NN	NN	NN	NN	NN
S2_21582063	A/T	2	21582063	NA	NA	NA	NA	NA	NA	NA	AT	TT	TT	TT	TT	TT	TT	AA	TT	TT	TT	AA	TT	AA	TT	TT	TT	TT	AA	AA	AA	AA	TT	AA	AA	TT	TT	TT	TT	TT	TT	TT	AT	TT	TT	TT	TT	TT	AT
S2_21582082	G/A	2	21582082	NA	NA	NA	NA	NA	NA	NA	GG	GG	AA	AA	GA	AA	GA	GG	AA	GG	GG	GG	GG	GG	GG	GG	GG	AA	GG	GG	GG	GG	GG	GG	GG	AA	AA	GG	GG	GG	GA	GG	GA	GG	GA	GA	GA	GG	GG
S2_21595950	T/G	2	21595950	NA	NA	NA	NA	NA	NA	NA	TT	NN	TT	NN	NN	NN	TT	NN	NN	NN	NN	TT	NN	TT	TT	TT	TT	NN	NN	TT	NN	TT	GG	TT	NN	NN	NN	NN	NN	NN	TT	TT	TT	NN	NN	NN	NN	NN	NN
S2_21597668	T/C	2	21597668	NA	NA	NA	NA	NA	NA	NA	TT	TT	TT	TC	TC	TC	TC	TT	TT	TT	TT	TT	TT	TT	TT	TT	TT	TT	TT	TT	TT	TT	TT	TT	TT	CC	TT	TT	TT	TT	TT	TT	TT	TT	TT	TT	TT	TT	TT
S2_21597669	G/C	2	21597669	NA	NA	NA	NA	NA	NA	NA	GG	GG	GG	GG	GG	GG	GG	GG	GG	GG	GG	GG	GG	GG	GG	GG	CC	GG	GG	GG	GG	GG	GG	GG	GG	GG	GG	GG	GG	GG	GG	GG	GG	GG	GG	GG	GG	GG	GG
S2_21597687	A/G	2	21597687	NA	NA	NA	NA	NA	NA	NA	AA	AA	AA	AA	AA	AA	AA	AA	AA	AA	AA	AA	AA	AA	AA	AA	GG	AA	AA	AA	AA	AA	AA	AA	AA	AA	AA	AA	AA	AA	AA	AA	AA	AA	AA	AA	AA	AA	AA
S2_21597806	T/C	2	21597806	NA	NA	NA	NA	NA	NA	NA	TT	TT	TT	NN	TC	CC	TC	TT	TT	TT	TT	TT	TT	NN	TT	NN	TT	TT	NN	TT	TT	TT	TT	TT	TT	CC	TT	TT	NN	NN	TT	TT	TT	NN	TT	TT	NN	TT	TT
S2_21597819	C/T	2	21597819	NA	NA	NA	NA	NA	NA	NA	CC	CC	CC	NN	CC	CC	CC	CC	CC	CC	CC	CC	CC	NN	CC	NN	TT	CC	NN	CC	CC	CC	CC	CC	CC	CC	CC	CC	NN	NN	CC	CC	CC	NN	CC	CC	NN	CC	CC
S2_21645181	G/T	2	21645181	NA	NA	NA	NA	NA	NA	NA	GG	GG	GT	GT	GT	GG	GT	GG	GG	GG	GG	GG	NN	GG	GG	GG	NN	GG	GG	GG	GG	GG	GG	GG	GG	GG	GG	GG	GT	GG	GG	GG	GG	GT	GG	GT	GT	GT	GT
S2_21645183	A/C	2	21645183	NA	NA	NA	NA	NA	NA	NA	AA	AA	AC	AC	AC	AA	AC	AA	AA	AA	AA	AA	NN	AA	AA	AA	NN	AA	AA	AA	AA	AA	AA	AA	AA	AA	AA	AA	AC	AA	AA	AA	AA	AC	AA	AC	AC	AC	AC
S2_21677957	G/C	2	21677957	NA	NA	NA	NA	NA	NA	NA	GC	CC	GC	GC	GC	GG	GC	GG	CC	GG	GG	GG	CC	GG	CC	CC	GG	CC	CC	GG	GG	GG	GG	GG	GG	GG	CC	GG	GG	GG	GC	CC	GC	GC	GG	GC	GC	GC	GG
S2_21682162	C/G	2	21682162	NA	NA	NA	NA	NA	NA	NA	CG	GG	GG	GG	NN	GG	GG	CC	GG	GG	GG	CC	GG	CC	GG	GG	CC	GG	GG	CC	CC	CC	GG	CC	CC	GG	GG	GG	GG	GG	GG	GG	GG	CG	CG	GG	GG	GG	CG
S2_21682206	G/T	2	21682206	NA	NA	NA	NA	NA	NA	NA	GT	GG	GG	GT	NN	TT	GG	GG	TT	TT	TT	GG	GG	GG	GG	GG	GG	TT	GG	GG	GG	GG	TT	GG	GG	TT	TT	TT	GG	TT	GT	GG	GG	GG	GG	GG	GG	GT	GT
S2_21867743	T/A	2	21867743	NA	NA	NA	NA	NA	NA	NA	TT	TT	TT	TT	TT	TT	TT	TT	TT	TT	TT	TT	TT	TT	TT	TT	TT	TT	AA	TT	TT	TT	TT	TT	AA	TT	TT	TT	TT	TT	TT	TT	TT	TT	TT	TT	TT	TT	TT
S2_21867864	C/T	2	21867864	NA	NA	NA	NA	NA	NA	NA	CT	CC	CT	CC	CC	CC	CT	TT	TT	CC	CC	TT	TT	TT	CC	TT	TT	TT	TT	CC	CC	TT	CC	TT	TT	CC	TT	TT	TT	TT	CT	CT	CT	CT	CT	CT	CT	CT	CT
S2_21870180	C/T	2	21870180	NA	NA	NA	NA	NA	NA	NA	CC	CC	CC	CC	CC	CC	CC	CC	TT	CC	CC	CC	CC	CC	CC	CC	CC	TT	CC	CC	CC	CC	CC	CC	CC	CC	CC	CC	CC	CC	CC	CC	CC	CC	CC	CC	CC	CC	CC
S2_21900343	G/A	2	21900343	NA	NA	NA	NA	NA	NA	NA	AA	NN	AA	NN	NN	AA	AA	AA	AA	AA	NN	NN	NN	NN	GG	AA	AA	NN	NN	GG	NN	AA	AA	AA	NN	AA	NN	AA	NN	NN	GA	AA	NN	NN	NN	AA	NN	AA	GA
S2_21937001	G/T	2	21937001	NA	NA	NA	NA	NA	NA	NA	GG	GG	GG	GG	GG	NN	GG	GG	GG	GG	GG	GG	GG	GG	TT	GT	GG	GG	GG	GG	GG	GG	GG	GG	GG	TT	GG	GG	TT	GG	GT	GT	GT	TT	GT	GT	GT	GT	GT
S2_22053170	C/T	2	22053170	NA	NA	NA	NA	NA	NA	NA	CC	CC	CT	CC	TT	TT	CC	CC	CC	CC	CC	CC	CC	CC	CC	CC	CC	CC	CC	CC	CC	CC	CC	CC	CC	CC	CC	CC	CT	CC	CT	CC	CT	CT	CT	CT	CC	CT	CC
S2_22055984	G/A	2	22055984	NA	NA	NA	NA	NA	NA	NA	AA	NN	NN	GG	GG	GG	GG	GG	GG	NN	NN	GG	AA	GG	GG	GG	AA	GG	AA	GG	GG	GG	GG	GG	GG	GG	GG	AA	GG	GG	GG	GG	GG	GG	GG	GA	GA	GG	GG
S2_22055994	C/T	2	22055994	NA	NA	NA	NA	NA	NA	NA	TT	NN	NN	CC	CC	CC	CC	CC	CC	NN	NN	CC	TT	CC	CC	CC	TT	CC	TT	CC	CC	CC	CC	CC	CC	CC	CC	TT	CC	CC	CC	CC	CC	CC	CC	CT	CC	CC	CC
S2_22075293	A/G	2	22075293	NA	NA	NA	NA	NA	NA	NA	AG	GG	GG	GG	GG	GG	GG	GG	AA	GG	GG	GG	AA	GG	AA	AA	AA	AA	AA	AA	AA	GG	GG	GG	GG	GG	AA	AA	AG	GG	AG	AG	AG	AG	AA	AG	AG	AG	AG
S2_22107827	T/A	2	22107827	NA	NA	NA	NA	NA	NA	NA	NN	NN	TT	TA	TA	TT	TA	NN	NN	AA	NN	NN	TT	AA	AA	AA	TT	AA	AA	TT	TT	AA	AA	AA	TT	NN	NN	AA	AA	AA	AA	AA	TA	TA	TA	TA	AA	TA	TA
S2_22107946	G/A	2	22107946	NA	NA	NA	NA	NA	NA	NA	AA	AA	GG	GG	GG	GG	GG	AA	GG	AA	AA	AA	GG	AA	AA	GG	GG	GG	AA	GG	GG	AA	AA	AA	GG	AA	GG	AA	GA	AA	GA	AA	GA	GA	GA	AA	GA	GA	GA
S2_22131335	C/A	2	22131335	NA	NA	NA	NA	NA	NA	NA	CC	CC	CC	CC	CC	CC	CC	CC	CC	CC	CC	CC	CC	NN	CC	CC	CC	CC	NN	CC	NN	CC	CC	NN	CC	AA	CC	CC	CC	CC	CC	CC	CC	CC	CC	CC	CC	CC	CC
S2_22392448	C/T	2	22392448	NA	NA	NA	NA	NA	NA	NA	CC	CC	CC	CC	CC	CC	CC	CC	CC	CC	CC	CC	CC	CC	CC	CC	CC	CC	CC	CC	CC	CC	CC	CC	CC	TT	CC	CC	CC	CC	CC	CC	CT	CC	CC	CT	CT	CC	CC
S2_22394051	A/G	2	22394051	NA	NA	NA	NA	NA	NA	NA	AG	AA	NN	NN	NN	NN	AA	AA	GG	GG	GG	AA	NN	NN	AA	NN	AA	GG	NN	AA	AA	NN	GG	AA	NN	GG	GG	AA	NN	AA	AG	GG	GG	NN	GG	AG	GG	NN	NN
S2_22436973	A/G	2	22436973	NA	NA	NA	NA	NA	NA	NA	AG	GG	GG	GG	AG	AG	AG	AA	GG	GG	GG	AA	GG	AG	AA	GG	AA	GG	AA	AA	AA	AA	GG	AA	AA	GG	GG	AA	GG	AA	AG	AG	GG	GG	GG	AG	GG	GG	AG
S2_22472866	C/T	2	22472866	NA	NA	NA	NA	NA	NA	NA	CT	CC	TT	NN	CC	CT	CC	CC	TT	TT	TT	CC	NN	CC	CC	NN	CC	NN	NN	CC	CC	CC	TT	CC	CC	NN	TT	CC	TT	NN	CC	NN	CC	CT	CT	CC	NN	NN	TT
S2_22473874	C/A	2	22473874	NA	NA	NA	NA	NA	NA	NA	CC	CC	CC	CC	CA	CC	CC	CC	CC	CC	CC	CC	CC	CC	CC	CA	CC	CC	CC	CC	CC	CC	CC	CC	CC	AA	CC	CC	CC	CC	CC	CC	CC	CC	CC	CC	CC	CC	CC
S2_22473939	A/T	2	22473939	NA	NA	NA	NA	NA	NA	NA	AT	AA	AA	AA	AT	AA	AT	AA	AA	TT	TT	AA	AA	AA	AA	TT	AA	AA	AA	AA	AA	AA	TT	AA	AA	TT	AA	AA	AT	AA	AT	AT	AA	AT	AA	AT	AT	AT	AT
S2_22478417	A/G	2	22478417	NA	NA	NA	NA	NA	NA	NA	AA	AA	NN	NN	NN	NN	NN	AA	AA	NN	AA	AA	NN	NN	AA	NN	AA	AA	NN	AA	NN	NN	NN	AA	NN	AA	AA	AA	NN	AA	NN	AA	AG	NN	NN	NN	NN	NN	GG
S2_22478444	G/T	2	22478444	NA	NA	NA	NA	NA	NA	NA	GT	GG	NN	NN	NN	NN	NN	GG	GG	NN	TT	GG	NN	NN	GG	TT	GG	GG	NN	GG	NN	NN	NN	GG	NN	TT	GG	GG	NN	GG	NN	GT	GT	NN	NN	NN	NN	NN	GG
S2_22478472	C/T	2	22478472	NA	NA	NA	NA	NA	NA	NA	CC	CC	NN	CC	CC	CC	CC	CC	CC	CC	CC	CC	CC	NN	CC	CC	CC	CC	NN	CC	NN	NN	NN	CC	CC	CC	CC	CC	CC	CC	NN	CT	CC	CC	CC	NN	NN	NN	CC
S2_22478484	C/G	2	22478484	NA	NA	NA	NA	NA	NA	NA	CG	CC	NN	CC	CC	CC	CG	CC	CC	GG	GG	CC	CC	NN	CC	CC	CC	CC	NN	CC	NN	NN	NN	CC	CC	GG	CC	CC	GG	CC	NN	CG	CG	CG	GG	NN	NN	NN	CC
S2_22480858	T/A	2	22480858	NA	NA	NA	NA	NA	NA	NA	TT	TT	AA	AA	TA	TA	TA	TT	TT	TT	TT	TT	AA	TT	TT	TT	TT	NN	TT	TT	TT	TT	TT	TT	TT	TT	TT	TT	TT	TT	TA	TT	TA	TA	TA	TT	TA	TA	TA
S2_22494719	A/G	2	22494719	NA	NA	NA	NA	NA	NA	NA	AA	NN	NN	NN	NN	NN	GG	AA	AA	AA	NN	AA	NN	AA	AA	NN	NN	NN	AA	NN	NN	AA	NN	AA	AA	AA	AA	AA	NN	AA	AA	NN	NN	NN	NN	AA	NN	NN	GG
S2_22494722	C/T	2	22494722	NA	NA	NA	NA	NA	NA	NA	CC	NN	NN	NN	NN	NN	TT	CC	CC	TT	NN	CC	NN	CC	CC	NN	NN	NN	CC	NN	NN	CC	NN	CC	CC	TT	CC	CC	NN	CC	TT	NN	NN	NN	NN	CT	NN	NN	TT
S2_22551761	A/T	2	22551761	NA	NA	NA	NA	NA	NA	NA	AT	NN	NN	NN	NN	NN	NN	NN	NN	AA	NN	NN	AA	NN	NN	NN	NN	NN	NN	NN	NN	NN	NN	NN	NN	AA	NN	NN	NN	NN	NN	NN	NN	NN	NN	NN	NN	NN	NN
S2_22577337	G/T	2	22577337	NA	NA	NA	NA	NA	NA	NA	GG	GG	GG	GG	GG	GG	GG	GG	GG	GG	GG	GG	GG	GG	GG	GG	GG	GG	GG	GG	GG	GG	GG	GG	GG	TT	GG	GG	GG	GG	GG	GG	GG	GG	GG	GG	GG	GG	GG
S2_22577357	A/G	2	22577357	NA	NA	NA	NA	NA	NA	NA	AG	AA	AA	AA	AA	AA	AA	AA	AA	AA	AA	AA	AA	AA	GG	AA	GG	AA	GG	AA	AA	AA	AA	AA	AA	AA	AA	GG	GG	AA	AA	AA	AA	AA	AA	AA	AA	AA	AG
S2_22577358	C/G	2	22577358	NA	NA	NA	NA	NA	NA	NA	CG	CC	CC	CC	CC	CC	CC	CC	CC	CC	CC	CC	CC	CC	GG	CC	GG	CC	GG	CC	CC	CC	CC	CC	CC	CC	CC	GG	GG	CC	CC	CC	CC	CC	CC	CC	CC	CC	CG
S2_22679348	C/T	2	22679348	NA	NA	NA	NA	NA	NA	NA	CT	CC	CC	CC	CC	CC	CC	CC	CC	TT	TT	CC	CC	CC	CC	CC	CC	CC	CT	CC	CC	CC	TT	CC	CC	CC	CC	TT	CC	TT	CC	CC	CC	CC	CC	CC	CC	CC	CC
S2_22723610	A/G	2	22723610	NA	NA	NA	NA	NA	NA	NA	NN	AA	NN	NN	AG	AA	AG	AA	NN	NN	NN	AA	AA	AA	GG	NN	AG	NN	AA	NN	NN	AA	NN	AA	NN	GG	NN	AG	NN	AG	AA	AA	AG	NN	AG	AA	NN	AA	AA
S2_22733210	A/G	2	22733210	NA	NA	NA	NA	NA	NA	NA	AA	AA	AA	AA	AA	AA	AG	AA	AA	AA	AA	AA	AA	AA	AA	AA	AA	AA	AA	AA	AA	AA	AA	AA	GG	AA	AA	GG	AA	AA	AA	AA	AG	AA	AG	AG	AA	AG	AG
S2_22811831	T/C	2	22811831	NA	NA	NA	NA	NA	NA	NA	NN	NN	TC	CC	TT	TT	TT	NN	NN	TC	NN	NN	TT	TT	NN	TT	TT	TT	TT	TT	TT	TT	CC	TT	TT	NN	NN	TT	TT	TT	TT	TT	TC	TT	TT	TT	TC	TT	TT
S2_22811856	G/A	2	22811856	NA	NA	NA	NA	NA	NA	NA	NN	NN	AA	AA	AA	AA	AA	NN	NN	GA	NN	NN	GG	AA	NN	GA	GG	AA	GG	GG	GG	AA	AA	AA	GG	NN	NN	GG	GG	AA	GA	GA	GA	GA	GA	GA	GA	GA	GG
S2_22811913	G/A	2	22811913	NA	NA	NA	NA	NA	NA	NA	GA	GG	GA	AA	GG	GG	GG	GG	GG	GA	AA	GG	GG	GG	NN	GG	GG	GG	GG	GG	GG	GG	AA	GG	GG	AA	GG	GG	GG	GG	GG	GG	GA	GG	GG	GG	GA	GG	GG
S2_22811925	C/T	2	22811925	NA	NA	NA	NA	NA	NA	NA	CT	CC	CT	TT	CC	CC	CC	CC	CC	TT	TT	CC	CC	CC	NN	CC	CC	CC	CC	CC	CC	CC	TT	CC	CC	TT	CC	CC	CC	CC	CC	CC	CT	CC	CC	CC	CT	CC	CC
S2_22901512	C/T	2	22901512	NA	NA	NA	NA	NA	NA	NA	CT	TT	NN	NN	NN	TT	NN	CC	TT	NN	CC	CC	NN	NN	NN	NN	TT	NN	NN	NN	NN	CC	CC	CC	CC	CC	TT	CC	TT	NN	NN	CC	CC	CC	NN	CT	CC	NN	NN
S2_22902844	A/G	2	22902844	NA	NA	NA	NA	NA	NA	NA	AG	GG	AG	AA	GG	GG	AG	AA	AA	AA	AA	AA	AA	AA	AA	AG	GG	AA	AA	AA	AA	AA	AA	AA	AA	AA	NN	AA	AG	AA	AA	AA	AG	AA	AG	AG	AA	AG	AG
S2_22925600	A/G	2	22925600	NA	NA	NA	NA	NA	NA	NA	AA	AA	AG	NN	AG	AA	AG	NN	NN	GG	GG	NN	GG	AA	AA	AA	AG	NN	AA	AA	AA	AA	AG	AA	AA	GG	NN	AA	AG	AA	AA	AA	AG	AA	AG	AG	AA	AA	AG
S2_22941959	G/T	2	22941959	NA	NA	NA	NA	NA	NA	NA	GT	TT	NN	GG	NN	TT	GG	GG	GG	GG	GG	GG	TT	GG	GG	GT	TT	GG	NN	GG	GG	GG	GG	GG	GG	GG	GG	TT	GG	TT	GG	GG	GG	GG	GG	GG	GG	GT	GG
S2_22941969	C/A	2	22941969	NA	NA	NA	NA	NA	NA	NA	CA	CC	NN	AA	NN	CC	AA	CC	CC	AA	AA	CC	CC	CC	CC	CA	CC	CC	NN	CC	CC	CC	AA	CA	CC	AA	CC	CC	AA	CC	AA	AA	CA	AA	CA	CA	CA	CA	CC
S2_22961126	A/C	2	22961126	NA	NA	NA	NA	NA	NA	NA	AA	AA	NN	NN	NN	AA	NN	NN	AA	NN	NN	NN	NN	NN	NN	NN	NN	NN	NN	NN	NN	AA	CC	NN	NN	AA	AA	NN	NN	NN	NN	NN	AC	NN	NN	NN	NN	NN	AC
S2_22961656	T/C	2	22961656	NA	NA	NA	NA	NA	NA	NA	TC	TT	CC	CC	TC	TT	TC	TT	TT	CC	CC	TT	TT	TT	TT	TT	TT	TT	TT	TT	TT	TT	CC	TT	TT	TT	TT	TT	CC	TT	TT	TT	TC	TT	TT	TT	TC	TT	TC
S2_22961670	A/G	2	22961670	NA	NA	NA	NA	NA	NA	NA	NN	NN	AA	AA	AA	AA	AA	NN	AA	AA	AA	NN	AA	AA	AA	AA	GG	AA	AA	AA	AA	AA	AA	AA	AA	NN	AG	AA	AA	AA	AA	AA	AG	AA	AA	AA	AA	AA	AA
S2_22970765	G/A	2	22970765	NA	NA	NA	NA	NA	NA	NA	GA	GG	GG	GG	GG	GG	GG	GG	AA	AA	AA	GG	GG	GG	GG	GA	GG	AA	GG	GG	GG	GG	AA	GG	GG	AA	AA	GG	GA	GG	GA	AA	GA	GA	GA	GA	GA	GG	GA
S2_22970768	T/A	2	22970768	NA	NA	NA	NA	NA	NA	NA	TA	TT	TT	TT	TT	TT	TT	TT	TT	AA	AA	TT	TT	TT	TT	TT	TT	TT	TT	TT	TT	TT	AA	TT	TT	AA	TT	TT	TT	TT	TA	TA	TT	TT	TT	TA	TT	TT	TT
S2_22994094	G/A	2	22994094	NA	NA	NA	NA	NA	NA	NA	GA	GG	GG	GG	GG	GG	GG	GG	GG	AA	AA	GG	GG	GG	GG	GG	GG	GG	GG	GG	GG	GG	GG	GG	GG	GG	NN	GG	GG	GG	GA	GA	GA	GG	GA	GA	GG	GG	GA
S2_23108779	T/C	2	23108779	NA	NA	NA	NA	NA	NA	NA	TT	TT	TT	TT	TT	TT	TT	TT	TT	TT	TT	TT	TT	TT	TT	TT	TT	TT	TT	TT	TT	TT	TT	TT	TT	CC	TT	TT	TT	TT	TT	TT	TT	TT	TT	TT	TT	TT	TT
S2_23124990	A/T	2	23124990	NA	NA	NA	NA	NA	NA	NA	NN	NN	AA	NN	AT	AT	AT	NN	NN	AA	NN	NN	AA	AA	AA	AT	AT	AA	NN	AA	AA	AA	AA	AA	AA	NN	NN	AA	AA	TT	AT	AT	AT	NN	AT	AT	AT	TT	AA
S2_23125004	A/C	2	23125004	NA	NA	NA	NA	NA	NA	NA	NN	NN	AA	NN	AC	AC	AC	NN	NN	AA	NN	NN	AA	NN	CC	AC	CC	CC	NN	CC	CC	CC	AA	CC	AA	NN	NN	CC	AA	CC	AC	AC	CC	NN	AC	AC	AC	CC	AA
S2_23125017	G/A	2	23125017	NA	NA	NA	NA	NA	NA	NA	NN	NN	GG	NN	NN	GG	GG	NN	NN	GG	NN	NN	GG	NN	AA	GG	GA	GG	NN	AA	AA	AA	GG	AA	GG	NN	NN	AA	GG	GG	GG	GG	GG	NN	GG	GG	GG	NN	GG
S2_23128443	C/A	2	23128443	NA	NA	NA	NA	NA	NA	NA	CA	CC	CC	CC	CA	CC	CA	AA	CC	CC	CC	AA	CC	AA	AA	CA	AA	CC	AA	AA	AA	AA	CC	AA	CC	CC	CC	AA	CA	AA	CA	CA	CA	CC	AA	CA	CA	CA	CC
S2_23128484	T/A	2	23128484	NA	NA	NA	NA	NA	NA	NA	TA	AA	TA	AA	TA	TA	TA	TT	TT	TT	TT	TT	AA	TT	TT	TT	TT	TT	TT	TT	TT	TT	TT	TT	TT	TT	TT	TT	TT	TT	TA	TA	TT	TT	TT	TT	TT	TT	TA
S2_23185149	A/G	2	23185149	NA	NA	NA	NA	NA	NA	NA	NN	NN	NN	NN	NN	NN	NN	NN	NN	NN	NN	NN	NN	NN	NN	NN	NN	NN	NN	NN	NN	NN	NN	NN	NN	GG	NN	NN	NN	NN	NN	NN	NN	NN	NN	NN	NN	NN	NN
S2_23211489	A/C	2	23211489	NA	NA	NA	NA	NA	NA	NA	AA	AA	AA	AA	AA	AA	AC	AA	AA	AA	AA	AA	AA	AA	AA	AA	AA	AA	AA	AA	AA	AA	AA	AA	AA	CC	AA	AA	AA	AA	AA	AA	AC	AA	AA	AA	AA	AA	AA
S2_23293066	A/T	2	23293066	NA	NA	NA	NA	NA	NA	NA	AT	TT	AA	NN	NN	TT	NN	AA	AA	AA	AA	AA	NN	NN	NN	TT	TT	AA	NN	NN	AA	NN	AA	NN	NN	AA	AA	AA	AT	NN	AA	NN	NN	NN	NN	AA	NN	AA	AA
S2_23298517	G/A	2	23298517	NA	NA	NA	NA	NA	NA	NA	GA	GG	AA	NN	NN	GG	NN	GG	AA	AA	AA	GG	NN	NN	AA	GG	GG	NN	NN	NN	NN	NN	AA	GG	NN	NN	AA	NN	NN	NN	AA	NN	NN	GA	NN	NN	NN	NN	NN
S2_23307806	C/G	2	23307806	NA	NA	NA	NA	NA	NA	NA	CG	CC	CC	CC	CC	CC	CC	CC	CC	GG	GG	CC	CC	CC	CC	CC	CC	CC	CC	CC	CC	CC	GG	CC	CC	CC	CC	GG	GG	CG	CG	CG	CG	CG	CG	CG	CG	CC	CG
S2_23323000	C/T	2	23323000	NA	NA	NA	NA	NA	NA	NA	CT	CC	CT	TT	CT	CC	CT	CC	TT	TT	TT	CC	CC	CC	CC	CC	CC	TT	CC	CC	CC	CC	TT	CC	CC	TT	TT	TT	TT	CT	TT	TT	TT	CT	TT	CT	TT	CT	TT
S2_23323018	A/G	2	23323018	NA	NA	NA	NA	NA	NA	NA	AG	AA	AA	AA	AA	AA	AG	AA	AA	GG	GG	AA	AA	AA	AA	AA	AA	AA	AA	AA	AA	AA	GG	AA	AA	AA	AA	GG	AG	AA	AG	AG	AG	AA	AG	AG	AG	AA	AG
S2_23323022	T/C	2	23323022	NA	NA	NA	NA	NA	NA	NA	TC	TT	TC	CC	TC	TT	TC	TT	CC	CC	CC	TT	TT	TT	TT	TT	TT	CC	TT	TT	TT	TT	CC	TT	TT	CC	CC	CC	CC	TC	CC	CC	CC	TC	CC	TC	CC	TC	CC
S2_23478410	G/A	2	23478410	NA	NA	NA	NA	NA	NA	NA	GA	GA	AA	AA	GA	GA	AA	GG	AA	AA	AA	GG	AA	GG	GG	GA	AA	AA	GG	GG	GG	GG	AA	GG	AA	AA	AA	GG	AA	AA	AA	AA	AA	GA	AA	AA	AA	GA	AA
S2_23518245	C/T	2	23518245	NA	NA	NA	NA	NA	NA	NA	CT	CT	CC	CC	CT	CT	CC	CC	CC	CC	CC	CC	CC	CC	CC	CT	CC	CC	CC	CC	CC	CC	CC	CC	CC	TT	CC	CC	CT	CC	CT	CT	CC	CT	CT	CT	CC	CT	CT
S2_23525765	C/T	2	23525765	NA	NA	NA	NA	NA	NA	NA	NN	NN	TT	NN	NN	NN	NN	NN	NN	CC	NN	NN	CC	NN	CC	CT	TT	TT	CC	CC	CC	CC	CC	CC	CC	NN	NN	TT	TT	TT	TT	NN	TT	TT	CT	CT	NN	TT	CC
S2_23559529	T/A	2	23559529	NA	NA	NA	NA	NA	NA	NA	TT	TT	TT	TT	TT	TT	TT	TT	TT	TT	TT	TT	TT	TT	TT	TT	AA	TT	TT	TT	TT	TT	TT	TT	TT	TT	TT	TT	TT	TT	TT	TT	TT	TT	TA	TT	TT	TT	TT
S2_23559577	T/C	2	23559577	NA	NA	NA	NA	NA	NA	NA	TC	TC	TT	TT	TT	TT	TT	CC	TT	CC	CC	TT	TT	TT	TT	TT	TT	TT	TT	TT	TT	TT	CC	TT	TT	TT	TT	CC	TT	TT	TT	TT	TT	TT	TT	TT	TT	TT	TT
S2_23638458	G/T	2	23638458	NA	NA	NA	NA	NA	NA	NA	GT	TT	NN	NN	NN	TT	NN	NN	GG	TT	NN	GG	TT	GG	NN	TT	GG	GG	NN	GG	NN	NN	TT	NN	NN	NN	GG	NN	TT	NN	GT	NN	NN	NN	NN	NN	TT	NN	TT
S2_23638497	C/T	2	23638497	NA	NA	NA	NA	NA	NA	NA	NN	NN	NN	NN	NN	CC	NN	NN	CC	CC	NN	CC	CC	CC	NN	CC	CC	CC	NN	CC	NN	NN	CC	NN	NN	NN	CC	NN	CC	NN	CT	NN	NN	NN	NN	NN	CC	NN	CC
S2_23638498	A/G	2	23638498	NA	NA	NA	NA	NA	NA	NA	NN	NN	NN	NN	NN	AA	NN	NN	AA	AA	NN	AA	AA	AA	NN	AA	AA	AA	NN	AA	NN	NN	AA	NN	NN	NN	AA	NN	AA	NN	AG	NN	NN	NN	NN	NN	AA	NN	AA
S2_23649464	C/G	2	23649464	NA	NA	NA	NA	NA	NA	NA	NN	GG	NN	GG	GG	GG	GG	NN	GG	GG	GG	CC	NN	NN	CC	GG	CC	CG	NN	CC	CC	CC	GG	CC	CC	GG	GG	CC	GG	CG	GG	GG	GG	GG	GG	CG	GG	NN	GG
S2_23681680	G/A	2	23681680	NA	NA	NA	NA	NA	NA	NA	GG	GG	GG	GG	GG	GG	GG	GG	GG	GG	GG	GG	GG	GG	GG	GG	GG	GG	GG	GG	GG	GG	GG	GG	GG	AA	GG	GG	GG	GG	GG	GG	GG	GG	GG	GG	GG	GG	GG
S2_23719486	T/C	2	23719486	NA	NA	NA	NA	NA	NA	NA	TT	TT	TT	NN	TC	NN	TT	CC	TT	TT	TT	TT	NN	NN	NN	TT	CC	TT	NN	NN	TT	TT	TT	TT	TT	TT	TT	CC	NN	TC	TT	TT	TT	NN	NN	NN	TT	TT	TT
S2_23719505	G/T	2	23719505	NA	NA	NA	NA	NA	NA	NA	GG	GG	GG	NN	GT	NN	GG	TT	GG	GG	GG	GG	NN	NN	GG	GG	TT	GG	NN	NN	GG	GG	GG	GG	GG	GG	GG	TT	NN	GT	GG	GG	GG	NN	GG	NN	GG	GG	GG
S2_23719507	C/G	2	23719507	NA	NA	NA	NA	NA	NA	NA	CC	CC	CC	NN	CG	CC	CC	GG	CC	CC	CC	CC	NN	NN	CC	CC	GG	CC	NN	NN	CC	CC	CC	CC	CC	CC	CC	GG	NN	CG	CC	CC	CC	NN	CC	CC	CC	CC	CC
S2_23719508	A/G	2	23719508	NA	NA	NA	NA	NA	NA	NA	AA	AA	AA	NN	AG	AA	AA	GG	AA	AA	AA	AA	NN	NN	AA	AA	GG	AA	NN	NN	AA	AA	AA	AA	AA	AA	AA	GG	NN	AG	AA	AA	AA	NN	AA	AA	AA	AA	AA
S2_23719641	T/C	2	23719641	NA	NA	NA	NA	NA	NA	NA	TT	TT	TT	TT	TC	NN	TT	CC	TT	TT	TT	NN	CC	TT	TT	TT	CC	TT	TT	TT	TT	TT	TT	TT	TT	TT	TT	CC	TT	TC	TT	TT	TT	TT	TT	TT	TT	TT	TT
S2_23719688	G/A	2	23719688	NA	NA	NA	NA	NA	NA	NA	GG	GG	GG	GG	GA	GG	GG	AA	GG	GG	GG	GG	AA	GG	GG	GG	AA	GG	GG	GG	GG	GG	GG	GG	GG	GG	GG	AA	GG	GA	GG	GG	GG	GG	GG	GG	GG	GG	GG
S2_23719782	C/A	2	23719782	NA	NA	NA	NA	NA	NA	NA	CA	AA	NN	NN	NN	NN	NN	NN	AA	AA	AA	CC	NN	NN	NN	NN	NN	NN	NN	NN	NN	NN	NN	NN	NN	AA	AA	NN	NN	NN	NN	NN	NN	NN	NN	NN	NN	NN	NN
S2_23719835	A/T	2	23719835	NA	NA	NA	NA	NA	NA	NA	AA	AA	NN	NN	NN	NN	NN	NN	NN	AA	NN	AA	NN	NN	NN	NN	NN	NN	NN	NN	NN	NN	NN	NN	NN	AA	AA	NN	NN	NN	NN	NN	NN	NN	NN	NN	NN	NN	NN
S2_23777140	C/T	2	23777140	NA	NA	NA	NA	NA	NA	NA	CT	TT	CC	NN	TT	NN	NN	CC	CC	TT	TT	CC	CC	CC	CC	TT	CC	NN	CC	CC	NN	CC	NN	CC	NN	TT	CC	NN	TT	NN	CC	NN	NN	TT	NN	NN	NN	NN	NN
S2_23797097	A/T	2	23797097	NA	NA	NA	NA	NA	NA	NA	AT	TT	NN	NN	NN	NN	NN	AA	AA	NN	NN	AA	NN	NN	NN	NN	NN	NN	NN	NN	NN	NN	NN	NN	NN	TT	NN	NN	NN	NN	NN	NN	NN	NN	NN	NN	TT	NN	NN
S2_23820681	C/A	2	23820681	NA	NA	NA	NA	NA	NA	NA	CA	CC	CC	AA	CC	CA	CA	CC	CC	CC	CC	CC	CC	CC	CC	AA	AA	CC	CC	CC	CC	CC	CC	CC	CC	AA	CC	CC	CA	CC	CA	CA	CA	CA	CA	CA	CC	CA	CA
S2_23822706	G/A	2	23822706	NA	NA	NA	NA	NA	NA	NA	GA	GG	GG	GG	GG	GG	GG	GG	GG	GG	GG	GG	GG	GG	GG	GG	GG	GG	GG	GG	GG	GG	GG	GG	GG	AA	GG	GG	GA	GG	GG	GG	GA	GG	GG	GA	GG	GG	GA
S2_23835383	T/C	2	23835383	NA	NA	NA	NA	NA	NA	NA	TC	TC	CC	CC	TT	TT	TC	TT	TT	CC	CC	TT	TT	TT	TT	TT	TT	TT	TT	TT	TT	TT	CC	TT	TT	TT	TT	TT	TC	CC	TC	TC	TT	TC	TT	TC	TC	TT	TT
S2_23848452	C/T	2	23848452	NA	NA	NA	NA	NA	NA	NA	CT	CC	CC	CC	CC	CC	CC	CC	CC	CC	CC	CC	CC	CC	CC	CC	CC	CC	CC	CC	CC	CC	CC	CC	CC	TT	CC	CC	CT	CC	CC	CC	CC	CC	CC	CC	CC	CC	CC
S2_23893653	A/T	2	23893653	NA	NA	NA	NA	NA	NA	NA	TT	TT	NN	NN	NN	NN	NN	AA	NN	NN	TT	AA	NN	AA	NN	NN	NN	NN	NN	NN	NN	NN	NN	AA	AA	TT	NN	NN	NN	NN	NN	AA	NN	NN	AA	NN	NN	NN	NN
S2_23897532	G/A	2	23897532	NA	NA	NA	NA	NA	NA	NA	GA	GG	NN	NN	GG	GG	NN	GG	GG	GG	GG	GG	GG	GG	GG	GG	GG	GG	GG	GG	GG	GG	GG	GG	GG	AA	GG	GG	GG	GG	GG	GG	GG	GG	GG	GG	GG	GG	GG
S2_23933610	A/G	2	23933610	NA	NA	NA	NA	NA	NA	NA	AG	GG	AG	GG	GG	GG	GG	AA	GG	GG	GG	AA	AA	AA	AA	GG	AA	GG	AA	AA	AA	AA	GG	AA	AA	GG	GG	AA	GG	GG	AG	AG	GG	GG	AG	AG	GG	AG	AG
S2_23936163	A/G	2	23936163	NA	NA	NA	NA	NA	NA	NA	AA	NN	NN	NN	NN	NN	NN	AA	AA	NN	NN	AA	NN	NN	NN	NN	NN	NN	NN	NN	NN	NN	NN	NN	NN	GG	AA	NN	NN	NN	NN	NN	NN	NN	NN	NN	NN	NN	NN
S2_23936195	G/C	2	23936195	NA	NA	NA	NA	NA	NA	NA	CC	NN	NN	NN	NN	NN	NN	GG	CC	NN	NN	GG	NN	NN	NN	NN	NN	NN	NN	NN	NN	NN	NN	NN	NN	GG	CC	NN	NN	NN	NN	NN	NN	NN	NN	NN	NN	NN	NN
S2_23943069	A/C	2	23943069	NA	NA	NA	NA	NA	NA	NA	AA	AA	NN	NN	NN	AA	CC	AA	AA	NN	AA	AA	NN	AA	AA	AC	AA	NN	AA	AA	AA	AA	AA	AA	AA	CC	AA	AA	NN	CC	AA	AA	AC	AA	AC	AC	AC	AA	AA
S2_23961942	T/A	2	23961942	NA	NA	NA	NA	NA	NA	NA	TT	NN	TT	TT	TT	TT	TT	TT	TT	TT	TT	TT	TT	TT	TT	TT	TT	TT	TT	TT	TT	TT	TT	TT	TT	TT	TT	TT	TT	TT	TT	TT	TA	TT	TT	TT	TT	TT	TT
S2_23969615	T/A	2	23969615	NA	NA	NA	NA	NA	NA	NA	TA	NN	NN	NN	NN	NN	NN	TT	TT	TT	NN	TT	NN	NN	TT	NN	AA	TT	NN	NN	NN	TT	TT	TT	TT	TT	TT	NN	NN	NN	NN	NN	TT	NN	NN	NN	NN	NN	NN
S2_23975658	A/G	2	23975658	NA	NA	NA	NA	NA	NA	NA	AG	AA	AG	AA	AA	AA	AA	AA	GG	AA	AA	AA	AA	AA	AA	AA	GG	GG	AA	AA	AA	AA	AA	AA	AA	AA	GG	AA	AA	AA	AA	AA	AA	AA	AA	AA	AA	AA	AA
S2_23985918	T/A	2	23985918	NA	NA	NA	NA	NA	NA	NA	TA	TT	TT	TT	TT	TT	TT	TT	TT	TT	TT	TT	TT	TT	TT	TT	AA	TT	TT	TT	TT	TT	TT	TT	NN	TT	TT	TT	TT	TT	TT	TT	TT	TT	TT	TT	TT	TT	TT
S2_24049875	G/A	2	24049875	NA	NA	NA	NA	NA	NA	NA	GG	GG	GA	AA	GG	GG	GA	GG	GG	GG	GG	GG	GG	GG	GG	GG	GG	GG	GG	GG	GG	GG	GG	GG	GG	AA	GG	GG	GG	GG	GG	GG	GG	GG	GG	GA	GG	GG	GA
S2_24049997	A/G	2	24049997	NA	NA	NA	NA	NA	NA	NA	NN	NN	AA	AA	AA	AA	AA	NN	NN	AA	NN	NN	AA	AA	AA	AA	AA	AA	AA	AA	AA	AA	AA	AA	AA	NN	NN	AA	AA	AA	AA	AA	AA	AA	AA	AA	AA	AA	AA
S2_24050006	G/A	2	24050006	NA	NA	NA	NA	NA	NA	NA	NN	NN	AA	AA	AA	AA	AA	NN	NN	AA	NN	NN	AA	GG	GG	AA	AA	AA	GG	GG	GG	GG	AA	GG	GG	NN	NN	AA	AA	AA	AA	GA	GA	AA	AA	GA	GA	GA	AA
S2_24050068	A/G	2	24050068	NA	NA	NA	NA	NA	NA	NA	GG	GG	GG	NN	GG	GG	GG	AA	GG	GG	GG	AA	GG	AA	AA	GG	GG	GG	AA	AA	AA	AA	GG	AA	AA	GG	GG	GG	GG	GG	AG	AG	AG	GG	GG	AG	AG	AG	GG
S2_24060317	T/C	2	24060317	NA	NA	NA	NA	NA	NA	NA	TC	TT	TT	TT	TT	TT	TT	TT	TT	TT	TT	TT	TT	TT	TT	TT	CC	TT	TT	TT	TT	TT	TT	TT	TT	TT	TT	TT	TT	TT	TT	TT	TT	TT	TT	TT	TT	TT	TT
S2_24119569	A/G	2	24119569	NA	NA	NA	NA	NA	NA	NA	AA	AA	AA	NN	NN	AA	AA	AA	NN	AA	NN	AA	NN	AA	AA	AA	AA	AA	AA	AA	AA	AA	AA	AA	AA	GG	AA	AA	AA	NN	AA	AA	AA	AA	AA	AA	AA	AA	AA
S2_24165425	T/A	2	24165425	NA	NA	NA	NA	NA	NA	NA	AA	AA	NN	AA	NN	AA	NN	TT	AA	AA	AA	TT	NN	TT	TT	AA	AA	NN	TT	TT	TT	TT	AA	NN	TT	AA	AA	TT	NN	TA	NN	TA	TA	TA	AA	TA	NN	AA	TA
S2_24165515	G/A	2	24165515	NA	NA	NA	NA	NA	NA	NA	AA	AA	NN	AA	NN	NN	NN	GG	AA	AA	AA	GG	NN	GG	GG	AA	AA	NN	GG	GG	GG	GG	AA	GG	GG	AA	AA	GG	NN	GA	GG	GA	GA	GA	AA	GA	NN	AA	GA
S2_24165537	G/A	2	24165537	NA	NA	NA	NA	NA	NA	NA	GA	GG	NN	AA	NN	NN	NN	GG	GG	GG	GG	GG	NN	GG	GG	GA	AA	NN	GG	GG	GG	GG	GG	NN	GG	AA	GG	GG	NN	GG	NN	GA	GA	GA	GA	GA	NN	GG	GG
S2_24170084	G/A	2	24170084	NA	NA	NA	NA	NA	NA	NA	GG	NN	NN	NN	AA	AA	GA	GG	GG	AA	NN	GG	NN	GG	GG	AA	GG	GG	GG	GG	GG	GG	AA	GG	GG	AA	GG	GG	NN	AA	GG	GA	AA	AA	AA	NN	NN	AA	GA
S2_24170111	G/T	2	24170111	NA	NA	NA	NA	NA	NA	NA	NN	NN	GG	NN	TT	TT	GG	NN	GG	TT	NN	GG	NN	GG	GG	GT	GG	GG	GG	GG	GG	GG	TT	GG	GG	GG	GG	GG	GG	TT	GG	GG	TT	GT	GT	NN	NN	TT	GT
S2_24170237	G/A	2	24170237	NA	NA	NA	NA	NA	NA	NA	GG	GG	GG	NN	GG	GG	GG	GG	GG	GG	NN	GG	NN	GG	GG	GG	GG	GG	GG	GG	GG	GG	GG	GG	GG	GG	GG	GG	GG	GG	GG	GG	GA	GA	AA	NN	GA	GG	GA
S2_24170271	A/G	2	24170271	NA	NA	NA	NA	NA	NA	NA	AA	AA	AG	NN	AA	AA	GG	AA	AA	AA	NN	AA	NN	AA	AA	AG	AA	AA	AA	AA	AA	AA	AA	AA	AA	GG	AA	AA	AG	AA	AG	AG	AA	AG	AA	NN	AG	AA	AG
S2_24222640	T/C	2	24222640	NA	NA	NA	NA	NA	NA	NA	CC	CC	NN	NN	CC	CC	CC	NN	CC	CC	CC	TT	CC	NN	TT	CC	CC	CC	TC	TT	TT	TT	CC	TT	TT	CC	NN	TT	CC	CC	NN	CC	CC	CC	CC	TC	CC	CC	CC
S2_24222651	G/T	2	24222651	NA	NA	NA	NA	NA	NA	NA	TT	TT	NN	NN	TT	TT	TT	NN	TT	TT	TT	GG	TT	NN	GG	TT	GG	TT	GT	GG	GG	GG	TT	GG	GG	TT	NN	GG	TT	GG	NN	GT	GT	TT	GT	GT	TT	GT	TT
S2_24225889	G/A	2	24225889	NA	NA	NA	NA	NA	NA	NA	NN	NN	GG	GG	GG	GG	GG	NN	NN	GG	NN	GG	GG	GG	GG	GG	GG	GG	GG	GG	GG	GG	GG	GG	GG	NN	NN	GG	GG	GG	GG	GG	GG	GG	GG	GG	GG	GG	GA
S2_24236821	C/T	2	24236821	NA	NA	NA	NA	NA	NA	NA	CT	TT	NN	TT	NN	NN	NN	CC	TT	NN	NN	CC	NN	NN	CC	NN	TT	NN	NN	NN	NN	NN	TT	NN	NN	TT	TT	NN	NN	NN	NN	NN	NN	NN	TT	NN	NN	NN	TT
S2_24236845	C/T	2	24236845	NA	NA	NA	NA	NA	NA	NA	CC	CC	NN	CC	NN	NN	NN	CC	CC	NN	NN	CC	NN	NN	CC	NN	CC	NN	NN	NN	NN	NN	CC	NN	NN	TT	CC	NN	NN	NN	NN	NN	NN	NN	CC	NN	NN	NN	CC
S2_24239028	C/T	2	24239028	NA	NA	NA	NA	NA	NA	NA	CC	CC	CC	CC	CC	CC	CC	CC	CC	CC	CC	CC	CC	CC	CC	CC	CC	CC	CC	CC	CC	CC	CC	CC	CC	TT	CC	CC	CC	CC	CC	CC	CC	CC	CC	CC	CC	CC	CC
S2_24239172	C/T	2	24239172	NA	NA	NA	NA	NA	NA	NA	CC	CC	CC	TT	CC	CC	CT	CC	CC	CC	CC	CC	CC	CC	CC	CC	TT	CC	CC	CC	CC	CC	CC	CC	CC	TT	CC	CC	CC	CC	CT	CT	CC	CT	CT	CC	CC	CT	CC
S2_24242188	C/T	2	24242188	NA	NA	NA	NA	NA	NA	NA	CT	TT	TT	TT	TT	TT	TT	CC	CC	TT	TT	CC	TT	CC	CC	TT	CC	CC	CC	CC	CC	CC	TT	CC	CC	CC	CC	CC	CC	TT	CT	CT	CT	CT	CT	CT	CT	CT	CT
S2_24296249	G/A	2	24296249	NA	NA	NA	NA	NA	NA	NA	GG	NN	AA	AA	AA	AA	AA	GG	NN	AA	NN	GG	AA	GG	GG	AA	GG	AA	GG	GG	GG	GG	AA	GG	GG	NN	NN	GG	AA	AA	AA	AA	AA	AA	AA	AA	AA	AA	AA
S2_24298458	C/T	2	24298458	NA	NA	NA	NA	NA	NA	NA	CT	CC	CC	CC	CC	CC	CC	CC	CC	CC	CC	CC	CC	CC	CC	CC	CC	CC	CC	CC	CC	CC	CC	CC	CC	CC	CC	NN	CC	CC	CC	CC	CC	CC	CT	CT	CC	CC	CC
S2_24298463	T/G	2	24298463	NA	NA	NA	NA	NA	NA	NA	TG	GG	GG	GG	GG	GG	GG	TT	TT	GG	GG	TT	TT	TT	TT	TG	TT	TT	TT	TT	TT	TT	GG	TT	TT	GG	TT	NN	TT	TT	TT	TT	TT	GG	TT	TG	TG	TT	TT
S2_24298468	A/C	2	24298468	NA	NA	NA	NA	NA	NA	NA	AC	AA	AA	AA	AA	AA	AA	AA	AA	AA	AA	AA	AA	AA	AA	AA	AA	AA	AA	AA	AA	AA	AA	AA	AA	AA	AA	NN	AA	AA	AA	AA	AA	AA	AC	AC	AA	AA	AA
S2_24298476	A/G	2	24298476	NA	NA	NA	NA	NA	NA	NA	AG	AA	AA	AA	AA	AA	AA	AA	AA	AA	AA	AA	AA	AA	AA	AA	AA	AA	AA	AA	AA	AA	AA	AA	AA	AA	AA	NN	AA	AA	AA	AA	AA	AA	AG	AG	AA	AA	AA
S2_24298505	T/C	2	24298505	NA	NA	NA	NA	NA	NA	NA	TC	CC	CC	CC	CC	CC	CC	TT	TT	CC	CC	TT	CC	TT	TT	CC	TT	TT	TT	TT	TT	TT	CC	TT	TT	CC	TT	NN	CC	CC	CC	CC	CC	CC	TC	TC	CC	CC	CC
S2_24298534	A/G	2	24298534	NA	NA	NA	NA	NA	NA	NA	AA	NN	NN	NN	NN	NN	NN	AA	AA	AA	AA	AA	NN	NN	NN	NN	NN	AA	NN	AA	NN	NN	NN	NN	NN	AA	AA	NN	NN	AA	AA	NN	NN	NN	AG	AA	NN	NN	NN
S2_24298547	C/T	2	24298547	NA	NA	NA	NA	NA	NA	NA	TT	NN	NN	NN	NN	NN	NN	CC	CC	TT	TT	CC	NN	NN	NN	NN	NN	CC	NN	CC	NN	NN	NN	NN	NN	TT	CC	NN	NN	TT	TT	NN	NN	NN	CT	CT	NN	NN	NN
S2_24353407	A/G	2	24353407	NA	NA	NA	NA	NA	NA	NA	GG	NN	GG	GG	GG	AG	AG	AA	GG	GG	NN	AA	AA	AA	AA	NN	AA	GG	AA	AA	AA	AA	GG	AA	AA	GG	GG	AA	GG	GG	AG	AG	GG	GG	AG	AG	GG	GG	GG
S2_24383678	G/C	2	24383678	NA	NA	NA	NA	NA	NA	NA	GC	NN	CC	CC	GC	GC	GC	GG	CC	CC	CC	GG	CC	GG	GG	CC	GG	CC	GG	GG	GG	GG	CC	GG	GG	CC	NN	GG	CC	CC	GC	GC	CC	GC	CC	GC	CC	CC	CC
S2_24383840	G/A	2	24383840	NA	NA	NA	NA	NA	NA	NA	GA	AA	AA	AA	GA	GA	GA	GG	AA	AA	AA	GG	AA	GG	GG	AA	GG	AA	GG	GG	GG	GG	AA	GG	GG	AA	AA	GG	AA	AA	GA	GA	AA	GA	AA	GA	AA	AA	AA
S2_24389087	C/G	2	24389087	NA	NA	NA	NA	NA	NA	NA	GG	GG	GG	NN	NN	NN	NN	NN	NN	CC	NN	NN	CC	NN	NN	GG	CC	CC	NN	NN	CC	CC	NN	NN	NN	GG	NN	NN	NN	NN	CC	NN	CG	GG	CC	CG	NN	NN	CG
S2_24389117	T/C	2	24389117	NA	NA	NA	NA	NA	NA	NA	CC	CC	CC	NN	NN	NN	NN	NN	NN	TT	NN	NN	TT	NN	NN	CC	TT	TT	NN	NN	TT	TT	NN	NN	NN	CC	NN	NN	NN	NN	TT	NN	TC	CC	TT	TC	NN	NN	TC
S2_24389130	A/C	2	24389130	NA	NA	NA	NA	NA	NA	NA	AA	AA	AA	NN	NN	NN	NN	NN	NN	AA	NN	NN	AA	NN	NN	AA	AA	AA	NN	NN	AA	AA	NN	NN	NN	AA	NN	NN	NN	NN	AA	NN	AA	AA	AA	AA	NN	NN	AC
S2_24389134	G/A	2	24389134	NA	NA	NA	NA	NA	NA	NA	GG	GG	GG	NN	NN	NN	NN	NN	NN	AA	NN	NN	GG	NN	NN	GG	GG	GG	NN	NN	GG	GG	NN	NN	NN	GG	NN	NN	NN	NN	GG	NN	GA	GG	AA	GG	NN	NN	GA
S2_24389149	A/G	2	24389149	NA	NA	NA	NA	NA	NA	NA	GG	GG	GG	NN	NN	NN	NN	NN	NN	GG	NN	NN	AA	NN	NN	GG	AA	GG	NN	NN	AA	AA	NN	NN	NN	GG	NN	NN	NN	NN	AA	NN	GG	GG	GG	AG	NN	NN	AG
S2_24389153	T/C	2	24389153	NA	NA	NA	NA	NA	NA	NA	TT	TT	TT	NN	NN	NN	NN	NN	NN	TT	NN	NN	CC	NN	NN	TT	TT	TT	NN	NN	TT	TT	NN	NN	NN	TT	NN	NN	NN	NN	TT	NN	TT	TT	TT	TT	NN	NN	TC
S2_24471263	A/G	2	24471263	NA	NA	NA	NA	NA	NA	NA	AG	GG	AG	GG	AG	AG	AG	AA	GG	GG	GG	AA	GG	AA	AA	AG	AA	GG	AA	AA	AA	AA	GG	AA	AA	AA	GG	GG	GG	AG	AG	AG	AG	GG	AG	AG	AA	AG	GG
S2_24471281	G/C	2	24471281	NA	NA	NA	NA	NA	NA	NA	GG	GG	GG	GG	GG	GG	GG	GG	GG	GG	GG	GG	GG	GG	GG	GG	GG	GG	GG	GG	GG	GG	GG	GG	GG	CC	GG	GG	GG	GG	GG	GG	GG	GG	GG	GG	GG	GG	GG
S2_24473969	G/A	2	24473969	NA	NA	NA	NA	NA	NA	NA	GG	GG	GG	NN	NN	GG	AA	NN	NN	NN	GG	NN	NN	NN	NN	GA	NN	GG	GG	GG	GG	NN	GG	GG	GG	GG	GG	NN	NN	NN	AA	AA	GG	NN	AA	GG	NN	NN	GG
S2_24480299	A/G	2	24480299	NA	NA	NA	NA	NA	NA	NA	AA	AA	AA	AA	AA	NN	AA	GG	AA	AA	AA	AA	AA	AA	GG	AA	GG	AA	AA	AA	AA	AA	AA	AA	AA	AA	AA	AA	AA	AA	AA	AA	AA	AA	AA	AA	AA	AA	AA
S2_24533501	C/A	2	24533501	NA	NA	NA	NA	NA	NA	NA	CC	CC	CC	CC	CC	CC	CC	CC	CC	CC	NN	CC	CC	CC	CC	CC	CC	CC	CC	CC	CC	CC	CC	CC	CC	CC	CC	CC	CC	CC	CC	CC	CC	CC	CC	CC	CC	CC	CC
S2_24578017	C/T	2	24578017	NA	NA	NA	NA	NA	NA	NA	CC	CC	CC	CC	CC	CC	CC	CC	CC	CC	CC	CC	CC	CT	TT	CC	TT	CC	TT	CC	CC	CC	CC	CC	TT	CC	CC	CC	CT	CC	CT	CT	CC	CC	CC	CC	CC	CC	CC
S2_24578058	G/T	2	24578058	NA	NA	NA	NA	NA	NA	NA	GG	GG	GG	GG	NN	GG	GG	GG	GG	GG	GG	GG	NN	GG	TT	GG	TT	GG	TT	GG	NN	GG	GG	GG	GT	GG	GG	GG	NN	GG	GG	GG	GG	GG	GG	GG	GG	GG	GG
S2_24578079	C/T	2	24578079	NA	NA	NA	NA	NA	NA	NA	CC	CC	CC	CC	NN	CC	CC	CC	CC	CC	CC	CC	NN	CC	TT	CC	TT	CC	TT	CC	NN	CC	CC	CC	CT	CC	CC	CC	NN	CC	CC	CC	CC	CC	CC	CC	CC	CC	CC
S2_24578094	A/G	2	24578094	NA	NA	NA	NA	NA	NA	NA	AA	AA	AA	AA	NN	AA	AA	AA	AA	AA	AA	AA	NN	AA	GG	AA	GG	AA	GG	AA	NN	AA	AA	AA	AG	AA	AA	AA	NN	AA	AA	AA	AA	AA	AA	AA	AA	AA	AA
S2_24583759	A/G	2	24583759	NA	NA	NA	NA	NA	NA	NA	AA	AA	NN	NN	AA	NN	AA	AA	AA	NN	AA	AA	NN	AA	AA	NN	AA	AA	AA	AA	AA	AA	AA	AA	NN	AA	AA	NN	AA	AA	AA	AA	AA	AA	AA	NN	NN	AA	AA
S2_24619582	A/T	2	24619582	NA	NA	NA	NA	NA	NA	NA	AT	NN	NN	NN	NN	NN	AA	NN	TT	NN	NN	AA	NN	NN	NN	NN	NN	NN	NN	NN	NN	NN	NN	NN	NN	NN	TT	NN	NN	NN	NN	NN	NN	NN	NN	NN	NN	NN	NN
S2_24632461	C/T	2	24632461	NA	NA	NA	NA	NA	NA	NA	TT	CT	CT	TT	NN	CT	TT	NN	TT	CC	NN	CC	NN	NN	TT	NN	CT	TT	NN	TT	NN	CC	NN	NN	NN	NN	CC	TT	TT	NN	TT	NN	TT	NN	CT	NN	CT	NN	TT
S2_24636850	A/C	2	24636850	NA	NA	NA	NA	NA	NA	NA	CC	CC	CC	CC	CC	CC	CC	CC	CC	CC	CC	CC	CC	CC	CC	CC	AA	CC	CC	AA	AA	CC	CC	AA	CC	CC	CC	CC	CC	CC	CC	CC	CC	CC	CC	CC	CC	CC	CC
S2_24644880	A/G	2	24644880	NA	NA	NA	NA	NA	NA	NA	GG	GG	NN	NN	NN	GG	NN	NN	GG	GG	NN	NN	NN	NN	AA	NN	NN	GG	NN	NN	NN	NN	GG	NN	NN	AA	NN	NN	NN	NN	NN	AG	NN	NN	NN	NN	NN	NN	NN
S2_24644888	T/G	2	24644888	NA	NA	NA	NA	NA	NA	NA	TG	TT	NN	NN	NN	GG	NN	NN	TT	GG	NN	NN	NN	NN	TT	NN	NN	TT	NN	NN	NN	NN	GG	NN	NN	TT	NN	NN	NN	NN	NN	TT	NN	NN	NN	NN	NN	NN	NN
S2_24651650	T/A	2	24651650	NA	NA	NA	NA	NA	NA	NA	NN	TA	NN	NN	NN	NN	NN	TT	TT	NN	NN	TT	NN	TT	TT	TT	TT	TT	NN	TT	TT	TT	TT	NN	TT	TT	TT	TT	TT	AA	TT	NN	NN	NN	TT	NN	NN	NN	TT
S2_24651786	G/A	2	24651786	NA	NA	NA	NA	NA	NA	NA	GA	GG	NN	NN	NN	NN	NN	GG	GG	NN	AA	GG	NN	NN	GG	NN	GG	NN	NN	GG	NN	GG	NN	GG	GG	GG	GG	NN	GG	GG	GG	GG	GA	GG	NN	GA	NN	GA	GG
S2_24696678	C/A	2	24696678	NA	NA	NA	NA	NA	NA	NA	AA	AA	AA	AA	CA	AA	AA	CC	AA	AA	AA	CC	CC	CC	CC	AA	CC	AA	CC	CC	CC	CC	AA	CC	CC	CC	AA	AA	CC	AA	CA	CA	AA	CA	CA	CA	NN	CA	CA
S2_24723151	C/T	2	24723151	NA	NA	NA	NA	NA	NA	NA	TT	TT	TT	TT	TT	TT	TT	CC	CC	CC	NN	NN	TT	CC	CC	CC	CC	CC	CC	CC	CC	CC	CC	CC	CC	CC	CC	CC	TT	TT	CT	CT	TT	TT	TT	CT	CT	TT	TT
S2_24746761	T/G	2	24746761	NA	NA	NA	NA	NA	NA	NA	NN	NN	TT	TT	TT	TG	TG	NN	NN	TT	NN	NN	TT	TT	TT	GG	TT	TT	TT	TT	TT	TT	TT	TT	TT	NN	NN	TT	TG	TG	TG	TG	TG	TG	TG	TG	TT	TG	TG
S2_24760053	A/G	2	24760053	NA	NA	NA	NA	NA	NA	NA	AA	NN	NN	AA	NN	GG	AG	AA	GG	AA	AA	AA	GG	AA	AA	NN	GG	GG	NN	AA	NN	AA	AA	NN	NN	GG	GG	GG	AG	GG	GG	GG	AG	GG	AG	AG	GG	NN	GG
S2_24760086	A/T	2	24760086	NA	NA	NA	NA	NA	NA	NA	AA	NN	NN	AA	NN	TT	AT	AA	AA	AA	AA	AA	AA	AA	AA	NN	TT	AA	NN	AA	NN	AA	AA	NN	NN	TT	AA	TT	AT	AT	AT	AT	AA	AT	AT	AT	TT	NN	AA
S2_24790855	G/A	2	24790855	NA	NA	NA	NA	NA	NA	NA	GG	GG	GG	GG	GG	GA	GG	GG	GG	GG	GG	GG	GG	GG	GG	GG	GG	GG	GG	GG	GG	GG	GG	GG	GG	GG	GG	GG	GG	GG	GA	GA	GG	GG	GG	GA	GG	GA	GA
S2_24792145	C/T	2	24792145	NA	NA	NA	NA	NA	NA	NA	CC	CC	CC	CC	CC	CC	CC	CC	CC	CC	CC	NN	CT	CC	CC	CC	TT	CC	CT	CC	CC	CC	CC	CC	CC	TT	CC	CC	CC	CC	CT	CT	CC	CT	CC	CC	CT	CT	CC
S2_24792150	A/C	2	24792150	NA	NA	NA	NA	NA	NA	NA	CC	AC	CC	CC	CC	AC	CC	AA	CC	AA	AA	NN	CC	AA	AA	CC	CC	CC	AC	AA	AA	AA	AA	AA	AA	CC	CC	AA	CC	CC	AC	AC	AC	AC	AC	AC	CC	AC	AC
S2_24809193	A/G	2	24809193	NA	NA	NA	NA	NA	NA	NA	NN	NN	NN	NN	NN	NN	NN	NN	NN	NN	NN	NN	NN	NN	NN	NN	NN	NN	NN	NN	NN	NN	NN	NN	NN	GG	NN	NN	NN	NN	NN	NN	NN	NN	NN	NN	NN	NN	NN
S2_24834511	G/A	2	24834511	NA	NA	NA	NA	NA	NA	NA	NN	NN	NN	NN	NN	NN	NN	NN	GG	NN	NN	GG	NN	NN	NN	NN	NN	NN	NN	NN	NN	GG	NN	NN	NN	AA	GG	NN	NN	GG	NN	NN	NN	NN	NN	NN	NN	NN	NN
S2_24837885	A/G	2	24837885	NA	NA	NA	NA	NA	NA	NA	AA	AA	NN	AA	NN	AA	AA	AA	AA	AA	AA	AA	GG	AA	AA	AA	AA	AA	AA	AA	NN	AA	AA	AA	AA	AA	AA	AA	AA	AA	AA	AA	AA	AA	AG	AG	AA	AA	AG
S2_24842372	C/G	2	24842372	NA	NA	NA	NA	NA	NA	NA	CC	CC	CC	CC	CG	CG	CC	GG	GG	CC	CC	GG	CC	GG	GG	CC	GG	GG	CC	GG	GG	GG	CC	GG	GG	GG	GG	GG	CC	CC	CG	CG	CC	CC	CC	CG	CC	CG	CC
S2_24844323	C/T	2	24844323	NA	NA	NA	NA	NA	NA	NA	CC	CC	NN	NN	NN	NN	NN	CC	CC	CC	CC	CC	NN	NN	NN	NN	CC	NN	NN	NN	NN	CC	NN	NN	NN	CC	CC	NN	NN	NN	NN	NN	NN	CC	CT	TT	NN	NN	NN
S2_24850978	G/A	2	24850978	NA	NA	NA	NA	NA	NA	NA	GG	GG	GG	GG	GG	GG	GG	AA	AA	GG	GG	AA	GG	AA	AA	GG	AA	AA	AA	AA	AA	AA	GG	AA	AA	GG	AA	AA	GG	GG	GA	GA	GG	GA	GA	GA	AA	GG	GG
S2_24851105	A/C	2	24851105	NA	NA	NA	NA	NA	NA	NA	NN	NN	AA	AA	AA	AA	AA	NN	NN	AA	NN	NN	AA	CC	CC	AA	CC	AA	CC	CC	CC	CC	AA	CC	CC	NN	NN	CC	AA	AA	AC	AC	AA	AC	AC	AC	AC	AA	AA
S2_24851115	T/C	2	24851115	NA	NA	NA	NA	NA	NA	NA	NN	NN	TT	TT	TT	TT	TT	NN	NN	TT	NN	NN	TT	CC	CC	TT	CC	CC	CC	CC	CC	CC	TT	CC	CC	NN	NN	CC	TT	TT	TC	TC	TT	TC	TC	TC	TC	TT	TT
S2_24851145	A/G	2	24851145	NA	NA	NA	NA	NA	NA	NA	NN	NN	AA	AA	AA	AA	AA	NN	NN	AA	NN	NN	AA	GG	GG	AA	GG	GG	GG	GG	GG	GG	AA	GG	GG	NN	NN	GG	AA	AA	AG	AG	AA	AG	AG	AG	AG	AA	AA
S2_24851200	A/G	2	24851200	NA	NA	NA	NA	NA	NA	NA	AA	AA	AA	AA	AA	AA	AA	GG	AA	AA	AA	GG	AA	GG	GG	AA	GG	AA	GG	GG	GG	GG	AA	GG	GG	AA	AA	GG	AA	AA	AG	AG	AA	AG	AG	AA	AG	AA	AA
S2_24851212	C/T	2	24851212	NA	NA	NA	NA	NA	NA	NA	CC	CC	CC	CC	CC	CC	CC	TT	CC	CC	CC	TT	CC	TT	TT	CC	TT	CC	TT	TT	TT	TT	CC	TT	TT	CC	CC	TT	CC	CC	CT	CT	CC	CT	CT	CC	CT	CC	CC
S2_24851269	A/G	2	24851269	NA	NA	NA	NA	NA	NA	NA	AA	AA	AA	AA	AA	AA	AA	GG	GG	AA	AA	GG	AA	GG	GG	AA	GG	GG	GG	GG	GG	GG	AA	GG	GG	AA	GG	GG	AA	AA	AG	AG	AA	AG	AG	AA	AG	AA	AA
S2_24873139	A/T	2	24873139	NA	NA	NA	NA	NA	NA	NA	NN	NN	AA	AA	AA	AA	AA	NN	NN	AA	NN	NN	AA	AA	AA	AA	AA	AA	TT	AA	AA	AA	AA	AA	AA	NN	NN	AA	AA	AA	AT	AT	AT	AA	AA	AA	AA	AA	AA
S2_24915476	G/A	2	24915476	NA	NA	NA	NA	NA	NA	NA	GG	GG	AA	AA	AA	AA	AA	AA	AA	GG	GG	AA	AA	AA	AA	GG	AA	AA	AA	AA	AA	AA	GG	AA	AA	AA	AA	AA	GA	GA	GA	GA	GA	GG	GA	GA	AA	GA	GA
S2_24915479	A/C	2	24915479	NA	NA	NA	NA	NA	NA	NA	AA	AA	CC	CC	CC	CC	CC	CC	CC	AA	AA	CC	CC	CC	CC	AA	CC	CC	CC	CC	CC	CC	AA	CC	CC	CC	CC	CC	AC	AC	AC	AC	AC	AA	AC	AC	CC	AC	AC
S2_24928503	C/T	2	24928503	NA	NA	NA	NA	NA	NA	NA	CC	CC	CC	CC	CC	CC	CC	CC	CC	CC	CC	CC	CC	CC	CC	CC	CC	CC	CC	CC	CC	CC	CC	CC	CC	CC	CC	CC	CC	CC	CC	CC	CC	CC	CC	CC	CC	CC	CC
S2_24928895	T/G	2	24928895	NA	NA	NA	NA	NA	NA	NA	TT	TT	TT	TT	TT	TT	TT	GG	TT	TT	TT	GG	GG	GG	GG	TT	GG	TT	GG	GG	GG	GG	TT	GG	GG	GG	TT	GG	TT	TG	TG	TG	TG	TG	TG	TG	TG	TG	TG
S2_24929992	T/C	2	24929992	NA	NA	NA	NA	NA	NA	NA	TT	TT	TT	TT	TT	TT	TT	CC	TT	TT	TT	CC	CC	CC	CC	TT	CC	TT	CC	CC	CC	CC	TT	CC	CC	CC	TT	CC	TT	TC	TC	TC	TC	TC	TC	TC	CC	TC	TC
S2_24930725	G/A	2	24930725	NA	NA	NA	NA	NA	NA	NA	NN	NN	AA	AA	AA	AA	AA	NN	NN	GG	NN	NN	AA	AA	AA	AA	AA	AA	AA	AA	AA	AA	GG	AA	AA	NN	NN	AA	AA	AA	AA	GA	GA	AA	GA	AA	AA	AA	AA
S2_24939003	C/G	2	24939003	NA	NA	NA	NA	NA	NA	NA	CG	CG	NN	GG	CG	CC	GG	GG	GG	CC	CC	CC	CC	CC	CC	GG	CC	GG	CG	CC	CC	CC	CC	CC	CC	CC	GG	CC	GG	CC	CC	CG	CG	NN	CG	CG	CG	CG	CG
S2_24939040	T/C	2	24939040	NA	NA	NA	NA	NA	NA	NA	TT	TT	NN	NN	CC	TT	TC	CC	CC	TT	TT	TT	NN	TT	TT	CC	TT	NN	NN	TT	TT	TT	TT	NN	TT	TT	CC	TT	CC	TT	TC	NN	CC	CC	TT	TC	TC	TC	TC
S2_24942847	T/G	2	24942847	NA	NA	NA	NA	NA	NA	NA	TT	TT	NN	NN	NN	NN	NN	TT	TT	NN	TT	GG	TT	GG	TT	TT	GG	NN	NN	TT	GG	TT	TT	TT	TT	GG	TT	TT	TT	NN	TT	NN	TG	NN	NN	TT	NN	NN	TT
S2_24942908	C/T	2	24942908	NA	NA	NA	NA	NA	NA	NA	CC	CC	NN	TT	NN	TT	NN	CC	CC	NN	CC	TT	CC	TT	CC	CC	TT	CC	NN	CC	TT	CC	CC	CC	CC	TT	CC	CC	CC	NN	CC	CC	CT	CT	NN	CC	NN	NN	CC
S2_24947942	T/C	2	24947942	NA	NA	NA	NA	NA	NA	NA	TT	TT	TT	TT	TT	TT	TT	TT	TT	TT	TT	CC	TT	NN	TT	TT	CC	TT	TT	TT	CC	TT	TT	TT	TT	TT	TT	TT	TT	NN	TT	TT	TC	TT	TT	TT	TT	TT	TT
S2_24947962	A/G	2	24947962	NA	NA	NA	NA	NA	NA	NA	NN	AG	AG	AA	AA	GG	AA	NN	NN	AA	AA	GG	GG	NN	GG	AA	GG	AA	GG	GG	GG	GG	AA	GG	GG	NN	AA	GG	AG	AG	AG	AG	AG	AA	AA	AA	AG	AG	AG
S2_24947997	C/T	2	24947997	NA	NA	NA	NA	NA	NA	NA	NN	CT	CT	CC	CC	TT	CC	NN	NN	CC	CC	TT	TT	NN	TT	CC	TT	CC	TT	TT	TT	TT	CC	TT	TT	NN	CC	TT	CT	CT	CT	CT	CT	CC	CC	CC	CT	CT	CT
S2_24948018	T/A	2	24948018	NA	NA	NA	NA	NA	NA	NA	TT	TT	TA	TT	TT	AA	TT	NN	TT	TT	TT	NN	AA	NN	AA	TT	NN	TT	AA	AA	NN	AA	TT	AA	NN	NN	TT	AA	TA	NN	TA	TA	TT	TT	TT	TT	TA	TA	TA
S2_24948031	C/T	2	24948031	NA	NA	NA	NA	NA	NA	NA	CC	CC	TT	TT	TT	TT	TT	NN	TT	CC	CC	NN	TT	NN	TT	TT	NN	TT	TT	TT	NN	TT	CC	TT	NN	NN	TT	TT	TT	NN	TT	TT	TT	TT	TT	TT	TT	TT	TT
S2_24948047	C/T	2	24948047	NA	NA	NA	NA	NA	NA	NA	CC	CC	CT	CC	CC	TT	CC	NN	CC	CC	CC	NN	TT	NN	TT	CC	NN	CC	TT	TT	NN	TT	CC	TT	NN	NN	CC	TT	CT	NN	CT	CT	CC	CC	CC	CC	CT	CT	CT
S2_24966049	G/A	2	24966049	NA	NA	NA	NA	NA	NA	NA	GA	GA	AA	AA	AA	AA	AA	AA	AA	GG	GG	AA	AA	AA	AA	AA	AA	AA	AA	AA	AA	AA	GG	AA	AA	AA	AA	AA	AA	AA	AA	AA	AA	AA	AA	AA	AA	AA	AA
S2_24967394	G/A	2	24967394	NA	NA	NA	NA	NA	NA	NA	GA	AA	GA	GG	GA	AA	GA	GG	GG	GG	GG	GG	AA	GG	GG	GG	GG	GG	GG	GG	GG	GG	GG	GG	GG	GG	GG	GG	GA	GG	GA	GA	GA	GG	GA	GA	GA	GA	GG
S2_24996792	A/G	2	24996792	NA	NA	NA	NA	NA	NA	NA	NN	NN	NN	NN	NN	NN	AG	NN	NN	NN	NN	NN	NN	NN	AA	AA	AA	AA	NN	AA	NN	AA	AA	AA	NN	NN	NN	NN	GG	NN	NN	AA	NN	AA	NN	AA	NN	NN	AA
S2_25011772	T/C	2	25011772	NA	NA	NA	NA	NA	NA	NA	TT	TT	TC	TT	TT	TT	TC	CC	TT	TT	TT	TT	TT	TT	TT	TT	CC	TT	TT	TT	CC	TT	TT	TT	TT	CC	TT	TT	TT	TT	TT	TT	TT	TT	TT	TT	TT	TT	TT
S2_25030377	T/C	2	25030377	NA	NA	NA	NA	NA	NA	NA	TC	TC	TT	TT	TC	TC	TC	CC	CC	TT	TT	CC	CC	CC	CC	TT	CC	CC	TT	TC	CC	CC	TT	CC	CC	CC	CC	CC	TC	TC	TT	TT	TT	TT	TT	TT	TT	TC	TT
S2_25030381	A/G	2	25030381	NA	NA	NA	NA	NA	NA	NA	AG	AG	AA	AA	AG	AG	AG	GG	AA	AA	AA	GG	GG	GG	GG	AA	GG	AA	AA	AG	GG	GG	AA	GG	GG	GG	AA	GG	AG	AG	AA	AA	AA	AA	AA	AA	AA	AG	AA
S2_25031076	A/G	2	25031076	NA	NA	NA	NA	NA	NA	NA	AG	AG	AG	AA	AG	AG	AG	GG	GG	AA	AA	GG	GG	GG	GG	AA	GG	GG	AA	GG	GG	GG	AA	GG	GG	GG	GG	GG	AA	AG	AA	AG	AA	AA	AA	AA	AA	AG	AA
S2_25033996	T/C	2	25033996	NA	NA	NA	NA	NA	NA	NA	TC	NN	TT	NN	NN	TC	TT	NN	TT	TT	NN	CC	NN	CC	CC	CC	CC	TT	TT	CC	CC	CC	TT	CC	CC	CC	TT	CC	TT	TC	TT	NN	TT	TT	TT	TT	NN	TC	TT
S2_25044769	G/A	2	25044769	NA	NA	NA	NA	NA	NA	NA	GG	GG	NN	NN	NN	GA	NN	AA	AA	GG	GG	GG	NN	NN	NN	AA	AA	NN	NN	GG	NN	GG	GG	NN	NN	AA	AA	GG	NN	NN	GG	NN	NN	NN	NN	NN	NN	AA	GA
S2_25046043	C/T	2	25046043	NA	NA	NA	NA	NA	NA	NA	CC	NN	CC	CC	CC	CC	CC	TT	CC	CC	CC	CC	CC	CC	CC	CC	TT	CC	TT	CC	CC	CC	CC	CC	CC	TT	CC	CC	CC	CC	CT	CT	CC	CC	CC	CC	CT	CT	CC
S2_25083813	G/A	2	25083813	NA	NA	NA	NA	NA	NA	NA	GG	GG	GG	NN	NN	GA	NN	AA	AA	GG	GG	GG	NN	NN	GG	AA	AA	AA	GG	GG	NN	NN	NN	GG	GG	AA	AA	GG	NN	GG	NN	GA	GA	GA	GA	GA	GG	GG	GA
S2_25083820	T/C	2	25083820	NA	NA	NA	NA	NA	NA	NA	TT	TT	TT	NN	NN	TT	NN	TT	TT	TT	TT	TT	NN	NN	TT	CC	TT	TT	TT	TT	NN	NN	NN	TT	TT	TT	TT	TT	NN	TT	NN	TT	TT	TT	TC	TT	TT	TT	TC
S2_25088039	A/G	2	25088039	NA	NA	NA	NA	NA	NA	NA	AG	GG	GG	GG	GG	GG	NN	GG	GG	AA	AA	AA	AA	AA	AA	GG	GG	GG	AA	AA	NN	AA	AA	AA	AA	GG	GG	AA	GG	AG	AG	GG	GG	AG	AG	AG	AA	GG	GG
S2_25089054	A/G	2	25089054	NA	NA	NA	NA	NA	NA	NA	GG	NN	NN	NN	NN	NN	NN	GG	GG	AA	AA	AA	NN	NN	AA	NN	NN	NN	NN	NN	NN	NN	AA	NN	NN	GG	GG	AA	NN	AA	NN	AA	NN	NN	AA	AA	NN	NN	NN
S2_25162336	A/G	2	25162336	NA	NA	NA	NA	NA	NA	NA	AG	GG	NN	NN	NN	GG	AG	AA	GG	AA	AA	AA	AA	AA	AA	GG	GG	NN	AA	AA	NN	AA	AA	AA	AA	GG	GG	AA	NN	GG	AG	NN	GG	GG	GG	NN	NN	NN	GG
S2_25179012	G/A	2	25179012	NA	NA	NA	NA	NA	NA	NA	GA	AA	GA	NN	NN	NN	AA	GG	AA	GG	GG	GG	GG	GG	GG	GG	AA	AA	GG	GG	AA	GG	GG	GG	GG	AA	AA	GG	GG	GG	GA	GA	GG	GG	GG	GG	GG	GA	GG
S2_25220423	T/C	2	25220423	NA	NA	NA	NA	NA	NA	NA	TT	TT	TC	NN	NN	NN	NN	NN	TT	TT	TT	TT	TT	TT	NN	TT	CC	TT	NN	NN	CC	TT	TT	TT	NN	CC	CC	TT	NN	NN	NN	TT	NN	NN	TT	NN	TC	NN	TT
S2_25248695	G/A	2	25248695	NA	NA	NA	NA	NA	NA	NA	NN	NN	NN	NN	GG	GG	NN	NN	GG	NN	NN	NN	NN	NN	NN	NN	GG	GG	NN	NN	NN	NN	NN	NN	NN	GG	GG	NN	NN	NN	NN	NN	NN	NN	NN	NN	NN	GG	NN
S2_25309941	T/G	2	25309941	NA	NA	NA	NA	NA	NA	NA	TT	TT	TT	TT	TT	TT	TT	TT	TT	TT	TT	TT	TT	TT	TT	TT	TT	TT	TT	TT	TT	TT	TT	TT	TT	TT	TT	TT	TT	TT	TG	TG	TG	GG	TG	TG	TT	TT	TG
S2_25314095	C/T	2	25314095	NA	NA	NA	NA	NA	NA	NA	CC	CC	CC	CC	CC	CC	CC	CC	CC	CC	CC	CC	CC	CC	CC	CC	CC	CC	CC	CC	CC	CC	CC	CC	CC	CC	CC	CC	CT	CC	CT	CT	CT	TT	CT	CT	CT	CC	CT
S2_25335323	C/T	2	25335323	NA	NA	NA	NA	NA	NA	NA	CT	TT	TT	CT	CT	TT	CT	TT	TT	CC	CC	TT	TT	TT	TT	TT	TT	TT	CC	CC	TT	CC	CC	CC	CC	TT	TT	CC	CT	CT	CT	CT	CT	CT	CT	CT	CC	CT	CC
S2_25371974	G/A	2	25371974	NA	NA	NA	NA	NA	NA	NA	NN	NN	GG	GG	GA	GG	GA	NN	NN	GG	NN	NN	AA	AA	AA	GG	AA	AA	GG	GG	AA	GG	GG	GG	GG	NN	NN	GG	GG	GG	GA	GA	GA	GG	GG	GG	GA	GG	GG
S2_25371989	A/G	2	25371989	NA	NA	NA	NA	NA	NA	NA	NN	NN	AG	GG	GG	GG	AG	NN	NN	AA	NN	NN	GG	GG	GG	GG	GG	GG	AA	AA	GG	AA	AA	AA	AA	NN	NN	AA	AA	AG	AG	AG	AG	AG	AG	AG	AG	AG	AA
S2_25374414	G/A	2	25374414	NA	NA	NA	NA	NA	NA	NA	GG	GG	GG	NN	GG	GG	GA	AA	GG	GG	GG	AA	AA	AA	AA	GG	AA	GG	NN	NN	AA	GG	GG	NN	GG	AA	GG	GG	GG	GG	GA	GA	GA	GG	GG	GG	NN	NN	GG
S2_25385680	C/T	2	25385680	NA	NA	NA	NA	NA	NA	NA	CC	CC	CC	CC	NN	CC	CC	TT	TT	CC	CC	TT	TT	NN	TT	CC	TT	CT	CC	CC	TT	CC	CC	CC	CC	TT	TT	CC	CC	CT	CC	NN	CT	CC	CC	CC	CC	NN	CC
S2_25387221	A/G	2	25387221	NA	NA	NA	NA	NA	NA	NA	AA	AA	NN	NN	AA	AA	AA	AA	AA	AA	AA	AA	AA	NN	AA	AA	AA	AA	AA	AA	AA	AA	AA	AA	AA	AA	AA	AA	AA	AA	AA	AA	AA	AA	AA	AA	AA	AA	AA
S2_25445786	A/G	2	25445786	NA	NA	NA	NA	NA	NA	NA	AA	AA	AA	AA	NN	AG	AA	GG	AA	AA	AA	GG	NN	NN	NN	NN	GG	NN	NN	GG	NN	GG	AA	NN	GG	GG	AA	GG	GG	NN	AG	NN	AG	AA	AA	AA	NN	NN	AA
S2_25470359	A/G	2	25470359	NA	NA	NA	NA	NA	NA	NA	AG	AG	GG	GG	GG	GG	GG	GG	GG	AA	AA	GG	GG	GG	AA	GG	GG	GG	GG	GG	GG	GG	AA	GG	GG	AA	GG	GG	GG	GG	GG	GG	AG	AG	AG	AG	GG	GG	AG
S2_25476203	A/G	2	25476203	NA	NA	NA	NA	NA	NA	NA	AA	AA	AA	AA	AG	AG	AA	AA	AA	AA	AA	GG	GG	GG	AA	AA	GG	AA	GG	GG	GG	GG	AA	AG	GG	GG	AA	GG	AA	AG	AG	AG	AA	AA	AG	AG	AA	AG	AG
S2_25476293	G/A	2	25476293	NA	NA	NA	NA	NA	NA	NA	NN	NN	NN	NN	NN	GG	NN	NN	NN	NN	NN	NN	NN	NN	NN	NN	NN	NN	NN	NN	NN	NN	NN	NN	NN	NN	NN	AA	NN	NN	NN	NN	NN	NN	NN	NN	NN	NN	NN
S2_25490236	G/A	2	25490236	NA	NA	NA	NA	NA	NA	NA	GG	GG	GG	GG	GA	GG	GG	GG	GG	GG	GG	GG	AA	GG	GG	GG	GG	GG	AA	GG	GG	GG	GG	GG	GG	AA	GG	GG	GG	GA	GA	GA	GA	GG	GA	GA	GG	GG	GG
S2_25543306	G/A	2	25543306	NA	NA	NA	NA	NA	NA	NA	NN	NN	NN	NN	NN	GG	NN	NN	NN	NN	NN	NN	AA	NN	NN	NN	NN	NN	NN	NN	NN	NN	NN	AA	NN	NN	NN	NN	NN	NN	NN	NN	NN	NN	NN	NN	NN	NN	NN
S2_25557712	C/T	2	25557712	NA	NA	NA	NA	NA	NA	NA	CC	CC	TT	TT	TT	TT	TT	TT	TT	CC	CC	TT	TT	TT	TT	TT	TT	TT	TT	TT	TT	TT	CC	TT	TT	TT	TT	TT	CT	TT	TT	TT	TT	CT	CT	CT	TT	TT	TT
S2_25579338	A/C	2	25579338	NA	NA	NA	NA	NA	NA	NA	AA	AA	CC	CC	CC	CC	CC	CC	CC	AA	AA	CC	CC	NN	CC	CC	CC	NN	CC	CC	CC	CC	AA	CC	NN	CC	CC	CC	NN	NN	AC	AC	AC	NN	CC	CC	CC	CC	CC
S2_25635269	T/C	2	25635269	NA	NA	NA	NA	NA	NA	NA	TT	TT	CC	CC	TT	TC	CC	TT	TT	TT	TT	TT	TT	TT	TT	CC	TT	TT	TT	TT	TT	TT	TT	TT	TT	TT	TT	TT	TT	TT	TT	TC	TC	TC	TT	TC	TC	TT	TC
S2_25635353	T/C	2	25635353	NA	NA	NA	NA	NA	NA	NA	TT	TT	CC	CC	TT	TC	CC	TT	TT	TT	TT	TT	TT	TT	TT	TC	TT	TT	TT	TT	TT	TT	TT	TT	TT	TT	TT	TT	TT	TT	TT	TC	TC	TC	TT	TC	TC	TT	TC
S2_25650578	C/T	2	25650578	NA	NA	NA	NA	NA	NA	NA	CT	CT	CC	CC	NN	CC	CT	TT	TT	CC	CC	TT	TT	TT	TT	CC	TT	TT	TT	TT	TT	TT	CC	TT	TT	TT	TT	TT	TT	CC	CT	CT	CT	TT	CT	CT	CT	TT	CT
S2_25654927	T/C	2	25654927	NA	NA	NA	NA	NA	NA	NA	TC	TC	CC	CC	CC	CC	CC	CC	CC	TT	TT	CC	CC	CC	CC	CC	CC	CC	CC	CC	CC	CC	TT	CC	CC	CC	CC	CC	CC	CC	TC	TC	TC	CC	CC	CC	CC	CC	CC
S2_25657160	T/C	2	25657160	NA	NA	NA	NA	NA	NA	NA	TC	TC	TC	TT	TC	TC	NN	CC	TT	TC	TT	CC	CC	NN	CC	TT	CC	TC	CC	CC	CC	CC	TT	CC	CC	CC	TT	CC	NN	TT	TT	TT	TC	TC	TC	TC	NN	TC	TT
S2_25657169	A/G	2	25657169	NA	NA	NA	NA	NA	NA	NA	AG	AG	NN	AA	AG	AG	NN	GG	GG	AG	AA	GG	GG	NN	GG	AA	GG	GG	GG	GG	GG	GG	AA	GG	GG	GG	GG	GG	NN	NN	NN	AA	AG	GG	AG	GG	NN	GG	AA
S2_25709254	A/G	2	25709254	NA	NA	NA	NA	NA	NA	NA	AA	AA	AG	AA	AA	AA	AA	AA	AA	AA	NN	AA	AA	AA	AA	AA	AA	AA	AA	AA	AA	AA	AA	AA	AA	AA	AA	AA	AG	AA	AA	AA	AG	GG	AG	AG	AG	AA	AA
S2_25709586	T/G	2	25709586	NA	NA	NA	NA	NA	NA	NA	TG	TG	TT	NN	NN	GG	NN	TG	GG	TT	TT	TT	NN	NN	TT	TT	GG	NN	NN	NN	NN	TT	TT	TT	TT	GG	GG	TT	NN	GG	TT	TT	TG	TT	TT	NN	NN	NN	TT
S2_25709798	T/C	2	25709798	NA	NA	NA	NA	NA	NA	NA	NN	NN	CC	NN	NN	TC	TC	NN	NN	TT	NN	NN	TT	NN	TT	NN	TT	TC	NN	TT	TT	TT	TT	NN	TT	NN	NN	TT	CC	TT	CC	CC	TC	TC	TT	TC	CC	TT	TC
S2_25764509	A/T	2	25764509	NA	NA	NA	NA	NA	NA	NA	AA	NN	NN	NN	NN	NN	NN	TT	AA	NN	NN	AA	NN	NN	NN	NN	NN	NN	NN	NN	AA	NN	NN	NN	NN	AA	AA	NN	NN	NN	NN	NN	NN	NN	NN	NN	NN	NN	NN
S2_25773579	G/T	2	25773579	NA	NA	NA	NA	NA	NA	NA	GG	GG	NN	NN	NN	NN	NN	TT	GG	GG	GG	GG	NN	NN	GG	GG	GG	GG	GG	GG	GG	NN	GG	GG	GG	GG	GG	GG	GG	GG	GG	GG	GG	GG	GG	NN	GG	GG	GG
S2_25783328	T/A	2	25783328	NA	NA	NA	NA	NA	NA	NA	TA	TA	AA	AA	TT	TT	AA	AA	TT	TT	TT	TT	TT	TT	TT	TT	AA	TT	TT	TT	TT	TT	TT	TT	TT	NN	TT	TT	TA	NN	TT	TT	TT	TT	TT	TT	NN	TT	TA
S2_25783335	G/A	2	25783335	NA	NA	NA	NA	NA	NA	NA	GA	GA	AA	AA	GA	GG	AA	AA	AA	GG	GG	GG	GG	GG	GG	AA	AA	AA	GG	GG	GG	GG	GG	GG	GG	NN	AA	GG	AA	NN	AA	AA	GA	AA	GA	AA	NN	AA	GA
S2_25794021	A/G	2	25794021	NA	NA	NA	NA	NA	NA	NA	AA	AA	AA	AA	AA	AA	AA	AA	AA	AA	AA	AA	AA	AA	AA	AA	AA	AA	AA	AA	AA	AA	AA	AA	AA	AA	AA	AA	AA	AA	AA	AA	AG	AA	AG	AA	AA	AA	AG
S2_25811244	C/T	2	25811244	NA	NA	NA	NA	NA	NA	NA	CC	CC	CC	CC	CC	CC	CC	TT	CC	CC	CC	CC	TT	CC	CC	CC	TT	CC	CC	CC	CC	CC	CC	CC	CC	TT	CC	CC	CT	CC	CT	CT	CT	CC	CT	CT	CT	CC	CT
S2_25811450	G/T	2	25811450	NA	NA	NA	NA	NA	NA	NA	GG	NN	GT	TT	GG	GG	GT	GG	GG	GG	NN	GG	GG	GG	GG	TT	GG	GG	GG	GG	GG	GG	GG	GG	GG	GG	GG	GG	GT	GG	GT	GT	GG	GT	GT	GT	GG	GG	GT
S2_25866234	G/A	2	25866234	NA	NA	NA	NA	NA	NA	NA	NN	NN	GA	AA	GA	GG	AA	AA	AA	GG	NN	AA	GG	AA	GG	GG	AA	AA	AA	AA	GG	AA	GG	AA	AA	AA	AA	GG	GA	GA	GA	GA	GA	GG	GA	GA	GG	GA	GA
S2_25874847	A/T	2	25874847	NA	NA	NA	NA	NA	NA	NA	AA	AA	AA	AA	AA	AA	AA	TT	AA	AA	AA	TT	AA	TT	AA	AA	AA	AA	TT	TT	AA	TT	AA	TT	TT	AA	AA	AA	AA	AA	AA	AA	AA	AA	AA	AA	AA	AA	AA
S2_25883201	T/C	2	25883201	NA	NA	NA	NA	NA	NA	NA	TC	TC	TC	CC	TC	CC	CC	CC	CC	TT	TT	CC	CC	CC	CC	CC	CC	CC	CC	CC	CC	CC	TT	CC	CC	CC	CC	TT	CC	CC	TC	TC	CC	CC	TC	CC	CC	CC	TC
S2_25919461	G/A	2	25919461	NA	NA	NA	NA	NA	NA	NA	GG	GG	GG	AA	GA	GG	AA	AA	AA	GG	GG	AA	AA	AA	AA	AA	AA	AA	AA	AA	AA	AA	GG	AA	AA	AA	AA	GG	GA	GA	GA	GA	GA	GG	GG	GA	GA	GG	GA
S2_25933375	T/C	2	25933375	NA	NA	NA	NA	NA	NA	NA	NN	NN	NN	NN	CC	CC	NN	NN	NN	TT	NN	NN	TT	TT	TT	CC	TT	TT	NN	TT	NN	TT	TT	NN	TT	NN	NN	TT	TT	TT	NN	NN	TT	TC	TC	NN	NN	CC	TT
S2_25934823	A/C	2	25934823	NA	NA	NA	NA	NA	NA	NA	NN	AA	AC	CC	CC	CC	CC	CC	NN	AA	AA	CC	CC	NN	CC	CC	CC	NN	CC	NN	CC	CC	AA	CC	NN	CC	CC	CC	AA	NN	CC	CC	CC	CC	CC	CC	CC	CC	CC
S2_25948788	G/A	2	25948788	NA	NA	NA	NA	NA	NA	NA	GG	GG	GG	NN	NN	AA	NN	AA	AA	NN	GG	AA	NN	NN	NN	NN	AA	AA	NN	AA	NN	NN	NN	AA	NN	AA	AA	AA	NN	NN	GG	GG	GA	GG	GG	NN	NN	NN	GG
S2_26011345	T/C	2	26011345	NA	NA	NA	NA	NA	NA	NA	TT	TT	TT	TT	NN	NN	NN	NN	NN	TT	TT	TT	NN	NN	NN	NN	CC	NN	NN	TT	TT	NN	TT	TT	NN	CC	TT	TT	TT	NN	NN	NN	TT	NN	NN	NN	NN	NN	TT
S2_26051036	T/C	2	26051036	NA	NA	NA	NA	NA	NA	NA	TC	TC	CC	CC	CC	CC	CC	CC	CC	TT	TT	TT	CC	TT	CC	CC	CC	CC	CC	TT	TT	CC	TT	CC	CC	CC	CC	CC	TC	CC	TT	TT	TC	TC	TC	TC	TC	TC	TC
S2_26135566	G/A	2	26135566	NA	NA	NA	NA	NA	NA	NA	NN	NN	NN	AA	NN	NN	NN	NN	NN	NN	NN	NN	NN	NN	GG	NN	GG	NN	NN	NN	NN	GG	NN	GG	NN	NN	NN	GG	GG	NN	NN	NN	NN	GG	NN	GA	NN	NN	GG
S2_26135822	C/T	2	26135822	NA	NA	NA	NA	NA	NA	NA	CT	NN	NN	TT	NN	TT	TT	TT	TT	CC	CC	CC	TT	NN	TT	NN	TT	TT	NN	CC	NN	NN	CC	TT	TT	TT	TT	TT	NN	NN	CC	NN	CC	CC	CC	CC	NN	CT	CC
S2_26157672	T/C	2	26157672	NA	NA	NA	NA	NA	NA	NA	TT	TT	TT	TT	TT	TT	TT	CC	CC	TT	TT	TT	CC	TT	CC	TT	CC	CC	CC	TT	TT	CC	TT	CC	CC	CC	CC	CC	TT	CC	TC	TC	TC	TC	TT	TT	TT	TT	TT
S2_26157902	A/G	2	26157902	NA	NA	NA	NA	NA	NA	NA	AA	AA	NN	NN	NN	NN	AA	GG	NN	NN	AA	AA	NN	NN	GG	NN	GG	NN	NN	AA	NN	GG	AA	GG	GG	GG	GG	GG	NN	GG	AG	AG	AA	NN	AA	AA	AA	AA	AA
S2_26176991	T/C	2	26176991	NA	NA	NA	NA	NA	NA	NA	TT	TT	TT	TT	NN	TT	TT	NN	TT	TT	TT	TT	CC	TT	CC	TT	CC	TT	CC	TT	TT	CC	TT	CC	CC	NN	TT	CC	TT	CC	TC	TT	TT	TT	TT	TT	NN	TT	TT
S3_65075	T/C	3	65075	NA	NA	NA	NA	NA	NA	NA	TC	TT	NN	NN	NN	NN	TT	CC	TT	TT	TT	TT	NN	NN	NN	NN	NN	NN	NN	NN	NN	NN	NN	NN	NN	TT	TT	NN	NN	NN	NN	NN	NN	NN	NN	NN	NN	NN	NN
S3_67348	C/T	3	67348	NA	NA	NA	NA	NA	NA	NA	CT	CC	CC	CC	CC	CC	CC	TT	CC	CC	CC	CC	CC	CC	CC	CC	TT	CC	CC	TT	TT	CC	CC	CC	TT	CC	CC	TT	CC	CC	CT	CT	CC	CT	CT	CT	CC	CC	CT
S3_67354	T/A	3	67354	NA	NA	NA	NA	NA	NA	NA	TT	TT	TT	TT	TT	TT	TT	TT	TT	TT	TT	TT	TT	TT	TT	TT	AA	TT	TT	TT	TT	TT	TT	TT	TT	TT	TT	TT	TT	TT	TT	TT	TT	TT	TT	TT	TT	TT	TT
S3_86945	C/T	3	86945	NA	NA	NA	NA	NA	NA	NA	CC	NN	NN	NN	NN	NN	CT	CC	CC	CC	CC	CC	CC	CC	CC	NN	CC	CC	CC	CC	CC	CC	CC	CC	NN	CC	CC	CC	CC	CT	CC	CC	CT	CC	NN	NN	NN	CT	CC
S3_86977	G/C	3	86977	NA	NA	NA	NA	NA	NA	NA	GG	NN	NN	NN	NN	NN	GG	GG	GG	GG	GG	GG	CC	GG	GG	NN	GG	GG	GG	GG	GG	GG	GG	GG	NN	GG	GG	GG	GG	GG	GG	GG	GG	GG	NN	NN	NN	GG	GG
S3_127260	C/A	3	127260	NA	NA	NA	NA	NA	NA	NA	CC	CC	CC	CC	CC	CC	NN	CC	CC	CC	CC	CC	AA	NN	CC	CC	CC	CC	NN	CC	NN	CC	CC	CC	CC	CC	CC	CC	CC	CC	CC	CC	CC	NN	CC	CC	CC	NN	CC
S3_132399	A/G	3	132399	NA	NA	NA	NA	NA	NA	NA	AG	GG	GG	NN	AG	AG	AG	GG	GG	AA	AA	AA	GG	AA	AA	GG	GG	GG	AA	GG	GG	AA	AA	NN	GG	AA	GG	GG	AA	GG	AG	AG	AG	AG	AG	AA	AA	AG	AG
S3_132448	G/C	3	132448	NA	NA	NA	NA	NA	NA	NA	GC	CC	CC	NN	GC	GC	GC	GG	GG	GG	GG	GG	GG	GG	GG	NN	GG	GG	GG	GG	GG	GG	GG	NN	GG	GG	GG	GG	GG	GC	GG	GG	GC	GG	GG	GG	GG	GC	GG
S3_136156	C/G	3	136156	NA	NA	NA	NA	NA	NA	NA	NN	NN	GG	GG	NN	GG	CG	NN	NN	CC	NN	CC	CC	CC	CC	GG	GG	NN	CC	GG	NN	CC	CC	CC	GG	NN	NN	GG	CC	CG	NN	CG	NN	CG	CG	NN	NN	CG	CC
S3_136314	G/A	3	136314	NA	NA	NA	NA	NA	NA	NA	AA	GG	GG	NN	NN	GG	NN	GG	GG	NN	GG	GG	GG	NN	GG	GG	GG	NN	NN	NN	AA	GG	GG	GG	NN	GG	GG	AA	GG	GG	GG	NN	GG	NN	GG	GG	GG	GG	GG
S3_136355	A/G	3	136355	NA	NA	NA	NA	NA	NA	NA	AA	AA	AA	NN	NN	AA	NN	AA	AA	NN	AA	AA	NN	NN	AA	AA	AA	NN	NN	NN	NN	AA	AA	AA	NN	AA	AA	NN	AA	AA	AA	NN	NN	NN	AA	AG	NN	NN	AA
S3_141670	T/C	3	141670	NA	NA	NA	NA	NA	NA	NA	TC	CC	TC	CC	CC	TC	TC	CC	CC	TT	TT	TT	TT	TT	TT	CC	CC	CC	TT	CC	CC	TT	TT	TT	CC	TT	CC	CC	TT	TC	TC	TC	TC	TT	TC	TC	TT	TC	TT
S3_199212	A/G	3	199212	NA	NA	NA	NA	NA	NA	NA	GG	GG	GG	GG	AG	GG	AG	GG	GG	AA	AA	GG	GG	GG	GG	GG	GG	GG	AA	GG	GG	GG	AA	GG	GG	AA	GG	GG	GG	GG	GG	GG	AG	AG	AG	AG	GG	GG	AG
S3_199435	C/T	3	199435	NA	NA	NA	NA	NA	NA	NA	NN	NN	NN	CC	CT	CT	CC	NN	NN	CC	NN	NN	CC	TT	TT	CC	CC	CC	CC	NN	NN	TT	CT	TT	CC	NN	NN	NN	TT	CT	CT	CT	CT	CT	CC	CT	TT	CT	CC
S3_199457	C/G	3	199457	NA	NA	NA	NA	NA	NA	NA	NN	NN	NN	CC	CC	CC	CC	NN	NN	CC	NN	NN	CC	CC	CC	CC	GG	CC	CC	NN	NN	CC	CC	CC	GG	NN	NN	NN	CC	CC	CG	CG	CC	CC	CG	CC	CC	CC	CC
S3_199559	T/G	3	199559	NA	NA	NA	NA	NA	NA	NA	TG	GG	NN	GG	TG	TG	TG	GG	GG	TT	TT	TT	TT	TT	TT	GG	GG	GG	TT	GG	NN	TT	TT	TT	GG	TT	GG	GG	TT	TG	TG	TG	TG	TT	TG	TT	TT	TG	TT
S3_199560	G/C	3	199560	NA	NA	NA	NA	NA	NA	NA	GC	CC	NN	CC	GC	GC	GC	CC	CC	GG	GG	GG	GG	GG	GG	CC	CC	CC	GG	CC	NN	GG	GG	GG	CC	GG	CC	CC	GG	GC	GC	GC	GC	GG	GC	GG	GG	GC	GG
S3_219381	G/T	3	219381	NA	NA	NA	NA	NA	NA	NA	GG	GG	NN	NN	GG	GG	GG	GG	GG	GG	GG	GG	TT	GG	GG	GG	GG	GG	GG	GG	GG	GG	GG	GG	GG	GG	GG	GG	GG	GG	GG	GG	GG	GG	GG	GG	GG	GG	GG
S3_219395	A/G	3	219395	NA	NA	NA	NA	NA	NA	NA	AA	GG	NN	NN	AG	AG	AG	AA	AA	AA	AA	AA	AA	AA	AA	GG	AA	AA	AA	AA	AA	AA	AA	AA	AA	AA	AA	AA	AA	GG	AA	AA	AG	AA	AA	AA	AA	AG	AA
S3_223975	C/T	3	223975	NA	NA	NA	NA	NA	NA	NA	CC	CC	CC	NN	CC	CC	CC	CC	CC	CC	CC	TT	TT	CC	CC	CC	CC	CC	NN	CC	NN	CC	CC	TT	CC	CC	CC	CC	CC	NN	CC	CC	CC	NN	CC	CT	CC	CC	CC
S3_224195	G/A	3	224195	NA	NA	NA	NA	NA	NA	NA	GA	GG	GG	GG	GG	GG	NN	AA	GG	GA	GG	GG	GG	GG	GG	GG	AA	GG	GG	AA	AA	GG	GG	GG	AA	GG	GG	AA	GG	GG	GA	GA	GG	GG	GA	GG	GG	GG	GA
S3_224205	A/G	3	224205	NA	NA	NA	NA	NA	NA	NA	AG	GG	GG	GG	AG	AG	NN	AA	AA	AA	AA	AA	AA	AA	AA	GG	AA	AA	AA	AA	AA	AA	AA	AA	AA	AA	AA	AA	AA	AG	AA	AA	AG	AA	AA	AA	AA	AG	AA
S3_260821	G/A	3	260821	NA	NA	NA	NA	NA	NA	NA	GA	GG	GG	GG	GG	GG	GG	AA	GG	GG	GG	GG	GG	GG	GA	GG	AA	GG	GG	AA	AA	GG	GG	GG	AA	GG	GG	AA	GG	GG	GA	GA	GG	GG	GA	GA	GG	GG	GG
S3_319211	C/T	3	319211	NA	NA	NA	NA	NA	NA	NA	NN	NN	NN	NN	NN	CC	CC	CC	CC	CC	CC	CC	NN	CC	TT	NN	CC	CC	CC	NN	NN	TT	CC	NN	CC	CC	CC	NN	CC	CC	CC	NN	CT	CT	NN	CC	NN	CC	CC
S3_378697	G/A	3	378697	NA	NA	NA	NA	NA	NA	NA	GA	GG	GA	AA	GA	GA	AA	AA	AA	GG	GG	AA	AA	AA	GG	AA	AA	AA	GG	AA	AA	AA	GG	AA	GG	GG	AA	AA	GA	AA	AA	AA	GA	GA	GA	GA	AA	AA	GA
S3_381420	A/G	3	381420	NA	NA	NA	NA	NA	NA	NA	AA	AA	GG	GG	GG	AG	AG	AA	AA	AA	AA	AA	AA	NN	AA	AA	AA	AA	NN	AA	AA	AA	AA	AA	AA	AA	AA	AA	AA	AA	AA	AA	AA	AA	AA	AG	AA	AG	AG
S3_381451	G/A	3	381451	NA	NA	NA	NA	NA	NA	NA	GA	GG	GG	GG	GG	GA	GA	AA	GG	GG	GG	GG	GG	GG	GG	AA	AA	GG	GG	AA	AA	GG	GG	GG	GG	GG	GG	AA	GG	GG	GA	GA	GA	GA	GA	GA	GG	GA	GG
S3_381531	C/T	3	381531	NA	NA	NA	NA	NA	NA	NA	CC	CC	CC	CC	CC	CC	CC	CC	CC	CC	CC	CC	CC	NN	CC	CC	CC	CC	NN	CC	CC	CC	CC	CC	CC	CC	CC	TT	CC	CC	CC	CC	CC	CC	CC	CC	CC	CC	CC
S3_401908	G/A	3	401908	NA	NA	NA	NA	NA	NA	NA	NN	NN	AA	AA	GA	GA	GA	NN	NN	GG	GG	NN	GG	GG	GG	GG	GG	GG	GG	GG	GG	GG	GG	GG	GG	GG	GG	GG	GG	GG	GG	GG	GG	GG	GG	GA	GA	GG	GA
S3_402018	A/C	3	402018	NA	NA	NA	NA	NA	NA	NA	AC	AA	CC	CC	CC	CC	CC	CC	AA	AA	AA	AA	AA	AA	AA	CC	CC	AA	AA	CC	CC	AA	AA	AA	AA	AA	AA	CC	AA	AA	AC	AC	AC	AC	AC	AC	AC	AC	AC
S3_408831	C/T	3	408831	NA	NA	NA	NA	NA	NA	NA	CC	CC	TT	TT	TT	CT	CT	CC	CC	CC	CC	CC	CC	CC	CC	CC	CC	CC	CC	CC	CC	CC	CC	CC	CC	CC	CC	CC	CC	CC	CC	CC	CC	CC	CC	CT	CC	CC	CT
S3_420749	A/C	3	420749	NA	NA	NA	NA	NA	NA	NA	AA	AA	CC	NN	AA	CC	AA	AA	AA	AA	AA	AA	AA	AA	AA	AA	AA	AA	NN	NN	NN	AA	AA	NN	AA	AA	AA	AA	AA	NN	AA	AA	AA	AA	AA	AA	AA	AA	AA
S3_420753	A/G	3	420753	NA	NA	NA	NA	NA	NA	NA	AA	AA	AA	NN	AA	AA	AA	AA	AA	AA	AA	AA	GG	AA	AA	AA	AA	AA	NN	NN	NN	GG	AA	NN	AA	AA	AA	AA	AA	NN	AG	AA	AA	AA	AA	AA	AA	AA	AA
S3_420885	C/T	3	420885	NA	NA	NA	NA	NA	NA	NA	CC	CC	NN	NN	NN	CC	CC	CC	CC	CC	CC	CC	CC	CC	CC	CC	CC	CC	NN	CT	CC	CC	CC	CC	CC	CC	CC	CC	CC	TT	CC	CC	CC	CC	CC	CC	CC	CC	CC
S3_420888	C/T	3	420888	NA	NA	NA	NA	NA	NA	NA	CC	CC	NN	NN	NN	TT	CC	CC	CC	CC	CC	CC	TT	CC	CC	CC	CC	CC	NN	CC	CC	TT	CC	CC	CC	CC	TT	CC	CC	CC	CC	CC	CT	CC	CT	CC	TT	CC	CC
S3_420927	C/T	3	420927	NA	NA	NA	NA	NA	NA	NA	CC	CC	NN	NN	NN	NN	CT	CC	CC	CC	CC	CC	TT	CC	CC	NN	CC	CC	NN	CC	CC	TT	CC	CC	CC	CC	CC	CC	CC	NN	CC	CC	CC	NN	CC	CC	NN	CC	NN
S3_420952	A/G	3	420952	NA	NA	NA	NA	NA	NA	NA	AA	AA	NN	NN	NN	NN	NN	AA	NN	AA	NN	AA	NN	AA	AA	NN	AA	AA	NN	AA	NN	AA	AA	NN	AA	AA	NN	NN	NN	NN	AA	NN	AA	NN	NN	AA	NN	AA	NN
S3_428676	G/A	3	428676	NA	NA	NA	NA	NA	NA	NA	AA	GG	GG	GG	GG	GG	GA	NN	GG	GG	GG	GG	GG	GG	GG	AA	AA	GG	GG	AA	AA	GG	GG	GG	GG	GG	GG	AA	GG	GG	GA	GA	GA	NN	GA	GA	NN	GA	GA
S3_490863	G/A	3	490863	NA	NA	NA	NA	NA	NA	NA	AA	GG	NN	NN	NN	NN	NN	NN	GG	GG	GG	AA	NN	AA	AA	GA	AA	GG	GG	AA	NN	NN	GG	NN	AA	GG	GG	NN	AA	AA	NN	AA	AA	NN	NN	GA	NN	AA	NN
S3_492870	G/C	3	492870	NA	NA	NA	NA	NA	NA	NA	NN	NN	GG	GG	GC	GG	GG	NN	NN	GG	NN	NN	CC	CC	CC	GG	CC	CC	GG	CC	CC	CC	GG	CC	CC	NN	NN	GG	GG	GG	GC	GC	GC	CC	GC	GG	GG	GC	GC
S3_515573	C/T	3	515573	NA	NA	NA	NA	NA	NA	NA	CT	TT	TT	TT	TT	TT	CT	CC	CC	CC	CC	CC	CC	CC	CC	CC	CC	CC	CC	CC	CC	CC	CC	CC	CC	CC	CC	CC	CC	CC	CC	CC	CT	CC	CC	CC	CT	TT	CC
S3_567511	G/A	3	567511	NA	NA	NA	NA	NA	NA	NA	GA	GG	GG	GG	GG	GA	GG	AA	AA	GG	GG	AA	AA	AA	AA	GA	AA	AA	AA	GG	AA	AA	GG	AA	AA	GG	AA	GG	GA	GG	GA	GA	GA	GA	GA	GA	GG	GG	GA
S3_568915	A/G	3	568915	NA	NA	NA	NA	NA	NA	NA	AG	AA	AA	AA	AA	AG	AA	GG	GG	AA	AA	GG	GG	GG	GG	AG	GG	GG	GG	AA	GG	GG	AA	GG	GG	AA	GG	AA	AG	AA	AG	AG	AG	AG	AG	AG	AA	AA	AG
S3_569126	G/T	3	569126	NA	NA	NA	NA	NA	NA	NA	GT	GG	GG	NN	GG	GG	GG	TT	GG	GG	GG	TT	TT	NN	TT	GG	TT	GG	TT	GG	TT	TT	GG	TT	TT	GG	GG	GG	GT	GG	GT	GT	GT	GT	GG	GG	GG	GG	GT
S3_573731	C/T	3	573731	NA	NA	NA	NA	NA	NA	NA	CC	TT	NN	TT	NN	NN	NN	CC	CC	CC	CC	CC	NN	NN	NN	NN	CC	CC	CC	NN	NN	NN	NN	NN	NN	CC	CC	NN	NN	CC	CC	NN	NN	NN	NN	NN	CC	NN	NN
S3_573779	A/T	3	573779	NA	NA	NA	NA	NA	NA	NA	AT	AA	NN	NN	NN	NN	NN	TT	TT	NN	AA	TT	NN	NN	NN	NN	TT	TT	NN	NN	NN	NN	NN	NN	NN	AA	TT	NN	NN	NN	NN	NN	NN	NN	NN	NN	AA	NN	NN
S3_573838	T/C	3	573838	NA	NA	NA	NA	NA	NA	NA	NN	NN	TT	TT	TT	TC	TT	NN	NN	TT	NN	NN	CC	CC	CC	TC	CC	CC	CC	TT	CC	CC	TT	CC	CC	NN	NN	TT	TC	TT	TC	TC	TC	TC	TC	TT	TT	TT	TC
S3_573868	A/G	3	573868	NA	NA	NA	NA	NA	NA	NA	NN	NN	AA	AA	AA	AA	AA	NN	NN	AA	NN	NN	GG	GG	AA	AA	AA	AA	GG	AA	GG	GG	AA	GG	GG	NN	NN	AA	AA	AA	AA	AA	AG	AG	AA	AA	AA	AA	AA
S3_583253	G/C	3	583253	NA	NA	NA	NA	NA	NA	NA	GG	GG	GG	GG	GG	GG	NN	GG	GG	GG	GG	GG	GG	NN	GG	GG	CC	GG	GG	GG	GG	GG	GG	GG	GG	GG	GG	GG	GG	GG	GC	GG	GG	GG	GG	GG	GC	GG	GG
S3_615204	C/T	3	615204	NA	NA	NA	NA	NA	NA	NA	CT	CC	CC	CC	CC	CC	CC	TT	CC	CT	CC	TT	TT	TT	CC	CC	TT	CC	TT	NN	TT	TT	CC	TT	TT	CC	CC	TT	CC	CC	CT	CT	CT	CC	CC	CC	CT	CC	CT
S3_626077	G/A	3	626077	NA	NA	NA	NA	NA	NA	NA	GG	GG	GG	GG	GG	GG	GG	NN	GG	GG	GG	NN	AA	GA	GG	GG	GG	GG	AA	AA	NN	AA	GG	AA	AA	GG	GG	AA	GG	GG	GA	GA	GA	GG	GA	GG	GA	GG	GA
S3_634250	A/T	3	634250	NA	NA	NA	NA	NA	NA	NA	TT	NN	AA	NN	NN	AA	NN	TT	NN	AA	NN	NN	NN	NN	NN	NN	NN	NN	NN	NN	TT	TT	AA	TT	NN	AA	NN	TT	NN	NN	NN	NN	AT	NN	NN	NN	AT	NN	AT
S3_634282	T/C	3	634282	NA	NA	NA	NA	NA	NA	NA	CC	NN	TT	NN	NN	TT	NN	CC	NN	TT	NN	NN	NN	NN	NN	NN	NN	NN	NN	NN	CC	CC	TT	CC	NN	TT	NN	CC	NN	NN	NN	NN	TC	NN	NN	NN	TC	NN	TC
S3_688309	T/C	3	688309	NA	NA	NA	NA	NA	NA	NA	TC	TT	TC	CC	TC	TC	CC	CC	CC	TT	TT	CC	CC	CC	CC	TT	CC	NN	CC	CC	CC	CC	TC	CC	CC	TT	CC	CC	TC	TT	TC	TT	TC	TT	TC	TC	TC	TC	TC
S3_688372	C/T	3	688372	NA	NA	NA	NA	NA	NA	NA	CT	CC	CT	TT	CT	CT	TT	TT	TT	CC	CC	TT	TT	TT	TT	CC	TT	TT	TT	TT	TT	TT	CT	TT	TT	CC	TT	TT	CT	CC	CT	CC	CT	CC	CT	CT	CT	CT	CT
S3_688816	C/T	3	688816	NA	NA	NA	NA	NA	NA	NA	CT	CC	NN	NN	NN	CC	TT	TT	TT	CC	CC	TT	NN	TT	TT	CC	TT	TT	TT	TT	TT	TT	CC	TT	TT	CC	TT	TT	CT	CC	CC	CT	CT	CC	CT	TT	CT	CT	CT
S3_689437	T/C	3	689437	NA	NA	NA	NA	NA	NA	NA	TC	NN	TC	CC	TC	TC	CC	CC	CC	TT	TT	NN	CC	CC	CC	TT	CC	CC	CC	CC	CC	CC	TT	CC	CC	TT	CC	CC	TC	TT	TC	TC	TC	TT	TC	TC	TC	TC	TC
S3_714059	C/T	3	714059	NA	NA	NA	NA	NA	NA	NA	CC	CC	CC	CC	CC	CC	CC	CC	CC	TT	CC	CC	CC	CC	CC	CC	CC	CC	CC	CC	CC	CC	TT	CC	CC	CC	CC	CC	CC	CC	CC	CC	CC	CC	CC	CC	CC	CC	CC
S3_737604	A/G	3	737604	NA	NA	NA	NA	NA	NA	NA	AG	GG	GG	GG	AG	GG	GG	AA	GG	AA	AA	GG	GG	AG	GG	GG	GG	GG	GG	AA	GG	GG	AA	GG	GG	AA	GG	GG	GG	GG	AG	AG	GG	AG	AG	AG	GG	GG	GG
S3_745877	G/A	3	745877	NA	NA	NA	NA	NA	NA	NA	NN	NN	NN	NN	NN	GG	NN	NN	NN	GG	NN	NN	NN	AA	AA	GG	NN	NN	NN	NN	AA	AA	GG	NN	NN	NN	NN	AA	NN	GA	GG	GA	GA	NN	NN	GG	NN	NN	NN
S3_745888	T/C	3	745888	NA	NA	NA	NA	NA	NA	NA	NN	NN	NN	NN	NN	TT	NN	NN	NN	TT	NN	NN	NN	CC	CC	TT	NN	NN	NN	NN	CC	CC	TT	NN	NN	NN	NN	CC	NN	TC	TT	TC	TC	NN	NN	TT	NN	NN	NN
S3_789291	T/G	3	789291	NA	NA	NA	NA	NA	NA	NA	NN	NN	TG	TT	TG	TT	TT	NN	NN	TT	TT	NN	GG	TT	TT	TG	TT	GG	TT	TT	TT	TT	TT	TT	TT	NN	NN	TT	TT	TT	TT	TT	TT	TT	TT	TT	TT	TG	TT
S3_789416	A/C	3	789416	NA	NA	NA	NA	NA	NA	NA	AC	CC	NN	NN	NN	NN	NN	AA	CC	AA	AA	AA	NN	NN	NN	NN	AA	CC	NN	AA	AA	NN	AA	AA	NN	AA	CC	AA	AA	AA	NN	NN	AA	AA	NN	AA	NN	AC	NN
S3_835632	A/G	3	835632	NA	NA	NA	NA	NA	NA	NA	AA	AA	NN	NN	NN	NN	AA	GG	AA	AA	AA	AA	GG	AA	AA	AA	GG	AA	AA	AA	AA	AA	AA	AA	AA	AA	AA	GG	AG	AG	AG	AG	AG	AA	AA	AA	AA	AA	AG
S3_857469	C/T	3	857469	NA	NA	NA	NA	NA	NA	NA	NN	NN	CT	CC	CT	CT	CC	NN	NN	CT	NN	NN	CC	CC	CC	CT	CT	CC	CC	CC	CC	CC	CT	CC	CC	NN	NN	CC	CC	CT	CT	CT	CT	CC	CT	CT	CT	CT	CT
S3_930588	A/G	3	930588	NA	NA	NA	NA	NA	NA	NA	NN	NN	NN	NN	AA	AA	AA	NN	NN	AA	NN	NN	AA	AA	AA	AA	GG	NN	AA	AA	AA	AA	AA	AA	GG	NN	NN	AA	AA	NN	AA	AA	AA	AA	AA	AA	NN	NN	AA
S3_940282	A/G	3	940282	NA	NA	NA	NA	NA	NA	NA	AG	AA	AA	AA	AA	AA	AA	AA	AA	AA	AA	AA	AA	AA	AA	AA	GG	AA	AA	AA	AA	AA	AA	AA	AG	AA	AA	AA	AA	AA	AA	AA	AA	AA	AA	AA	AA	AA	AA
S3_940333	A/C	3	940333	NA	NA	NA	NA	NA	NA	NA	CC	CC	CC	CC	CC	CC	CC	AA	CC	AA	AA	AA	CC	AA	AA	CC	CC	CC	AA	AA	AA	AA	AA	AA	AC	AA	CC	AA	AC	AA	AC	AC	AC	AC	AC	CC	AC	AC	CC
S3_1015252	G/A	3	1015252	NA	NA	NA	NA	NA	NA	NA	NN	NN	GG	NN	NN	NN	AA	NN	NN	GG	NN	NN	NN	AA	AA	NN	AA	AA	AA	AA	AA	AA	GG	AA	AA	NN	NN	AA	NN	AA	AA	NN	AA	NN	AA	NN	NN	AA	GA
S3_1100863	C/T	3	1100863	NA	NA	NA	NA	NA	NA	NA	CT	TT	CT	TT	CT	CT	TT	TT	TT	CC	CC	TT	TT	TT	TT	TT	TT	TT	TT	TT	TT	TT	CC	TT	TT	CC	TT	TT	TT	TT	TT	TT	CT	TT	CT	TT	CT	CT	TT
S3_1213147	C/T	3	1213147	NA	NA	NA	NA	NA	NA	NA	TT	NN	NN	NN	TT	TT	NN	TT	CC	NN	NN	TT	TT	TT	TT	TT	NN	CC	TT	TT	TT	TT	NN	TT	TT	NN	CC	TT	TT	TT	NN	NN	CT	CT	TT	TT	TT	TT	CT
S3_1213174	C/T	3	1213174	NA	NA	NA	NA	NA	NA	NA	TT	NN	NN	NN	TT	TT	NN	TT	NN	NN	NN	TT	TT	TT	TT	TT	NN	CC	TT	TT	TT	TT	NN	TT	TT	NN	NN	TT	TT	TT	NN	NN	CT	CT	NN	TT	NN	NN	CT
S3_1290179	A/G	3	1290179	NA	NA	NA	NA	NA	NA	NA	NN	NN	AG	AA	AG	AG	AA	NN	NN	AA	NN	NN	GG	GG	GG	AG	GG	AA	GG	GG	GG	GG	AA	GG	GG	NN	AA	GG	GG	AG	AG	AG	AG	AG	AG	AG	AA	AG	AG
S3_1290271	G/A	3	1290271	NA	NA	NA	NA	NA	NA	NA	GA	AA	GA	GG	GA	GA	GG	AA	GG	GG	GG	AA	AA	AA	AA	GA	AA	GG	AA	AA	AA	AA	GG	AA	AA	GG	GG	AA	AA	GA	GA	GA	GA	GA	GA	GA	GA	GA	GA
S3_1505615	G/A	3	1505615	NA	NA	NA	NA	NA	NA	NA	NN	NN	NN	NN	NN	NN	NN	NN	NN	GG	NN	NN	NN	NN	NN	NN	GG	GA	NN	NN	NN	NN	GG	GG	NN	NN	NN	GG	GG	NN	NN	NN	GG	NN	NN	NN	GA	NN	NN
S3_1505645	C/G	3	1505645	NA	NA	NA	NA	NA	NA	NA	NN	NN	NN	NN	NN	NN	NN	NN	NN	CC	NN	NN	NN	NN	NN	NN	GG	CC	NN	NN	NN	NN	CC	CC	NN	NN	NN	CC	CC	NN	NN	NN	CG	NN	NN	NN	CG	NN	NN
S3_1738220	T/A	3	1738220	NA	NA	NA	NA	NA	NA	NA	NN	NN	NN	NN	NN	NN	NN	AA	TT	NN	NN	NN	NN	NN	NN	NN	NN	NN	NN	NN	NN	NN	NN	NN	NN	NN	NN	NN	NN	NN	NN	NN	NN	NN	NN	NN	NN	NN	NN
S3_1738337	G/A	3	1738337	NA	NA	NA	NA	NA	NA	NA	GG	GG	GG	GG	GA	GG	GG	GG	GG	GG	GG	GG	GG	GG	GG	GG	AA	GG	GG	GG	GG	GG	GG	GG	GG	GG	GG	GG	GG	GG	GA	GA	GA	GA	GG	GG	GA	GA	GA
S3_1799526	A/G	3	1799526	NA	NA	NA	NA	NA	NA	NA	AA	AA	AA	AA	AA	AA	AA	AA	GG	AA	AA	AA	AA	AA	AA	AA	AA	AA	AA	AA	AA	AA	AA	AA	AA	AA	AA	AA	AA	AA	AA	AA	AA	AA	AA	AA	AA	AA	AA
S3_1799529	G/A	3	1799529	NA	NA	NA	NA	NA	NA	NA	GG	GG	GG	GG	GG	GG	GG	GG	AA	GG	GG	GG	GG	GG	GG	GG	GG	GG	GG	GG	GG	GG	GG	GG	GG	GG	GG	GG	GG	GG	GG	GG	GG	GG	GG	GG	GG	GG	GG
S3_1800334	T/C	3	1800334	NA	NA	NA	NA	NA	NA	NA	TT	TT	TT	NN	NN	TC	NN	TT	TT	TT	TT	TT	CC	NN	TT	NN	CC	NN	TT	TT	TT	TT	TT	TT	TT	CC	TT	TT	NN	TT	TT	TT	TC	TT	TT	TC	TT	NN	TC
S3_1849349	C/T	3	1849349	NA	NA	NA	NA	NA	NA	NA	NN	CC	NN	NN	CC	NN	TT	NN	NN	NN	NN	NN	NN	NN	CC	CC	CC	NN	NN	NN	NN	NN	CC	NN	CC	NN	NN	CC	TT	NN	CT	CC	TT	TT	CC	CC	NN	CT	CC
S3_1870828	C/T	3	1870828	NA	NA	NA	NA	NA	NA	NA	CT	CC	CT	NN	CT	CT	CC	TT	CC	CC	CC	TT	NN	TT	TT	CC	TT	CC	TT	TT	TT	TT	CC	TT	TT	CC	CC	TT	CT	TT	CT	CT	CT	TT	CT	CT	CT	CT	TT
S3_1875486	G/A	3	1875486	NA	NA	NA	NA	NA	NA	NA	GG	GG	GG	GG	GA	GG	GA	GG	GG	GG	GG	GG	GG	GG	GG	GA	GG	GG	GG	GG	GG	GG	GG	GG	GG	GG	GG	GG	GG	GG	GG	GG	GA	GA	GG	GA	GG	GG	GG
S3_2020365	G/C	3	2020365	NA	NA	NA	NA	NA	NA	NA	GG	GG	GC	CC	GG	GG	GC	GG	GG	GG	GG	GG	CC	GG	GG	GC	GG	GG	GG	GG	GG	GG	GG	GG	GG	GG	GG	GG	GG	GG	GC	GC	GG	GC	GC	GC	GC	GG	GC
S3_2020457	G/A	3	2020457	NA	NA	NA	NA	NA	NA	NA	GG	GG	GG	GG	GG	GG	GG	GG	GG	GG	GG	GG	GG	GG	AA	GG	GG	GG	AA	GG	GG	GG	GG	GG	GG	GG	GG	GG	GG	GG	GG	GG	GG	GG	GG	GG	GG	GG	GG
S3_2038961	T/A	3	2038961	NA	NA	NA	NA	NA	NA	NA	TT	TT	NN	NN	TT	TT	TT	TT	TT	TT	TT	TT	TT	NN	TT	TT	TT	TT	NN	AA	TT	AA	TT	TA	TT	TT	NN	TT	TT	TT	TT	TT	TA	TT	TA	TT	TT	TT	TT
S3_2039022	A/G	3	2039022	NA	NA	NA	NA	NA	NA	NA	AA	AA	NN	NN	AA	AA	AA	AA	AA	AA	AA	AA	AA	NN	AA	AA	AA	AA	NN	GG	AA	GG	AA	AG	AA	AA	NN	AA	AA	AA	AA	AA	AG	AA	AG	AA	AA	AA	AA
S3_2128779	A/T	3	2128779	NA	NA	NA	NA	NA	NA	NA	AA	AA	AA	AA	AA	AA	AA	AT	TT	AA	AA	TT	AA	TT	AA	AA	TT	TT	AA	TT	TT	TT	AA	TT	TT	TT	TT	AA	AT	AT	AT	AT	AT	AT	TT	AA	TT	AA	AT
S3_2142573	C/T	3	2142573	NA	NA	NA	NA	NA	NA	NA	TT	TT	TT	TT	NN	CC	CT	TT	TT	NN	CC	TT	TT	NN	CC	NN	TT	TT	NN	TT	TT	NN	CC	NN	NN	TT	TT	NN	TT	TT	NN	TT	NN	TT	NN	CT	NN	NN	TT
S3_2247350	T/C	3	2247350	NA	NA	NA	NA	NA	NA	NA	TT	TT	NN	NN	NN	NN	NN	TC	TT	NN	TT	TT	TT	NN	NN	NN	NN	NN	NN	NN	NN	TT	NN	NN	NN	TT	TT	TT	NN	NN	NN	NN	NN	NN	TT	NN	NN	TT	NN
S3_2291343	A/G	3	2291343	NA	NA	NA	NA	NA	NA	NA	AG	GG	NN	NN	AG	GG	AG	AG	GG	AA	AA	AA	AA	GG	GG	GG	GG	GG	GG	GG	GG	GG	AA	AG	AA	AA	GG	AA	GG	GG	AG	GG	GG	AG	AG	GG	AG	AG	AG
S3_2291379	T/A	3	2291379	NA	NA	NA	NA	NA	NA	NA	TT	TT	NN	NN	TA	AA	TT	TA	TT	TT	TT	TT	TT	AA	AA	TT	AA	TT	AA	AA	AA	AA	TT	TA	TT	TT	TT	TT	TA	TA	TA	TA	TA	TA	TA	TA	TA	TA	TT
S3_2304580	G/A	3	2304580	NA	NA	NA	NA	NA	NA	NA	GG	GG	NN	NN	GG	GG	GG	GA	GG	GG	GG	GG	NN	AA	GG	GG	GG	NN	NN	AA	NN	AA	GG	GA	NN	GG	GG	GG	NN	NN	NN	GA	GA	GG	NN	NN	GG	GG	GG
S3_2452652	T/C	3	2452652	NA	NA	NA	NA	NA	NA	NA	TC	CC	TC	NN	TC	TT	TT	TT	CC	NN	TT	TT	TT	NN	TT	TT	CC	CC	TT	NN	TT	TT	TT	NN	TT	TT	CC	TT	TT	TT	TC	TT	TT	TT	TT	TC	TC	TC	TT
S3_2452685	A/C	3	2452685	NA	NA	NA	NA	NA	NA	NA	AC	CC	AC	NN	CC	CC	AA	CC	CC	NN	AA	AA	CC	NN	AA	CC	CC	CC	AA	NN	CC	CC	AA	NN	AA	AA	CC	CC	AC	CC	AC	AC	AC	AC	CC	CC	CC	AC	AC
S3_2452692	C/T	3	2452692	NA	NA	NA	NA	NA	NA	NA	CT	TT	CT	NN	CT	CC	CC	CC	CC	NN	CC	CC	CC	NN	CC	CC	TT	CC	CC	NN	CC	CC	CC	NN	CC	CC	CC	CC	CC	CC	CT	CC	CC	CC	CC	CT	CT	CT	CC
S3_2453979	G/A	3	2453979	NA	NA	NA	NA	NA	NA	NA	GA	GA	NN	NN	NN	AA	GA	GG	GA	NN	GA	GG	NN	NN	NN	NN	NN	NN	NN	NN	NN	NN	NN	NN	NN	GA	GA	NN	NN	NN	NN	NN	NN	NN	NN	NN	GA	NN	GA
S3_2499868	G/T	3	2499868	NA	NA	NA	NA	NA	NA	NA	GG	GG	GG	GG	GG	GG	GG	GG	GG	GG	GG	GG	GG	GG	TT	GG	TT	GG	TT	GG	GG	GG	GG	GG	GG	GG	GG	GG	GT	GG	GT	GT	GT	GT	GG	GG	GG	GG	GT
S3_2785806	A/C	3	2785806	NA	NA	NA	NA	NA	NA	NA	AC	CC	AA	AA	NN	CC	AC	AA	AA	AA	AA	AA	NN	NN	AA	CC	AA	AA	AA	AA	AA	AA	AA	AA	AA	AA	AA	AA	AA	NN	NN	AC	AA	NN	AA	AA	AA	AA	AC
S3_2787216	C/T	3	2787216	NA	NA	NA	NA	NA	NA	NA	CT	CC	NN	NN	NN	NN	NN	CT	TT	NN	CC	TT	NN	NN	NN	NN	NN	NN	NN	NN	NN	TT	NN	NN	NN	TT	TT	NN	NN	NN	NN	NN	NN	NN	NN	NN	NN	NN	NN
S3_2792335	T/C	3	2792335	NA	NA	NA	NA	NA	NA	NA	TC	CC	CC	CC	CC	CC	CC	TC	CC	TT	TT	CC	CC	CC	CC	CC	CC	CC	TC	CC	CC	CC	TT	CC	CC	CC	CC	CC	CC	CC	TC	TC	TC	CC	TC	CC	CC	CC	TC
S3_2792348	T/G	3	2792348	NA	NA	NA	NA	NA	NA	NA	TG	TT	TT	TT	TT	TT	TT	TG	TT	TT	TT	GG	TT	GG	GG	TT	GG	TG	TG	GG	GG	GG	TT	GG	GG	GG	TT	GG	TT	TT	TT	TT	TG	TT	TG	TT	TT	TT	TT
S3_2803943	A/C	3	2803943	NA	NA	NA	NA	NA	NA	NA	AC	AA	AA	AA	NN	NN	AA	AC	CC	AA	AA	CC	AA	CC	CC	AA	AC	CC	NN	CC	CC	CC	AA	CC	CC	CC	CC	CC	AA	NN	AA	AC	AC	AA	CC	AC	AA	AA	NN
S3_3025881	C/A	3	3025881	NA	NA	NA	NA	NA	NA	NA	CA	AA	NN	NN	NN	NN	NN	CC	NN	NN	CC	CC	NN	NN	NN	NN	NN	NN	NN	NN	NN	NN	NN	NN	NN	AA	NN	NN	NN	NN	NN	NN	NN	NN	NN	NN	NN	NN	NN
S3_3025908	C/T	3	3025908	NA	NA	NA	NA	NA	NA	NA	CT	TT	NN	NN	NN	NN	NN	CC	NN	NN	CC	CC	NN	NN	NN	NN	NN	NN	NN	NN	NN	NN	NN	NN	NN	TT	NN	NN	NN	NN	NN	NN	NN	NN	NN	NN	NN	NN	NN
S3_3157001	A/T	3	3157001	NA	NA	NA	NA	NA	NA	NA	AA	AA	AA	AA	AA	AA	AA	TT	AA	AA	AA	TT	AA	TT	TT	AA	TT	AA	TT	TT	TT	TT	AA	TT	TT	TT	AA	TT	AT	AA	AA	AA	AA	AT	AA	AT	AA	AA	AT
S3_3176832	G/C	3	3176832	NA	NA	NA	NA	NA	NA	NA	GG	NN	GG	NN	NN	NN	GG	CC	NN	GG	NN	NN	NN	NN	GG	NN	GG	NN	NN	NN	NN	CC	GG	CC	CC	NN	GG	NN	NN	NN	NN	NN	NN	NN	GG	NN	NN	NN	NN
S3_3176837	C/G	3	3176837	NA	NA	NA	NA	NA	NA	NA	CC	NN	CC	NN	NN	NN	CC	CC	NN	CC	NN	NN	NN	NN	GG	NN	GG	NN	NN	NN	NN	CC	CC	CC	CC	NN	CC	NN	NN	NN	NN	NN	NN	NN	CG	NN	NN	NN	NN
S3_3176890	T/A	3	3176890	NA	NA	NA	NA	NA	NA	NA	NN	NN	AA	AA	AA	AA	AA	AA	AA	TT	TT	AA	AA	AA	AA	AA	AA	AA	AA	AA	AA	AA	TT	AA	AA	AA	AA	AA	AA	AA	TA	TA	AA	TA	TA	TA	TA	TA	TA
S3_3382809	G/A	3	3382809	NA	NA	NA	NA	NA	NA	NA	GA	AA	AA	AA	AA	AA	GA	GG	AA	GG	GG	AA	AA	AA	AA	AA	AA	AA	AA	GG	AA	AA	GG	AA	GG	AA	AA	AA	AA	AA	GA	GA	GA	AA	AA	GA	GA	AA	GA
S3_3389138	G/A	3	3389138	NA	NA	NA	NA	NA	NA	NA	NN	AA	NN	AA	AA	AA	AA	NN	NN	GG	NN	NN	AA	AA	AA	AA	AA	AA	AA	GG	AA	AA	GG	AA	GG	AA	AA	AA	AA	AA	GA	AA	AA	AA	AA	GA	GA	AA	GA
S3_3389245	T/C	3	3389245	NA	NA	NA	NA	NA	NA	NA	TT	TT	TC	TT	TC	CC	TC	TT	TT	TT	TT	TT	CC	TT	TT	TT	CC	TT	TT	TT	CC	TT	TT	TT	TT	TT	TT	CC	CC	TT	TC	TC	TC	TC	TC	TT	TT	TC	TC
S3_3394864	C/A	3	3394864	NA	NA	NA	NA	NA	NA	NA	CC	CC	CA	CC	NN	CA	CA	CC	CC	CC	CC	CC	CA	CC	CC	CC	AA	CC	CC	CC	CC	CC	CC	CC	CC	CC	CC	AA	AA	CC	CA	CA	CC	CA	CA	CC	CC	CC	CC
S3_3417026	C/T	3	3417026	NA	NA	NA	NA	NA	NA	NA	NN	NN	NN	NN	NN	CC	NN	NN	NN	NN	NN	CC	NN	NN	NN	NN	NN	CC	NN	NN	NN	NN	NN	NN	NN	NN	CC	NN	NN	NN	NN	NN	NN	NN	NN	NN	NN	NN	NN
S3_3439860	G/T	3	3439860	NA	NA	NA	NA	NA	NA	NA	GG	GG	GG	GG	GG	GG	GG	GG	GG	GG	GG	GG	GG	GG	TT	GG	GG	GG	TT	GG	GG	GG	GG	GG	GG	GG	TT	GG	GG	GG	GT	GG	GT	GG	GG	GT	GT	GT	GT
S3_3439896	A/C	3	3439896	NA	NA	NA	NA	NA	NA	NA	AA	AA	AA	AA	AA	AA	AA	AA	AA	AA	AA	AA	AA	AA	CC	AA	AA	AA	CC	AA	AA	AA	AA	AA	AA	AA	NN	AA	AA	AA	AC	AA	AC	AA	AA	AC	AC	AC	AC
S3_3466656	A/C	3	3466656	NA	NA	NA	NA	NA	NA	NA	AA	AA	NN	NN	NN	NN	NN	AA	CC	AA	AA	AA	NN	NN	NN	NN	NN	NN	NN	NN	NN	NN	NN	NN	NN	AA	CC	NN	NN	NN	NN	NN	NN	NN	NN	NN	NN	NN	AA
S3_3466698	G/A	3	3466698	NA	NA	NA	NA	NA	NA	NA	GG	GG	NN	NN	NN	NN	NN	GG	AA	GG	GG	GG	NN	NN	NN	NN	NN	NN	NN	NN	NN	NN	NN	NN	NN	GG	AA	NN	NN	NN	NN	NN	NN	NN	NN	NN	NN	NN	GG
S3_3523483	C/G	3	3523483	NA	NA	NA	NA	NA	NA	NA	CC	CC	CC	CC	CC	CC	CC	CC	CC	CC	CC	CC	GG	CC	CC	CC	GG	CC	CC	GG	GG	CC	CC	CC	CC	CC	CC	CC	CG	CG	CG	CG	CG	CC	CG	CG	CC	CC	CG
S3_3523501	C/G	3	3523501	NA	NA	NA	NA	NA	NA	NA	CC	CC	CC	CC	CC	CC	CC	CC	GG	CC	CC	CC	GG	CC	CC	CC	GG	GG	CC	GG	GG	CC	CC	CC	CC	CC	GG	CC	CG	CG	CG	CG	CG	CC	CG	CG	CC	CG	CG
S3_3638252	G/A	3	3638252	NA	NA	NA	NA	NA	NA	NA	GG	GG	GG	GG	GG	GG	GG	GA	GG	GG	GG	GG	GG	GG	GG	GG	AA	GG	AA	GG	GG	GG	GG	GG	GG	GG	GG	AA	GG	GG	GA	GA	GG	GG	GA	GA	GG	GA	GA
S3_3638270	T/C	3	3638270	NA	NA	NA	NA	NA	NA	NA	TT	TT	TT	TT	TC	TT	TC	TT	TT	TT	TT	TT	TT	TT	TT	TC	TT	TT	TT	TT	TT	TT	TT	TT	TT	TT	TT	TT	TT	TT	TC	TC	TT	TC	TC	TC	TT	TC	TT
S3_3638320	G/C	3	3638320	NA	NA	NA	NA	NA	NA	NA	GG	GG	NN	GG	GG	GG	GC	GC	CC	GG	GG	GG	GG	GG	GG	GC	CC	CC	CC	GG	GG	GG	GG	GG	GG	GG	CC	CC	GG	CC	GC	GC	GC	GC	CC	GC	GC	CC	GC
S3_3638366	G/A	3	3638366	NA	NA	NA	NA	NA	NA	NA	GG	GG	NN	GG	GG	GG	GA	GG	GG	GG	GG	GG	GG	GG	GG	GA	GG	GG	GA	GG	GG	GG	GG	GA	GG	GG	GG	GG	GG	GG	GA	GA	GA	GG	GA	GA	GA	GA	GG
S3_3638385	G/T	3	3638385	NA	NA	NA	NA	NA	NA	NA	GG	GG	NN	GG	GG	GG	GT	GG	GG	GG	GG	GG	GG	GG	GG	GT	GG	GG	GG	GG	GG	GG	GG	GG	GG	GG	GG	GG	GG	GG	GT	GG	GT	GG	GT	GT	GT	GT	GG
S3_3638411	T/C	3	3638411	NA	NA	NA	NA	NA	NA	NA	TT	TT	NN	TT	NN	TT	TT	TC	CC	TT	TT	TT	TT	TT	TT	TT	CC	CC	CC	TT	TT	TT	TT	TT	TT	TT	CC	CC	TT	CC	TC	TC	TC	TC	TC	TC	TC	TC	TC
S3_3639874	T/A	3	3639874	NA	NA	NA	NA	NA	NA	NA	TT	NN	NN	NN	NN	NN	NN	NN	TT	NN	NN	TT	NN	NN	NN	TT	NN	TT	NN	NN	NN	NN	NN	NN	NN	TT	TT	NN	NN	NN	NN	NN	NN	NN	NN	TT	NN	NN	NN
S3_3639897	A/G	3	3639897	NA	NA	NA	NA	NA	NA	NA	AA	NN	NN	NN	NN	NN	NN	NN	AA	NN	NN	AA	NN	NN	NN	AA	NN	AA	NN	NN	NN	NN	NN	NN	NN	AA	AA	NN	NN	NN	NN	NN	NN	NN	NN	AA	NN	NN	NN
S3_3790747	G/A	3	3790747	NA	NA	NA	NA	NA	NA	NA	NN	NN	GG	NN	GG	GG	GG	NN	NN	GG	NN	NN	GG	NN	GG	GG	AA	GG	NN	GG	GG	GG	NN	GG	GG	NN	NN	GG	NN	NN	GG	GG	GA	NN	GG	GG	NN	NN	GG
S3_3792242	C/T	3	3792242	NA	NA	NA	NA	NA	NA	NA	CC	CC	CC	CC	CC	CC	CC	CT	CC	CC	CC	CC	CC	CC	TT	CC	CC	CC	CC	TT	CC	CC	CC	CC	TT	CC	CC	TT	CC	CC	CT	CT	CC	CT	CC	CC	CC	CC	CC
S3_3829955	C/A	3	3829955	NA	NA	NA	NA	NA	NA	NA	CC	CC	CC	CC	CA	CC	CA	CC	CC	CC	CC	CC	CC	CC	CC	CA	CC	CC	CC	CC	CC	CC	CC	CC	CC	CC	CC	CC	CC	CA	CA	CA	CA	CA	CA	CA	AA	CA	CA
S3_3873922	A/G	3	3873922	NA	NA	NA	NA	NA	NA	NA	AA	AA	AA	AA	AA	AA	AA	AA	AA	AA	AA	AA	AA	AA	AA	AA	AA	AA	AA	AA	AA	GG	AA	AG	AA	AA	AA	AA	AA	AA	AA	AA	AA	AA	AA	AA	AA	AA	AA
S3_3986486	A/G	3	3986486	NA	NA	NA	NA	NA	NA	NA	AG	GG	NN	NN	NN	NN	NN	GG	GG	NN	AA	GG	NN	NN	NN	NN	NN	NN	NN	GG	NN	NN	AA	NN	NN	AA	GG	NN	NN	NN	NN	NN	NN	NN	NN	NN	NN	NN	NN
S3_3986505	A/G	3	3986505	NA	NA	NA	NA	NA	NA	NA	AG	GG	GG	GG	AA	AA	AG	AA	GG	AA	AA	AA	GG	AA	AA	AG	GG	GG	AA	AA	AA	AA	AA	AA	AA	AA	GG	AA	AA	AA	AA	AA	AG	AA	AA	AA	AG	AG	AG
S3_4319343	T/C	3	4319343	NA	NA	NA	NA	NA	NA	NA	CC	CC	CC	NN	NN	NN	CC	TT	CC	NN	TT	TT	NN	NN	CC	NN	CC	NN	CC	TT	CC	NN	TT	TC	CC	TT	CC	NN	TT	CC	NN	CC	CC	NN	CC	NN	NN	CC	CC
S3_4360641	A/G	3	4360641	NA	NA	NA	NA	NA	NA	NA	AA	AA	AA	AA	AA	AA	AA	AA	AA	AA	AA	AA	GG	AA	GG	NN	GG	AA	GG	AA	NN	GG	AA	AG	GG	AA	AA	GG	AG	NN	AA	AA	AG	AA	AG	AA	NN	AA	AG
S3_4519488	A/T	3	4519488	NA	NA	NA	NA	NA	NA	NA	AT	TT	TT	TT	TT	AT	TT	TT	TT	AA	AA	TT	AA	TT	TT	TT	TT	TT	AA	TT	TT	TT	AA	TT	TT	AA	TT	AA	AA	TT	TT	TT	AT	AT	TT	TT	TT	TT	AT
S3_4756764	T/A	3	4756764	NA	NA	NA	NA	NA	NA	NA	NN	NN	TT	NN	TT	TT	TT	NN	NN	TT	NN	NN	TT	TT	TT	TT	TT	NN	TT	TT	TT	TT	TT	TT	TT	NN	NN	TT	TA	AA	TA	TA	TA	TA	TA	TA	AA	TT	TT
S3_4756818	C/G	3	4756818	NA	NA	NA	NA	NA	NA	NA	NN	NN	CC	NN	CC	CC	CC	NN	NN	CC	NN	NN	CC	CC	CC	CC	CC	NN	CC	CC	CC	CC	CC	CC	CC	NN	NN	CC	CG	GG	CG	CG	CG	CG	CG	CG	GG	CC	CC
S3_5236838	T/C	3	5236838	NA	NA	NA	NA	NA	NA	NA	TT	TT	TT	NN	TT	TT	TT	TC	TT	TT	TT	CC	CC	CC	TT	TT	TC	CC	CC	TT	CC	CC	TT	CC	TT	TT	TT	TT	TT	TT	TT	TT	TT	TC	TC	TT	TT	NN	TT
S3_5271573	C/T	3	5271573	NA	NA	NA	NA	NA	NA	NA	CC	CC	CC	CC	CC	CC	CC	CC	CC	CC	CC	NN	CC	TT	CC	CC	CC	CC	TT	CC	TT	TT	CC	TT	CC	CC	CC	CC	CC	CC	CC	CC	CC	CT	CT	CC	CC	CT	CC
S3_5305397	T/C	3	5305397	NA	NA	NA	NA	NA	NA	NA	TC	TT	TT	TT	TT	TT	TT	TT	TT	TT	TT	TT	CC	TT	TT	TT	TT	TT	CC	TT	TT	TT	TT	TT	TT	TT	TT	TT	TT	CC	TC	TC	TC	TC	TC	TC	TC	TT	TT
S3_5492149	G/A	3	5492149	NA	NA	NA	NA	NA	NA	NA	NN	NN	GG	GG	GG	GG	GG	NN	NN	GG	NN	NN	GG	GG	GG	GG	GA	NN	GG	GG	GG	GG	GG	GG	GG	NN	NN	GG	GG	GG	GG	GG	GG	GG	GG	GG	GG	GG	GG
S3_5492175	T/C	3	5492175	NA	NA	NA	NA	NA	NA	NA	NN	NN	TT	TT	TT	TT	TT	NN	NN	TT	NN	NN	TC	TC	TC	TT	TC	NN	TC	TT	TT	TC	TT	TC	TT	NN	NN	TT	TT	TC	TT	TT	TC	TT	TC	TT	TC	TT	TT
S3_5492189	T/G	3	5492189	NA	NA	NA	NA	NA	NA	NA	NN	NN	TT	TT	TT	TT	TT	NN	NN	TT	NN	NN	TT	TT	TT	TT	TT	NN	TT	TT	TT	TT	TT	TT	TT	NN	NN	TT	TT	TT	TT	TT	TT	TT	TT	TT	TT	TT	TT
S3_5500364	T/C	3	5500364	NA	NA	NA	NA	NA	NA	NA	TC	TT	TT	TT	TT	TT	TT	CC	TT	TT	TT	CC	CC	CC	TT	TT	CC	TT	TT	CC	CC	CC	TT	CC	CC	TT	TT	CC	TC	TT	TT	TT	TC	TC	TC	TT	TT	TT	TT
S3_5525883	C/A	3	5525883	NA	NA	NA	NA	NA	NA	NA	NN	NN	NN	NN	NN	NN	NN	NN	NN	NN	NN	NN	NN	AA	NN	NN	AA	NN	NN	AA	NN	NN	CC	NN	AA	CC	NN	NN	NN	CC	NN	CC	CA	NN	NN	NN	NN	NN	NN
S3_5525905	A/G	3	5525905	NA	NA	NA	NA	NA	NA	NA	NN	NN	NN	NN	NN	NN	NN	NN	NN	NN	NN	NN	NN	GG	NN	NN	GG	NN	NN	GG	NN	NN	AA	NN	GG	AA	NN	NN	NN	AA	NN	AA	AG	NN	NN	NN	NN	NN	NN
S3_5525923	T/C	3	5525923	NA	NA	NA	NA	NA	NA	NA	NN	NN	NN	TT	TC	NN	NN	NN	NN	NN	NN	NN	CC	CC	CC	NN	CC	NN	NN	CC	NN	NN	TT	NN	CC	TT	NN	NN	NN	TT	NN	TT	TC	NN	NN	NN	TT	TT	NN
S3_5526628	A/G	3	5526628	NA	NA	NA	NA	NA	NA	NA	NN	AA	NN	NN	NN	NN	NN	NN	NN	NN	AA	NN	NN	NN	NN	NN	NN	NN	NN	GG	NN	NN	NN	NN	NN	AA	NN	NN	NN	NN	AA	NN	NN	NN	NN	NN	AA	NN	NN
S3_5526668	G/A	3	5526668	NA	NA	NA	NA	NA	NA	NA	AA	GG	NN	NN	NN	NN	NN	AA	AA	GG	GG	AA	NN	AA	AA	NN	AA	NN	AA	AA	NN	AA	NN	NN	NN	GG	AA	NN	NN	NN	GG	NN	AA	GA	NN	GA	GG	NN	GG
S3_5526710	G/C	3	5526710	NA	NA	NA	NA	NA	NA	NA	CC	GG	NN	NN	NN	NN	NN	CC	CC	GG	GG	CC	NN	NN	CC	NN	CC	NN	CC	CC	NN	CC	NN	NN	NN	GG	CC	NN	NN	NN	CC	NN	CC	GC	NN	GC	GG	NN	CC
S3_5568911	T/A	3	5568911	NA	NA	NA	NA	NA	NA	NA	TA	TT	TT	TT	TT	TT	TT	AA	TT	TA	TT	AA	TT	AA	TT	TT	AA	TT	TA	AA	AA	AA	TT	AA	AA	TT	TT	AA	TT	TT	TT	TT	TT	TA	TT	TT	TT	TT	TT
S3_5750431	A/T	3	5750431	NA	NA	NA	NA	NA	NA	NA	NN	NN	AT	NN	NN	AA	AT	NN	NN	NN	NN	AA	TT	NN	NN	AA	TT	NN	TT	AA	NN	AA	AA	AA	TT	AA	AA	TT	NN	AT	TT	AT	AT	AT	NN	AT	TT	AT	NN
S3_5750432	A/C	3	5750432	NA	NA	NA	NA	NA	NA	NA	NN	NN	AC	NN	NN	AA	AC	NN	NN	NN	NN	AA	CC	NN	NN	AA	CC	NN	CC	AA	NN	AA	AA	AA	CC	AA	AA	CC	NN	AC	CC	AC	AC	AC	NN	AC	CC	AC	NN
S3_5998846	A/G	3	5998846	NA	NA	NA	NA	NA	NA	NA	AA	AA	GG	GG	GG	GG	GG	GG	GG	AA	AA	GG	GG	GG	AA	GG	GG	GG	GG	GG	GG	GG	NN	GG	GG	NN	GG	GG	GG	GG	GG	GG	GG	GG	AG	AG	GG	GG	AG
S3_6149988	C/T	3	6149988	NA	NA	NA	NA	NA	NA	NA	CT	CC	TT	NN	NN	TT	TT	TT	TT	CC	CC	TT	TT	NN	CC	TT	TT	TT	NN	TT	TT	TT	CC	TT	NN	CC	TT	NN	TT	NN	TT	NN	TT	CC	NN	TT	NN	TT	CT
S3_6150214	C/T	3	6150214	NA	NA	NA	NA	NA	NA	NA	CT	CC	TT	NN	TT	TT	CT	TT	TT	CC	CC	TT	NN	CT	CC	TT	TT	NN	TT	TT	TT	TT	CC	TT	TT	CC	TT	CC	TT	TT	NN	CT	TT	CT	TT	TT	CC	TT	CT
S3_6306421	C/T	3	6306421	NA	NA	NA	NA	NA	NA	NA	CC	CC	CC	CC	CC	CT	CT	CC	NN	CC	CC	TT	TT	TT	CC	CT	NN	NN	CC	CC	TT	TT	CC	TT	CC	CC	NN	CC	NN	NN	CC	CC	CT	TT	CT	CT	CT	CT	CT
S3_6312154	G/A	3	6312154	NA	NA	NA	NA	NA	NA	NA	GG	GG	GG	GG	NN	GG	GG	GG	NN	GG	GG	AA	GG	AA	GG	AA	NN	NN	GG	AA	AA	AA	GG	AA	GG	GG	NN	GG	NN	NN	NN	NN	GG	NN	GG	GA	GG	NN	GA
S3_6312396	T/C	3	6312396	NA	NA	NA	NA	NA	NA	NA	TT	TT	TT	TT	TT	TC	TT	CC	CC	TT	TC	CC	TT	CC	TT	CC	NN	CC	TT	CC	CC	CC	TT	CC	CC	TT	CC	TT	NN	NN	TT	TT	CC	CC	TC	TC	TC	TC	TC
S3_6587230	T/C	3	6587230	NA	NA	NA	NA	NA	NA	NA	TC	TT	CC	CC	CC	CC	TC	TT	TT	TT	TT	TT	TT	TT	TT	TT	TT	TT	TT	TT	TT	TT	TT	TT	TT	TT	TT	TT	TT	TT	TC	TT	TC	TT	TT	TT	TT	TC	TT
S3_6587312	T/C	3	6587312	NA	NA	NA	NA	NA	NA	NA	TC	TT	TT	TT	TT	TT	TT	CC	TT	TT	TT	CC	CC	CC	CC	CC	CC	TT	CC	CC	CC	CC	TT	CC	CC	TT	TT	CC	CC	CC	TC	TC	TC	CC	TC	CC	CC	TC	TC
S3_6587321	G/T	3	6587321	NA	NA	NA	NA	NA	NA	NA	GT	GG	GG	GG	GG	GG	GT	TT	TT	GG	GG	TT	TT	TT	TT	TT	TT	TT	TT	TT	TT	TT	GG	TT	TT	GG	TT	TT	TT	TT	GT	GT	GT	TT	GT	TT	TT	GT	GT
S3_7084175	C/T	3	7084175	NA	NA	NA	NA	NA	NA	NA	TT	CC	TT	TT	TT	TT	TT	NN	TT	CC	CC	NN	CC	CC	CC	TT	CC	TT	CC	CC	CC	CC	CC	CC	CC	CC	TT	CC	TT	CT	CT	CT	CC	CT	CT	CC	CT	CT	CT
S3_7084179	G/A	3	7084179	NA	NA	NA	NA	NA	NA	NA	GG	GG	GG	GG	GG	GG	GG	NN	GG	GG	GG	NN	AA	AA	AA	GG	AA	GG	AA	AA	AA	AA	GG	AA	AA	GG	GG	GG	GG	GA	GA	GA	AA	GA	GA	AA	GA	GA	GA
S3_7084232	T/C	3	7084232	NA	NA	NA	NA	NA	NA	NA	CC	TT	CC	CC	CC	CC	CC	NN	CC	TT	TT	NN	CC	CC	CC	CC	CC	CC	CC	CC	CC	CC	TT	CC	CC	TT	CC	TT	CC	CC	TC	TC	CC	CC	CC	CC	CC	CC	TC
S3_7084323	G/T	3	7084323	NA	NA	NA	NA	NA	NA	NA	GT	GG	NN	NN	NN	NN	GG	TT	GG	GG	GG	TT	TT	TT	NN	NN	TT	GG	TT	TT	TT	TT	GG	TT	NN	GG	GG	GG	NN	NN	GT	NN	GT	TT	GG	NN	NN	NN	GT
S3_7084324	G/C	3	7084324	NA	NA	NA	NA	NA	NA	NA	GC	GG	NN	NN	NN	NN	GG	CC	GG	GG	GG	CC	CC	CC	NN	NN	CC	GG	CC	CC	CC	CC	GG	CC	NN	GG	GG	GG	NN	NN	GC	NN	GC	CC	GG	NN	NN	NN	GC
S3_7104513	A/G	3	7104513	NA	NA	NA	NA	NA	NA	NA	AG	AA	GG	GG	GG	GG	GG	AG	GG	AA	AA	GG	GG	GG	GG	GG	GG	GG	GG	GG	NN	GG	AA	GG	GG	AA	GG	AA	AG	AG	AG	AG	GG	GG	GG	GG	AG	NN	AG
S3_7107056	G/C	3	7107056	NA	NA	NA	NA	NA	NA	NA	GG	GG	GG	GG	GG	GG	GG	GG	GG	GG	GG	GG	GG	GG	GG	GG	GG	GG	GG	GG	GG	GG	GG	GG	GG	GG	GG	CC	GG	GG	GG	GG	GG	GG	GG	GG	GG	GG	GG
S3_7212124	G/A	3	7212124	NA	NA	NA	NA	NA	NA	NA	GG	GG	GA	AA	GG	GG	GA	GG	GG	GG	GG	GG	GG	GG	GG	GG	GG	GG	GG	GG	GG	GG	GG	GG	GG	GG	GG	GG	GG	GG	GG	GG	GG	GG	GA	GA	GG	GA	GA
S3_7292180	A/G	3	7292180	NA	NA	NA	NA	NA	NA	NA	GG	NN	NN	NN	NN	GG	NN	AA	GG	NN	GG	AA	GG	NN	NN	NN	NN	NN	NN	AA	NN	NN	GG	AA	NN	AA	GG	NN	AA	NN	AG	NN	NN	NN	NN	NN	NN	NN	GG
S3_7292201	T/C	3	7292201	NA	NA	NA	NA	NA	NA	NA	CC	NN	NN	NN	NN	CC	NN	TT	CC	NN	CC	TT	CC	NN	NN	NN	NN	NN	NN	TT	NN	NN	CC	TT	NN	TT	CC	NN	TC	NN	TC	NN	NN	NN	NN	NN	NN	NN	CC
S3_7292213	C/T	3	7292213	NA	NA	NA	NA	NA	NA	NA	CC	NN	NN	NN	NN	CC	NN	CC	CC	NN	CC	CC	CC	NN	NN	NN	NN	NN	NN	CC	NN	NN	CC	CC	NN	CC	CC	NN	CC	NN	CC	NN	NN	NN	NN	NN	NN	NN	CC
S3_7293644	T/C	3	7293644	NA	NA	NA	NA	NA	NA	NA	CC	CC	CC	CC	CC	CC	CC	TT	TT	CC	CC	TT	CC	TT	TT	CC	CC	TT	TT	TT	TC	TT	CC	TT	TT	TT	TT	TT	TC	CC	TC	TC	TC	CC	CC	CC	CC	CC	TC
S3_7300683	A/G	3	7300683	NA	NA	NA	NA	NA	NA	NA	NN	NN	AG	AA	AG	AA	AA	NN	NN	AA	NN	NN	GG	AA	AA	AA	GG	AA	AA	AA	AA	AA	AA	AA	AA	NN	NN	AA	AA	AA	AG	AG	AG	AA	AG	AG	AG	AA	AG
S3_7324048	C/T	3	7324048	NA	NA	NA	NA	NA	NA	NA	CC	CC	NN	CC	CC	CC	CC	CC	CC	CC	CC	CC	CC	CC	CC	CC	CC	CC	NN	CC	CC	CC	CC	CC	CC	CC	CC	CC	CC	CC	CC	CC	CC	CC	CC	CC	CC	CC	CT
S3_7327974	C/T	3	7327974	NA	NA	NA	NA	NA	NA	NA	TT	TT	TT	NN	TT	TT	TT	NN	TT	TT	TT	NN	TT	CC	TT	TT	TT	TT	TT	CC	CC	CC	TT	CC	CC	TT	TT	TT	TT	TT	TT	TT	TT	TT	NN	TT	CT	NN	TT
S3_7342864	A/G	3	7342864	NA	NA	NA	NA	NA	NA	NA	AG	GG	AA	GG	AA	AA	NN	AA	AA	GG	GG	AA	AA	AA	AA	AA	AA	AA	NN	NN	AA	AA	GG	AA	AA	AA	AA	AA	AA	AA	AA	AA	AA	AG	AA	GG	GG	NN	AA
S3_7342931	T/C	3	7342931	NA	NA	NA	NA	NA	NA	NA	TT	NN	TT	NN	NN	TT	NN	TT	TT	NN	NN	TT	TT	NN	TT	TT	TT	NN	NN	NN	TT	NN	CC	TT	TT	TT	TT	NN	TT	CC	TT	TT	CC	TC	TC	NN	TC	NN	TC
S3_7511667	A/T	3	7511667	NA	NA	NA	NA	NA	NA	NA	AA	AA	AA	AA	AT	AT	AT	AT	AA	AA	AA	TT	AA	TT	TT	AA	AA	AA	TT	TT	TT	TT	AA	TT	TT	AA	AA	TT	TT	AT	AT	AT	AT	AT	AT	AT	TT	AT	AT
S3_7524399	T/C	3	7524399	NA	NA	NA	NA	NA	NA	NA	TT	TT	TT	TT	TC	TT	TT	TT	CC	TT	TT	TT	TT	TT	TT	TT	CC	CC	TT	TT	TT	TT	TT	TT	TT	TT	CC	TT	TT	TT	TC	TC	TC	TC	TT	TC	TC	TT	TC
S3_7525169	C/T	3	7525169	NA	NA	NA	NA	NA	NA	NA	CC	CC	CC	CC	CC	CC	CC	CC	CC	CC	CC	CC	CC	CC	CC	CC	TT	CC	CC	CC	CC	CC	CC	CC	CC	CC	CC	CC	CC	CC	CT	CT	CT	CT	CC	CT	CT	CC	CC
S3_7599495	G/T	3	7599495	NA	NA	NA	NA	NA	NA	NA	GG	GG	NN	NN	TT	NN	GT	TT	TT	GG	GG	TT	NN	NN	TT	GG	GG	NN	TT	TT	TT	TT	GG	NN	NN	GG	TT	NN	NN	NN	GT	NN	TT	NN	NN	GT	TT	NN	GT
S3_7599515	C/A	3	7599515	NA	NA	NA	NA	NA	NA	NA	CC	CC	CC	NN	AA	NN	CA	AA	AA	CC	CC	AA	NN	NN	AA	CC	AA	NN	AA	AA	AA	AA	CC	NN	NN	CC	AA	NN	NN	NN	AA	NN	AA	AA	CC	AA	AA	CC	CA
S3_7785689	A/G	3	7785689	NA	NA	NA	NA	NA	NA	NA	AA	NN	NN	NN	NN	NN	NN	NN	GG	NN	AA	AA	NN	NN	NN	NN	NN	NN	NN	NN	NN	NN	AA	NN	NN	AA	GG	NN	NN	NN	NN	NN	AA	AG	NN	NN	NN	NN	NN
S3_7903648	C/T	3	7903648	NA	NA	NA	NA	NA	NA	NA	CT	CC	NN	NN	NN	TT	CC	TT	NN	CC	CC	TT	TT	NN	TT	CC	TT	NN	NN	TT	TT	TT	CC	TT	TT	CC	TT	NN	NN	CT	TT	CT	TT	TT	CT	TT	CC	CT	CC
S3_7921297	C/T	3	7921297	NA	NA	NA	NA	NA	NA	NA	NN	NN	CC	TT	CT	TT	TT	TT	TT	CC	CC	TT	TT	TT	TT	CC	TT	TT	TT	TT	TT	TT	CC	TT	TT	CC	TT	TT	CT	CT	TT	TT	TT	TT	CT	CT	TT	CT	CT
S3_8113165	A/C	3	8113165	NA	NA	NA	NA	NA	NA	NA	CC	AA	AC	AA	AC	AA	CC	CC	CC	AA	AA	CC	CC	CC	CC	CC	CC	CC	CC	CC	CC	CC	AA	CC	CC	AA	CC	AA	CC	CC	CC	CC	CC	CC	CC	CC	AC	CC	AC
S3_8113167	C/G	3	8113167	NA	NA	NA	NA	NA	NA	NA	GG	CC	CG	CC	CG	CC	GG	GG	GG	CC	CC	GG	GG	GG	GG	GG	GG	GG	GG	GG	GG	GG	CC	GG	GG	CC	GG	CC	GG	GG	GG	GG	GG	GG	GG	GG	CG	GG	CG
S3_8113288	C/T	3	8113288	NA	NA	NA	NA	NA	NA	NA	TT	CC	CC	CC	CT	CC	CT	TT	CC	CC	CC	TT	TT	TT	TT	TT	TT	CC	TT	TT	TT	TT	CC	TT	TT	CC	CC	CC	CT	TT	CT	TT	CT	TT	CT	CT	CT	CT	CT
S3_8126531	T/C	3	8126531	NA	NA	NA	NA	NA	NA	NA	CC	TT	TC	TT	TC	TT	TC	CC	CC	TT	TT	CC	CC	CC	CC	CC	CC	CC	CC	CC	CC	CC	TT	TC	CC	TT	CC	TT	TC	CC	TC	TC	TC	CC	CC	TC	TC	TC	TC
S3_8331306	C/G	3	8331306	NA	NA	NA	NA	NA	NA	NA	CC	CC	CC	CC	NN	CC	CC	CC	CC	CC	CC	CC	NN	NN	CC	CC	CC	CC	NN	CC	CC	CC	NN	NN	CC	CC	CC	CC	NN	CC	NN	CC	NN	CC	CG	CC	CG	CC	CC
S3_8331309	A/G	3	8331309	NA	NA	NA	NA	NA	NA	NA	AA	AA	AA	AA	NN	AA	AA	AA	AA	AA	AA	AA	NN	NN	AA	AA	AA	AA	NN	AA	AA	AA	NN	NN	AA	AA	AA	AA	NN	AA	NN	AA	NN	AA	AG	AA	AG	AA	AA
S3_8548205	A/G	3	8548205	NA	NA	NA	NA	NA	NA	NA	AG	AA	AA	AA	AA	AA	AA	AA	AA	AA	AA	AA	AA	GG	GG	AA	GG	AA	GG	AA	GG	GG	AA	AA	AA	AA	AA	AA	AG	AG	AG	AG	AG	AG	AG	AA	AG	AG	AA
S3_8750486	A/G	3	8750486	NA	NA	NA	NA	NA	NA	NA	AG	AA	AA	AA	AA	AA	AA	GG	AA	AA	AA	GG	AA	GG	GG	AA	AA	AA	GG	GG	GG	GG	AA	GG	GG	AA	AA	AA	AG	NN	GG	GG	AG	AG	AA	AG	AA	AG	AG
S3_8750559	A/G	3	8750559	NA	NA	NA	NA	NA	NA	NA	GG	AA	AG	AA	AG	GG	AG	GG	GG	AA	AA	GG	GG	GG	GG	AA	GG	GG	GG	GG	GG	GG	AA	AG	GG	AA	GG	AA	AG	AG	GG	GG	AG	AG	AG	AG	AG	AG	AG
S3_9101743	G/C	3	9101743	NA	NA	NA	NA	NA	NA	NA	CC	GG	NN	NN	CC	CC	CC	GG	NN	GG	GG	NN	CC	NN	CC	CC	NN	NN	CC	CC	NN	NN	GG	CC	CC	CC	CC	GG	CC	CC	CC	CC	CC	CC	CC	CC	CC	CC	GC
S3_9167416	C/T	3	9167416	NA	NA	NA	NA	NA	NA	NA	CT	CC	CC	CC	CT	CT	CT	CC	TT	CC	CC	TT	TT	TT	TT	CC	TT	TT	TT	TT	TT	TT	CC	TT	TT	CC	TT	CC	CT	TT	CT	CT	CT	CC	CT	CT	CT	CT	CT
S3_9167766	G/T	3	9167766	NA	NA	NA	NA	NA	NA	NA	NN	NN	GG	GG	NN	GT	GT	NN	NN	GG	NN	NN	NN	NN	NN	GG	TT	GG	TT	TT	TT	TT	GG	TT	TT	NN	NN	GG	GT	NN	GT	TT	GG	NN	GG	GT	NN	NN	GT
S3_9169107	T/A	3	9169107	NA	NA	NA	NA	NA	NA	NA	TA	TT	TT	TT	TA	AA	TT	TT	TT	TT	TT	AA	AA	AA	AA	TT	TT	TT	AA	AA	AA	AA	TT	AA	AA	TT	TT	TT	TA	TA	TA	TA	TA	TT	TT	TT	TT	TA	TT
S3_9169195	C/T	3	9169195	NA	NA	NA	NA	NA	NA	NA	CT	CC	CC	NN	NN	CT	NN	CC	CC	CC	CC	TT	TT	NN	NN	NN	TT	NN	NN	TT	NN	TT	CC	TT	NN	CC	CC	CC	CT	NN	CT	TT	CC	CC	CC	NN	CC	CT	NN
S3_9243108	G/T	3	9243108	NA	NA	NA	NA	NA	NA	NA	GG	NN	NN	NN	NN	NN	NN	GG	NN	NN	NN	NN	GG	NN	NN	GG	NN	NN	NN	NN	NN	NN	NN	NN	NN	NN	NN	GG	NN	NN	NN	NN	NN	NN	GG	NN	NN	NN	NN
S3_9243124	G/A	3	9243124	NA	NA	NA	NA	NA	NA	NA	GG	NN	NN	NN	NN	NN	NN	GG	NN	NN	NN	NN	GG	NN	NN	GG	NN	NN	NN	NN	NN	NN	NN	NN	NN	NN	NN	GG	NN	NN	NN	NN	NN	NN	GG	NN	NN	NN	NN
S3_9339866	A/G	3	9339866	NA	NA	NA	NA	NA	NA	NA	NN	NN	AA	AA	AA	AA	AA	NN	NN	AA	NN	NN	GG	GG	GG	AA	GG	AA	GG	GG	GG	GG	AA	GG	GG	NN	NN	AA	AG	AG	AG	AG	AG	AA	AA	AA	AA	AA	AA
S3_9340250	T/C	3	9340250	NA	NA	NA	NA	NA	NA	NA	TC	TT	CC	CC	CC	CC	CC	TT	TT	TT	TT	TT	TT	TT	TT	TT	TT	TT	TT	TT	TT	TT	TT	TT	TT	TT	TT	TT	TC	TT	TT	TT	TC	TC	TC	TC	TT	TC	TC
S3_9350542	G/A	3	9350542	NA	NA	NA	NA	NA	NA	NA	GG	GG	GG	GG	GA	GG	GG	GG	GG	GG	GG	AA	AA	AA	AA	GG	AA	GG	AA	AA	AA	AA	GG	AA	AA	GG	GG	GG	GA	GA	GA	GA	GA	GG	GG	GG	GA	GG	GG
S3_9350552	C/A	3	9350552	NA	NA	NA	NA	NA	NA	NA	CC	CC	AA	AA	CA	AA	AA	CC	CC	CC	CC	CC	CC	CC	CC	CC	CC	CC	CC	CC	CC	CC	CC	CC	CC	CC	CC	CC	CA	CC	CC	CC	CA	CA	CA	CA	CC	CA	CA
S3_9350565	A/G	3	9350565	NA	NA	NA	NA	NA	NA	NA	AA	AA	GG	GG	AG	GG	GG	AA	AA	AA	AA	AA	AA	AA	AA	AA	AA	AA	AA	AA	AA	AA	AA	AA	AA	AA	AA	AA	AG	AA	AA	AA	AG	AG	AG	AG	AA	AG	AG
S3_9364195	C/T	3	9364195	NA	NA	NA	NA	NA	NA	NA	NN	NN	NN	NN	NN	NN	NN	CC	CC	NN	CC	NN	NN	NN	NN	NN	NN	NN	NN	NN	NN	NN	NN	NN	NN	TT	CC	NN	NN	NN	NN	NN	CC	NN	NN	NN	NN	NN	CT
S3_9364213	G/T	3	9364213	NA	NA	NA	NA	NA	NA	NA	NN	NN	NN	NN	NN	NN	NN	GG	GG	NN	GG	NN	NN	NN	NN	NN	NN	NN	NN	NN	NN	NN	NN	NN	NN	TT	GG	NN	NN	GT	NN	NN	GG	NN	NN	NN	NN	NN	GG
S3_9383118	G/A	3	9383118	NA	NA	NA	NA	NA	NA	NA	GG	NN	NN	GG	GG	GG	GG	GG	NN	GG	GG	AA	NN	AA	AA	GG	AA	NN	AA	NN	AA	AA	GG	AA	NN	GG	NN	AA	AA	GA	GA	AA	GA	NN	GA	GG	GA	GG	GG
S3_9903356	A/G	3	9903356	NA	NA	NA	NA	NA	NA	NA	AG	AA	AA	AA	AA	AA	AA	GG	GG	AA	AA	GG	AA	GG	GG	AA	GG	GG	GG	GG	GG	GG	AA	GG	GG	AA	GG	GG	GG	GG	AG	GG	GG	AG	AG	AG	GG	AG	AG
S3_9903953	T/C	3	9903953	NA	NA	NA	NA	NA	NA	NA	TC	TT	CC	CC	NN	CC	CC	TT	TT	TT	TT	TT	CC	TT	TT	CC	TT	TT	TT	TT	TT	TT	TT	TT	TT	CC	NN	TT	TT	TT	TT	TT	TT	TT	TT	TC	TT	TC	TC
S3_9903974	T/C	3	9903974	NA	NA	NA	NA	NA	NA	NA	TC	TT	TT	TT	NN	TT	TT	CC	TT	TT	TT	CC	TT	CC	CC	TT	CC	TT	CC	CC	CC	CC	TT	CC	CC	TT	TT	CC	CC	CC	TC	TC	TC	TT	TC	TC	TC	TT	TC
S3_11061295	T/C	3	11061295	NA	NA	NA	NA	NA	NA	NA	TT	TT	TT	TT	TT	TT	TT	TC	CC	TT	TT	TT	NN	TC	CC	TT	CC	CC	TT	CC	TT	TT	TT	TC	TT	TT	CC	CC	CC	TT	TC	TC	TC	TC	TC	TT	TC	TC	CC
S3_11078456	T/C	3	11078456	NA	NA	NA	NA	NA	NA	NA	TT	TT	TT	TT	TT	TT	TT	TC	TT	TT	TT	TT	TT	TC	CC	TT	CC	TT	TT	CC	TT	TT	TT	CC	TT	TT	TT	CC	TT	TT	TT	TT	TT	TT	TT	TT	TT	TT	TC
S3_11102665	G/T	3	11102665	NA	NA	NA	NA	NA	NA	NA	GG	GG	GG	GG	NN	GG	GG	GG	NN	GG	NN	NN	GG	NN	TT	GG	TT	GG	GG	TT	GG	GG	GG	TT	NN	GG	GG	TT	GG	GG	GG	GG	GG	GG	GG	GG	GG	NN	GT
S3_11112179	G/A	3	11112179	NA	NA	NA	NA	NA	NA	NA	GG	GG	GG	GG	GG	GG	GG	GG	GG	GG	GG	GG	AA	GG	GG	GG	GG	GG	GG	GG	GG	GG	GG	GG	GG	GG	GG	GG	GG	GG	GG	GG	GG	GG	GG	GG	GG	GG	GG
S3_11112187	T/C	3	11112187	NA	NA	NA	NA	NA	NA	NA	TT	TT	TT	TT	TT	TT	TT	TC	CC	TT	TT	TT	CC	TC	CC	TT	CC	CC	TT	CC	TT	TT	TT	CC	TT	TT	CC	CC	TC	TT	TC	TC	TC	TC	TC	TC	TC	TC	CC
S3_11113850	A/G	3	11113850	NA	NA	NA	NA	NA	NA	NA	AA	AA	AA	NN	AA	AA	AA	AA	AA	AA	AA	AA	GG	AA	AA	NN	AA	AA	AA	AA	AA	AA	AA	AA	AA	AA	AA	AA	AA	AA	AA	AA	AA	NN	AA	AA	AA	AA	AA
S3_11169233	A/C	3	11169233	NA	NA	NA	NA	NA	NA	NA	AA	AA	NN	AA	AA	AA	AA	AA	AA	AA	NN	NN	AA	NN	AA	AA	AA	AA	NN	AA	AA	AA	AA	AA	AA	AA	AA	AA	AA	AA	AA	AA	AA	AA	AA	AA	AA	AC	AA
S3_11169258	C/T	3	11169258	NA	NA	NA	NA	NA	NA	NA	CT	CC	CC	CC	CC	CC	CC	CT	CC	CC	CC	CC	CC	CC	CC	CC	CC	CC	CC	CC	CC	CC	CC	CC	CC	CC	CC	CC	CC	CC	CC	CC	CC	CC	CC	CC	CC	CC	CC
S3_11301325	T/C	3	11301325	NA	NA	NA	NA	NA	NA	NA	NN	NN	TT	TT	TT	TT	TT	NN	NN	TT	NN	NN	TT	TC	TT	TT	CC	TT	TT	CC	TT	TT	TT	TT	TT	NN	NN	CC	TT	TT	TT	TT	TT	TT	TT	TT	TT	TT	TC
S3_11448917	C/T	3	11448917	NA	NA	NA	NA	NA	NA	NA	NN	NN	NN	NN	NN	NN	NN	NN	NN	CC	NN	NN	NN	NN	NN	NN	CC	NN	NN	NN	NN	NN	CC	CC	NN	NN	NN	CC	NN	CC	NN	CT	NN	NN	CC	CC	CC	CC	NN
S3_11782079	C/T	3	11782079	NA	NA	NA	NA	NA	NA	NA	CC	NN	CT	CC	CT	CC	CC	NN	NN	CC	NN	CC	CC	CC	TT	CC	TT	CC	CC	NN	CC	CC	CC	TT	CC	TT	NN	CC	NN	NN	CC	CC	CC	NN	CT	CC	CC	CC	CC
S3_11788603	T/A	3	11788603	NA	NA	NA	NA	NA	NA	NA	TT	TT	TT	TT	TA	TT	TT	TA	TT	TT	TT	TT	TT	TT	AA	TT	AA	TT	TT	TT	TT	TT	TT	AA	TT	AA	TT	TT	TT	TT	TT	TT	TT	TT	TA	TT	TT	TT	TT
S3_12000797	A/T	3	12000797	NA	NA	NA	NA	NA	NA	NA	AA	AA	AA	AA	AA	AA	AA	AT	AA	AA	AA	AA	AA	AT	TT	AA	AA	AA	AA	TT	TT	AA	AA	TT	TT	AA	AA	AA	AT	AT	AT	AT	AT	AT	AT	AA	AA	AA	AA
S3_12000871	T/C	3	12000871	NA	NA	NA	NA	NA	NA	NA	TT	TT	TT	NN	TT	NN	NN	CC	CC	TT	TT	CC	NN	NN	CC	NN	CC	NN	CC	CC	CC	NN	TT	CC	CC	TT	CC	CC	TC	TC	TC	TT	CC	CC	TC	TT	TT	TT	TC
S3_12013382	T/A	3	12013382	NA	NA	NA	NA	NA	NA	NA	TT	TT	TT	TT	TT	TT	TT	TA	TT	TT	TT	TT	TT	TA	AA	TT	AA	TT	TT	AA	AA	TT	TT	AA	AA	TT	TT	TT	TA	TT	TA	AA	TA	TA	TA	TT	TT	TT	TT
S3_12055009	A/T	3	12055009	NA	NA	NA	NA	NA	NA	NA	NN	NN	TT	TT	AT	AA	AT	NN	NN	AA	NN	NN	TT	AA	AA	TT	AA	AA	AA	AA	AA	AA	AA	AA	AA	NN	NN	AA	AT	AT	AA	AA	AA	AT	AT	AT	AT	AT	AA
S3_12096666	T/C	3	12096666	NA	NA	NA	NA	NA	NA	NA	TT	TT	TT	TT	TT	TT	TT	TT	TT	TT	TT	TT	TT	TT	TT	TT	TT	TT	TT	TT	TT	TT	TT	TT	CC	TT	TT	TT	TC	TC	TC	TC	TC	TT	TT	TT	TT	TT	TT
S3_13003691	C/T	3	13003691	NA	NA	NA	NA	NA	NA	NA	CC	CC	NN	NN	CC	CC	CT	CT	TT	CC	CC	TT	CC	NN	TT	NN	TT	NN	NN	NN	NN	NN	NN	TT	TT	CC	TT	NN	CT	CT	CT	CT	CC	CC	CC	CC	CC	CC	CT
S3_13003723	A/G	3	13003723	NA	NA	NA	NA	NA	NA	NA	GG	NN	NN	NN	GG	GG	GG	AG	GG	AA	AA	GG	GG	NN	GG	NN	GG	NN	NN	NN	NN	NN	NN	GG	NN	GG	GG	NN	GG	NN	GG	NN	GG	GG	AG	GG	GG	GG	AG
S3_13056865	C/T	3	13056865	NA	NA	NA	NA	NA	NA	NA	CC	CC	CC	CC	CT	CC	CT	CT	TT	CC	CC	TT	CC	TT	TT	CC	TT	TT	TT	TT	TT	TT	CC	TT	TT	CC	TT	CC	CT	CT	CT	CT	CT	CC	CC	CC	CC	CT	CT
S3_13062537	C/T	3	13062537	NA	NA	NA	NA	NA	NA	NA	CC	NN	CC	NN	NN	CC	CC	TT	CC	CC	CC	TT	CC	TT	TT	CC	TT	NN	NN	NN	TT	TT	CC	TT	TT	CC	CC	CC	CT	NN	NN	CT	CT	CC	CC	CC	NN	CT	CT
S3_13062569	G/A	3	13062569	NA	NA	NA	NA	NA	NA	NA	GG	NN	GG	NN	NN	GG	GG	AA	GG	GG	GG	AA	GG	AA	AA	GG	AA	NN	NN	NN	AA	AA	GG	AA	AA	GG	GG	GG	GA	NN	NN	GA	GA	GG	GG	GG	NN	GA	GA
S3_13398561	C/G	3	13398561	NA	NA	NA	NA	NA	NA	NA	CC	CC	CG	CC	NN	CC	CG	CG	CC	CC	CC	GG	NN	GG	GG	CC	GG	CC	GG	GG	GG	GG	CC	GG	GG	CC	CC	CC	GG	CG	CG	CG	CG	GG	CC	CC	CC	CG	CG
S3_13762362	A/G	3	13762362	NA	NA	NA	NA	NA	NA	NA	AA	AA	AA	AA	AA	GG	AA	GG	GG	AA	AA	GG	AA	GG	GG	GG	GG	GG	GG	GG	GG	GG	AA	GG	GG	AA	GG	GG	AG	GG	AG	AG	AG	GG	AG	AG	AG	AG	GG
S3_14731289	A/C	3	14731289	NA	NA	NA	NA	NA	NA	NA	CC	AA	AA	AA	AC	CC	AC	AA	AA	AA	AA	AA	CC	AC	CC	AA	AA	AA	CC	CC	CC	AA	AA	CC	CC	AA	AA	AA	AC	AC	AC	AC	AC	AA	AC	AC	AA	AC	AA
S3_14731304	A/G	3	14731304	NA	NA	NA	NA	NA	NA	NA	GG	AA	AA	AA	AG	GG	AG	AA	AA	AA	AA	AA	GG	AG	GG	AA	AA	AA	GG	GG	GG	AA	AA	GG	GG	AA	AA	AA	AG	AG	AG	AG	AG	AA	AG	AG	AA	AG	AA
S3_14731375	C/T	3	14731375	NA	NA	NA	NA	NA	NA	NA	TT	CC	CC	CC	CT	TT	CT	TT	TT	CC	CC	TT	TT	TT	TT	CC	TT	TT	TT	TT	TT	TT	CC	TT	TT	CC	TT	TT	TT	CT	CT	TT	CT	CC	CT	CT	CC	CT	CT
S3_14731554	A/G	3	14731554	NA	NA	NA	NA	NA	NA	NA	NN	NN	NN	NN	NN	NN	NN	NN	GG	NN	AA	NN	NN	NN	NN	NN	NN	NN	NN	NN	NN	NN	NN	GG	NN	AA	NN	NN	NN	NN	NN	NN	AG	AA	NN	NN	NN	NN	GG
S3_14731591	G/C	3	14731591	NA	NA	NA	NA	NA	NA	NA	NN	NN	NN	NN	NN	NN	NN	NN	CC	NN	GG	NN	NN	NN	NN	NN	NN	NN	NN	NN	NN	NN	NN	CC	NN	GG	NN	NN	NN	NN	NN	NN	GG	GG	NN	NN	NN	NN	GG
S3_14954245	C/T	3	14954245	NA	NA	NA	NA	NA	NA	NA	TT	CC	CC	CC	CT	TT	CC	CC	CC	CC	CC	CC	TT	CC	CC	CC	CC	CC	CC	CC	CC	CC	CC	CC	CC	CC	CC	CC	CT	CT	CT	CC	CT	CT	CT	CT	CT	CT	TT
S3_14954857	A/G	3	14954857	NA	NA	NA	NA	NA	NA	NA	AA	AA	AA	AA	AG	AA	AA	GG	GG	AA	AA	GG	AA	GG	GG	AA	GG	GG	GG	GG	GG	GG	AA	GG	GG	AA	GG	GG	AG	AG	AG	AG	AG	AA	AA	AG	AA	AG	AA
S3_14954917	G/A	3	14954917	NA	NA	NA	NA	NA	NA	NA	GG	GG	GG	GG	GA	GG	GG	AA	GG	GG	GG	AA	GG	AA	AA	GG	AA	GG	AA	AA	AA	AA	GG	AA	AA	GG	GG	AA	GA	GA	GA	GA	GA	GG	GG	GA	GG	GG	GG
S3_15069546	G/A	3	15069546	NA	NA	NA	NA	NA	NA	NA	AA	GG	GG	GG	GA	GA	GG	GG	GG	GG	GG	GG	AA	GG	AA	GG	GG	GG	GA	GG	GG	GG	GG	GG	GG	GG	GG	GG	GA	GA	GA	GA	GA	GA	GG	GA	GG	GA	GA
S3_15069551	T/A	3	15069551	NA	NA	NA	NA	NA	NA	NA	TT	TT	TT	TT	TT	TT	TT	TT	TT	TT	TT	TT	TT	TT	TT	TT	TT	TT	TT	TT	TT	TT	TT	TT	TT	TT	TT	TT	TT	TT	TT	TT	TT	TT	TT	TT	TT	TT	TA
S3_15069566	A/G	3	15069566	NA	NA	NA	NA	NA	NA	NA	AA	AA	AA	AA	AA	AA	AA	GG	AA	AA	AA	GG	AA	GG	AA	AA	GG	AA	AG	GG	GG	GG	AA	GG	GG	AA	AA	GG	AA	AA	AA	AA	AA	AG	AA	AG	AG	AA	AA
S3_15069584	G/T	3	15069584	NA	NA	NA	NA	NA	NA	NA	GG	GG	GG	GG	GG	GG	GG	GG	GG	GG	GG	GG	GG	GG	GG	GG	GG	GG	GG	GG	GG	GG	GG	GG	GG	GG	TT	GG	GG	GG	GG	GG	GG	GG	GG	GG	GG	GG	GG
S3_15069597	C/T	3	15069597	NA	NA	NA	NA	NA	NA	NA	CC	CC	CC	CC	CC	CC	CC	CT	CC	CC	CC	TT	CC	CT	CC	CC	TT	CC	CC	CC	CC	TT	CC	CC	CC	CC	CC	TT	CC	CC	CC	CC	CC	CC	CC	CC	CC	CC	CC
S3_15069621	G/A	3	15069621	NA	NA	NA	NA	NA	NA	NA	GG	GG	GG	GG	GG	GG	GG	AA	GG	GG	GG	NN	GG	AA	GG	GG	AA	GG	GA	AA	AA	AA	GG	AA	AA	GG	GG	AA	GG	GG	GG	GG	GG	GA	GG	GA	GA	GG	GG
S3_15069622	G/A	3	15069622	NA	NA	NA	NA	NA	NA	NA	AA	GG	GG	GG	GA	GA	GG	GG	GG	GG	GG	NN	GG	GG	AA	GG	GG	GG	GA	GG	GG	GG	GG	GG	GG	GG	GG	GG	GA	GA	GA	GA	GA	GA	GG	GA	GG	GA	GA
S3_15103186	A/G	3	15103186	NA	NA	NA	NA	NA	NA	NA	AA	AA	AA	AA	AA	AA	AA	AA	AA	AA	AA	AA	AA	AA	AA	AA	AA	AA	AA	AA	AA	AA	AA	AA	AA	AA	AA	AA	AA	AA	AG	AG	AA	AA	AA	AA	AA	AA	AG
S3_15286937	G/C	3	15286937	NA	NA	NA	NA	NA	NA	NA	NN	NN	GG	GG	NN	GG	GG	NN	NN	GG	NN	NN	GG	NN	GG	GG	CC	CC	GG	GG	GC	CC	GG	NN	GG	NN	NN	CC	GG	GG	NN	GG	GG	GC	GG	GG	GC	GG	GG
S3_15762885	A/G	3	15762885	NA	NA	NA	NA	NA	NA	NA	AA	AA	AG	AA	GG	GG	AG	GG	GG	AA	AA	GG	GG	GG	GG	GG	AA	GG	GG	GG	GG	GG	AA	GG	GG	GG	GG	GG	AG	GG	AG	AG	GG	GG	AG	AG	AG	GG	GG
S3_15762986	A/G	3	15762986	NA	NA	NA	NA	NA	NA	NA	AA	AA	AA	AA	NN	NN	AA	GG	GG	AA	AA	NN	NN	NN	NN	GG	AA	NN	NN	NN	NN	NN	AA	NN	NN	GG	GG	NN	AA	NN	AA	AA	AA	NN	AA	AG	AA	NN	NN
S3_15763023	A/G	3	15763023	NA	NA	NA	NA	NA	NA	NA	NN	AA	AG	AA	NN	GG	AG	GG	AA	AA	NN	GG	GG	GG	GG	GG	AA	AG	NN	GG	GG	GG	AA	GG	GG	AA	NN	GG	AG	AG	AG	AG	AG	NN	AG	GG	AG	AG	GG
S3_15763211	G/C	3	15763211	NA	NA	NA	NA	NA	NA	NA	GG	NN	GC	GG	NN	GC	GC	GG	GG	GG	GG	GG	CC	CC	CC	CC	GG	GG	NN	CC	CC	GG	GG	CC	CC	GG	GG	GG	GC	GC	GC	GC	GC	NN	GC	GC	GG	GC	GC
S3_15951599	C/T	3	15951599	NA	NA	NA	NA	NA	NA	NA	CC	CC	CC	CC	CC	CC	NN	CC	CC	CC	CC	CC	CC	NN	CC	CC	CC	CC	NN	CC	CC	CC	CC	CC	CC	CC	CC	CC	CC	CC	CC	CC	CC	CC	CC	CC	CC	CC	CT
S3_15959751	A/G	3	15959751	NA	NA	NA	NA	NA	NA	NA	NN	AA	NN	NN	GG	GG	NN	GG	GG	AA	AA	GG	GG	GG	GG	GG	GG	GG	AA	GG	GG	GG	AA	GG	GG	AA	GG	GG	AG	NN	AG	GG	AG	GG	AG	AG	AG	AG	GG
S3_15971327	A/G	3	15971327	NA	NA	NA	NA	NA	NA	NA	AA	AA	AG	AA	AG	GG	AG	GG	AA	AG	AA	GG	GG	GG	GG	GG	GG	AA	AA	GG	GG	GG	AA	GG	GG	AA	AA	GG	AG	AG	AG	AG	AG	GG	AG	AG	AG	AG	GG
S3_15980914	C/T	3	15980914	NA	NA	NA	NA	NA	NA	NA	CC	CC	CC	CC	TT	TT	CT	TT	CC	CC	CC	TT	TT	TT	TT	TT	TT	CC	CC	TT	TT	TT	CC	TT	NN	CC	CC	TT	NN	NN	CT	CT	TT	TT	CT	CT	CT	CT	TT
S3_16056580	G/T	3	16056580	NA	NA	NA	NA	NA	NA	NA	GG	GG	GG	GG	GG	GG	GG	GG	GG	GG	GG	GG	GG	GG	GG	GG	GG	GG	GG	GG	GG	GG	GG	GG	GG	GG	GG	GG	GG	GG	GG	GG	GG	GG	GG	GG	GG	GG	GT
S3_16110867	C/T	3	16110867	NA	NA	NA	NA	NA	NA	NA	CC	NN	CT	CC	NN	TT	CT	NN	CC	CC	CC	TT	TT	TT	TT	TT	TT	CC	TT	TT	TT	TT	CC	TT	TT	CC	CC	TT	CT	CT	CT	CT	CT	TT	CT	TT	CC	CT	TT
S3_16141813	C/T	3	16141813	NA	NA	NA	NA	NA	NA	NA	TT	CC	CT	TT	TT	TT	TT	TT	TT	CC	CC	TT	TT	TT	TT	TT	TT	TT	TT	TT	TT	TT	CC	TT	TT	CC	TT	TT	CT	CT	CT	CT	CT	TT	CT	CT	CT	CT	TT
S3_16142962	A/G	3	16142962	NA	NA	NA	NA	NA	NA	NA	AA	AA	AA	AA	NN	NN	AG	GG	AA	AA	AA	GG	GG	GG	GG	GG	GG	AA	NN	GG	GG	GG	AA	NN	GG	AA	AA	GG	NN	NN	GG	GG	GG	NN	AG	AG	AA	GG	GG
S3_16148061	C/A	3	16148061	NA	NA	NA	NA	NA	NA	NA	CC	CC	CC	NN	NN	NN	CC	NN	CC	CC	CC	NN	NN	CC	NN	NN	NN	NN	NN	NN	NN	NN	CC	NN	NN	CC	CC	NN	NN	NN	CC	NN	NN	NN	CC	CC	NN	CC	NN
S3_19154980	A/G	3	19154980	NA	NA	NA	NA	NA	NA	NA	GG	AA	GG	GG	GG	GG	GG	GG	GG	AA	AA	GG	GG	GG	GG	GG	GG	GG	GG	GG	GG	GG	AA	GG	GG	GG	GG	GG	GG	GG	GG	GG	GG	GG	GG	GG	GG	GG	GG
S3_19275119	C/T	3	19275119	NA	NA	NA	NA	NA	NA	NA	CC	CC	CC	CC	CC	CC	CC	CC	CC	CC	CC	CC	CC	CC	CC	CC	CC	CC	TT	CC	CC	CC	CC	CC	CC	CC	CC	CC	CC	CC	CC	CC	CC	CC	CC	CC	CC	CC	CC
S3_19317754	C/A	3	19317754	NA	NA	NA	NA	NA	NA	NA	CC	NN	CA	NN	CC	CC	CC	CC	CC	CC	CC	CC	CC	CC	CC	CC	NN	NN	CC	CC	CC	CC	CC	CC	CC	NN	CC	CC	CC	CC	CC	CC	CC	NN	CC	CC	CC	CC	CC
S3_19317763	C/G	3	19317763	NA	NA	NA	NA	NA	NA	NA	CC	CC	CG	NN	CC	CC	CC	CC	GG	CC	CC	CC	CC	NN	CC	CC	NN	NN	CC	CC	CC	CC	CC	CC	CC	NN	GG	CC	CC	NN	CC	CC	CC	NN	CC	CC	CC	CC	CC
S3_19798616	A/G	3	19798616	NA	NA	NA	NA	NA	NA	NA	NN	AA	AG	AA	GG	GG	AG	NN	AA	AA	AA	NN	GG	GG	GG	GG	GG	AA	GG	GG	GG	GG	AA	GG	GG	AA	AA	AA	AG	GG	AG	AG	AG	GG	AG	AG	AG	AG	AG
S3_19879816	C/T	3	19879816	NA	NA	NA	NA	NA	NA	NA	TT	CC	CT	CC	TT	TT	CT	CC	CC	CC	CC	CC	CC	CC	TT	TT	TT	CC	TT	CC	CC	CC	CC	CC	CC	CC	CC	CC	CT	TT	CT	CT	CT	CT	CT	CT	CT	TT	CT
S3_19879833	G/C	3	19879833	NA	NA	NA	NA	NA	NA	NA	CC	GG	GC	GG	CC	CC	GC	GG	CC	GG	GG	GG	GG	GG	CC	CC	CC	CC	CC	GG	GG	GG	GG	GG	GG	CC	CC	GG	CC	CC	CC	CC	CC	CC	CC	CC	CC	CC	GC
S3_20001253	T/C	3	20001253	NA	NA	NA	NA	NA	NA	NA	CC	TT	TC	TT	CC	CC	TC	TC	CC	TT	NN	NN	CC	TT	CC	CC	CC	CC	CC	TT	TT	TT	TT	TT	TT	CC	CC	CC	CC	CC	CC	CC	CC	TC	CC	CC	CC	CC	CC
S3_20032542	C/T	3	20032542	NA	NA	NA	NA	NA	NA	NA	TT	CC	CC	NN	NN	NN	NN	CT	TT	NN	CC	CC	NN	NN	NN	NN	NN	NN	NN	NN	NN	NN	NN	NN	NN	TT	TT	NN	NN	NN	TT	NN	NN	NN	TT	NN	NN	NN	NN
S3_20038160	G/T	3	20038160	NA	NA	NA	NA	NA	NA	NA	GG	GG	GG	GG	GG	GG	GG	GG	GG	GG	GG	GG	GG	GG	GG	GG	GG	GG	GG	GG	GG	GG	GG	GG	GG	GG	GG	GG	GG	GG	GG	GG	GG	GG	GG	GG	GG	GG	GG
S3_20241965	A/T	3	20241965	NA	NA	NA	NA	NA	NA	NA	TT	NN	AT	AA	TT	TT	AT	TT	AA	NN	NN	TT	TT	TT	TT	TT	TT	AA	AA	TT	TT	TT	NN	TT	AA	TT	AA	TT	AT	AA	AT	AT	AT	AT	TT	AT	TT	TT	AT
S3_20241997	A/T	3	20241997	NA	NA	NA	NA	NA	NA	NA	TT	NN	AT	AA	TT	TT	AT	TT	TT	AA	NN	TT	TT	TT	TT	TT	TT	TT	AA	TT	TT	TT	NN	TT	AA	TT	TT	TT	AT	AA	AT	AT	AT	AT	TT	AT	TT	TT	AT
S3_20242000	G/A	3	20242000	NA	NA	NA	NA	NA	NA	NA	AA	NN	GA	GG	AA	AA	GA	AA	GG	GG	NN	AA	AA	AA	AA	AA	AA	GG	GG	AA	AA	AA	NN	AA	GG	AA	GG	AA	GA	GG	GA	GA	GA	GA	AA	GA	AA	AA	GA
S3_20274703	C/A	3	20274703	NA	NA	NA	NA	NA	NA	NA	CC	CC	CC	CC	CC	CC	CC	CC	CC	CC	CC	CC	NN	CC	CC	CC	NN	CC	CC	CC	CC	CC	CC	CC	CC	CC	CC	CC	CC	CC	CC	CC	NN	CC	NN	CC	CC	NN	CC
S3_20399238	G/A	3	20399238	NA	NA	NA	NA	NA	NA	NA	GG	GG	GA	GG	GA	GA	GG	GA	GG	GG	GG	GG	GG	GG	GG	GG	AA	GG	GG	GG	GG	GG	GG	GG	GG	GG	GG	AA	GG	GG	GG	GG	GA	GG	GA	GA	GA	GA	GA
S3_20405217	G/T	3	20405217	NA	NA	NA	NA	NA	NA	NA	GG	GG	GG	GG	GG	GT	GG	GT	TT	GG	GG	GG	GG	GG	GG	GG	TT	TT	GG	GG	GG	GG	GG	GG	GG	GG	TT	TT	GT	GG	GT	GT	GT	GT	GT	GT	GT	GG	GT
S3_20405318	T/C	3	20405318	NA	NA	NA	NA	NA	NA	NA	NN	NN	TT	TT	TT	TC	TT	CC	CC	TT	NN	NN	TT	TT	TT	TT	CC	CC	TT	TT	TT	TT	TT	TT	TT	NN	CC	CC	TT	TT	TC	TC	TC	TC	TC	TC	TC	TT	TC
S3_20441127	A/G	3	20441127	NA	NA	NA	NA	NA	NA	NA	NN	NN	AA	AA	AA	AA	AA	GG	NN	AA	NN	GG	AA	GG	GG	AA	GG	AA	AA	GG	GG	GG	AA	GG	AA	NN	NN	GG	AA	AG	AA	AA	AA	AA	AA	AA	AA	AG	AG
S3_20444013	T/C	3	20444013	NA	NA	NA	NA	NA	NA	NA	CC	TT	TC	TT	CC	CC	CC	CC	CC	TT	TT	CC	CC	CC	CC	TT	CC	CC	CC	CC	CC	CC	TT	CC	CC	CC	CC	CC	CC	CC	CC	CC	CC	TC	TC	TC	CC	CC	TC
S3_20444018	G/C	3	20444018	NA	NA	NA	NA	NA	NA	NA	CC	GG	GC	GG	CC	CC	CC	CC	CC	GG	GG	CC	CC	CC	CC	GG	CC	CC	CC	CC	CC	CC	GG	CC	CC	CC	CC	CC	CC	CC	CC	CC	CC	GC	GC	GC	CC	CC	GC
S3_20575459	G/A	3	20575459	NA	NA	NA	NA	NA	NA	NA	AA	GG	GG	GG	GA	AA	GA	AA	GG	GG	NN	AA	GG	AA	GG	GG	AA	GG	GG	AA	AA	AA	GG	AA	GG	AA	GG	GG	GA	GG	GG	GG	GA	GG	GG	GG	GA	GA	GA
S3_20576339	T/C	3	20576339	NA	NA	NA	NA	NA	NA	NA	CC	TT	TT	TT	TC	CC	CC	CC	CC	TT	TT	CC	TT	CC	TT	TT	CC	CC	TT	CC	CC	CC	TT	CC	TT	CC	CC	TT	TC	TT	TC	TC	TC	TC	TC	TT	TC	TC	TC
S3_20636391	T/A	3	20636391	NA	NA	NA	NA	NA	NA	NA	TT	TT	NN	NN	NN	NN	NN	NN	TT	TT	NN	NN	NN	NN	NN	NN	NN	NN	NN	NN	NN	NN	TT	NN	NN	TT	TT	NN	NN	NN	NN	NN	TA	NN	NN	AA	NN	NN	NN
S3_20636414	A/G	3	20636414	NA	NA	NA	NA	NA	NA	NA	GG	AA	NN	NN	NN	NN	NN	NN	GG	AA	NN	NN	NN	NN	NN	NN	NN	NN	NN	NN	NN	NN	AA	NN	NN	GG	GG	NN	NN	NN	NN	NN	AG	NN	NN	GG	NN	NN	NN
S3_20639808	A/G	3	20639808	NA	NA	NA	NA	NA	NA	NA	GG	AA	AA	AA	AG	GG	AG	AA	AA	AA	AA	AA	AA	AA	AA	GG	GG	AA	AA	AA	AA	AA	AA	AA	AA	GG	AA	AA	AA	AA	AA	AA	AA	AA	AG	AA	AG	AG	AG
S3_20741835	G/C	3	20741835	NA	NA	NA	NA	NA	NA	NA	NN	GG	GC	GG	CC	CC	CC	NN	GG	GG	GG	NN	CC	CC	CC	CC	CC	GG	CC	CC	CC	CC	GG	CC	CC	CC	GG	CC	GC	CC	GC	GC	CC	GC	GC	GC	CC	CC	GC
S3_20741870	G/C	3	20741870	NA	NA	NA	NA	NA	NA	NA	NN	NN	GC	GG	CC	CC	CC	NN	NN	GG	NN	NN	CC	CC	CC	CC	CC	GG	CC	CC	CC	CC	GG	CC	CC	NN	NN	CC	GC	CC	GC	GC	CC	GC	GC	GC	CC	CC	GC
S3_20761197	T/A	3	20761197	NA	NA	NA	NA	NA	NA	NA	NN	NN	TA	TT	AA	AA	TA	NN	NN	TT	NN	NN	AA	AA	AA	AA	AA	AA	TA	AA	AA	AA	TT	AA	AA	NN	NN	AA	AA	TA	AA	AA	AA	AA	TA	AA	AA	AA	AA
S3_20761231	G/A	3	20761231	NA	NA	NA	NA	NA	NA	NA	AA	GG	GA	GG	AA	AA	GA	GG	GG	GG	GG	GG	AA	GG	AA	AA	AA	GG	GA	GG	GG	GG	GG	GG	GG	AA	GG	AA	GA	GA	GA	GA	GA	GA	GA	GA	GA	GA	GA
S3_20761238	A/G	3	20761238	NA	NA	NA	NA	NA	NA	NA	AA	AA	AA	AA	AA	AA	AA	GG	AA	AA	AA	GG	AA	GG	AA	AA	AA	AA	AA	GG	GG	GG	AA	GG	GG	AA	AA	AA	AG	AA	AG	AG	AG	AG	AG	AG	AG	AG	AG
S3_20761239	T/C	3	20761239	NA	NA	NA	NA	NA	NA	NA	TT	TT	TT	TT	TT	TT	TT	CC	TT	TT	TT	CC	TT	CC	TT	TT	TT	TT	TT	CC	CC	CC	TT	CC	CC	TT	TT	TT	TC	TT	TC	TC	TC	TC	TC	TC	TC	TC	TC
S3_20761267	A/G	3	20761267	NA	NA	NA	NA	NA	NA	NA	GG	AA	AG	AA	GG	GG	AG	AA	AA	AA	AA	AA	GG	AA	GG	GG	GG	AA	AG	AA	AA	AA	AA	AA	AA	GG	AA	GG	AG	AG	AG	AG	AG	AG	AG	AG	AG	AG	AG
S3_20764631	T/G	3	20764631	NA	NA	NA	NA	NA	NA	NA	GG	TT	NN	NN	NN	NN	NN	GG	GG	NN	TT	GG	GG	NN	NN	NN	NN	NN	NN	NN	NN	NN	NN	NN	NN	GG	GG	NN	NN	NN	NN	NN	GG	NN	NN	NN	NN	NN	NN
S3_20955303	A/G	3	20955303	NA	NA	NA	NA	NA	NA	NA	AA	AA	AG	AA	AA	AA	AA	AG	AA	AA	AA	AA	AA	AA	GG	AA	AA	AA	AG	AA	AA	AA	AA	AA	AA	AA	AA	GG	AA	AA	AG	AG	AG	AA	AG	AA	AA	AA	AA
S3_20955429	C/T	3	20955429	NA	NA	NA	NA	NA	NA	NA	CC	CC	CT	CC	CC	CC	CC	CT	CC	CC	CC	CC	CC	CC	TT	CC	CC	CC	CT	CC	CC	CC	CC	CC	CC	CC	CC	TT	CC	CC	CT	CT	CT	CC	CT	CC	CC	CC	CC
S3_21006956	T/C	3	21006956	NA	NA	NA	NA	NA	NA	NA	TT	NN	NN	TT	TT	NN	TT	TT	NN	NN	NN	TT	TT	TT	TT	NN	CC	NN	NN	TT	TT	TT	NN	TT	NN	NN	NN	TT	TT	TT	TT	TT	TT	TT	TT	TT	TT	TT	TT
S3_21132210	T/C	3	21132210	NA	NA	NA	NA	NA	NA	NA	TT	TT	NN	NN	NN	NN	NN	TT	TT	NN	NN	TT	NN	NN	NN	NN	NN	NN	NN	NN	NN	NN	NN	NN	NN	TT	TT	NN	NN	NN	NN	NN	NN	NN	NN	NN	NN	NN	NN
S3_21173442	T/A	3	21173442	NA	NA	NA	NA	NA	NA	NA	TT	TT	TT	NN	TT	TT	TT	AA	TT	TT	TT	AA	TT	AA	AA	TT	AA	TT	AA	AA	AA	AA	TT	AA	AA	TT	TT	TT	TT	TT	TA	TT	TT	TT	TT	TT	TT	TT	TA
S3_21173444	A/G	3	21173444	NA	NA	NA	NA	NA	NA	NA	AA	AA	AA	NN	AA	AA	AA	GG	AA	AA	AA	GG	AA	GG	GG	AA	GG	AA	GG	GG	GG	GG	AA	GG	GG	AA	AA	AA	AA	AA	AG	AA	AA	AA	AA	AA	AA	AA	AG
S3_21173518	A/G	3	21173518	NA	NA	NA	NA	NA	NA	NA	AA	AA	AA	AA	AA	AA	AA	GG	AA	AA	AA	GG	AA	GG	GG	AA	GG	AA	GG	GG	GG	GG	AA	GG	GG	AA	AA	AA	AA	AA	AG	AA	AA	AA	AA	AA	AA	AA	AG
S3_21173530	A/G	3	21173530	NA	NA	NA	NA	NA	NA	NA	AA	AA	AG	AA	AG	GG	AG	GG	GG	AA	AA	GG	AA	GG	GG	AA	GG	GG	GG	GG	GG	GG	AA	GG	GG	AA	GG	GG	AA	AA	AG	AA	AG	AA	AG	AG	AG	AA	AG
S3_21173577	A/G	3	21173577	NA	NA	NA	NA	NA	NA	NA	AA	AA	AA	AA	AG	GG	AA	AA	AA	AA	AA	AA	AA	AA	AA	AA	AA	AA	AA	AA	AA	AA	AA	AA	AA	AA	AA	GG	AA	AA	AA	AA	AA	AA	AA	AG	AG	AA	AA
S3_21203514	C/T	3	21203514	NA	NA	NA	NA	NA	NA	NA	CC	CC	CC	NN	NN	CC	CC	NN	TT	CC	CC	NN	CC	TT	TT	CC	TT	TT	TT	TT	TT	TT	CC	TT	TT	CC	NN	CC	CC	CC	CC	CC	CC	CC	CC	CC	CC	NN	CT
S3_21218631	T/C	3	21218631	NA	NA	NA	NA	NA	NA	NA	TT	TT	TT	TT	TT	TT	TT	NN	TT	TT	TT	NN	TT	CC	CC	TT	CC	TT	CC	CC	CC	CC	TT	CC	CC	TT	TT	TT	TT	TT	TC	TC	TT	TT	TT	TT	TT	TT	TC
S3_21218713	C/T	3	21218713	NA	NA	NA	NA	NA	NA	NA	NN	NN	CC	CC	CC	CC	CC	NN	NN	CC	NN	NN	CC	CC	CC	CC	CC	CC	CC	CC	CC	CC	CC	CC	CC	NN	NN	CC	TT	CC	CC	CC	CT	CT	CT	CT	CC	CT	CC
S3_21228392	C/T	3	21228392	NA	NA	NA	NA	NA	NA	NA	CC	NN	NN	NN	NN	NN	NN	NN	CC	NN	CC	TT	NN	NN	NN	NN	NN	NN	NN	NN	NN	NN	NN	NN	NN	CC	CC	NN	NN	NN	NN	NN	NN	NN	NN	NN	NN	NN	NN
S3_21333292	T/G	3	21333292	NA	NA	NA	NA	NA	NA	NA	TG	GG	NN	NN	NN	NN	NN	NN	TG	NN	NN	TG	NN	NN	NN	NN	TG	NN	NN	NN	NN	NN	NN	NN	NN	TG	GG	NN	TG	NN	NN	NN	NN	NN	NN	NN	NN	NN	TT
S3_21333293	C/A	3	21333293	NA	NA	NA	NA	NA	NA	NA	CA	AA	NN	NN	NN	NN	NN	NN	CA	NN	NN	CA	NN	NN	NN	NN	CA	NN	NN	NN	NN	NN	NN	NN	NN	CA	AA	NN	CA	NN	NN	NN	NN	NN	NN	NN	NN	NN	CC
S3_21333296	C/G	3	21333296	NA	NA	NA	NA	NA	NA	NA	CG	GG	NN	NN	NN	NN	NN	NN	CG	NN	NN	CG	NN	NN	NN	NN	CG	NN	NN	NN	NN	NN	NN	NN	NN	CG	GG	NN	CG	NN	NN	NN	NN	NN	NN	NN	NN	NN	CC
S3_21333320	A/G	3	21333320	NA	NA	NA	NA	NA	NA	NA	AG	GG	NN	NN	NN	NN	NN	NN	AG	NN	NN	AG	NN	NN	NN	NN	AG	NN	NN	NN	NN	NN	NN	NN	NN	AG	GG	NN	AG	NN	NN	NN	NN	NN	NN	NN	NN	NN	AA
S3_21333667	G/A	3	21333667	NA	NA	NA	NA	NA	NA	NA	GG	GG	GG	GG	GA	GG	GG	AA	GG	GG	GG	GG	GG	GG	AA	GG	AA	GG	AA	GG	GG	GG	GG	GG	AA	GG	GG	GG	GG	GG	GG	GG	GG	GG	GA	GG	GG	GA	GG
S3_21333695	G/A	3	21333695	NA	NA	NA	NA	NA	NA	NA	GG	GG	GG	GG	GG	GG	GG	GG	GG	GG	GG	GG	GG	GG	GG	GG	GG	GG	GG	GG	GG	GG	AA	GG	GG	GG	GG	GG	GG	GG	GG	GG	GG	GG	GG	GG	GG	GG	GG
S3_21333697	G/A	3	21333697	NA	NA	NA	NA	NA	NA	NA	GG	GG	GG	GG	GG	GG	GG	GG	GG	GG	GG	GG	GG	GG	GG	GG	GG	GG	GG	GG	GG	GG	GG	GG	GG	GG	GG	GG	GA	GG	GG	GG	GG	GG	GA	GG	GA	GG	GA
S3_21334398	G/A	3	21334398	NA	NA	NA	NA	NA	NA	NA	GG	NN	NN	GG	GA	GG	GG	NN	GG	GG	GG	AA	GG	NN	NN	NN	NN	GG	NN	NN	NN	NN	NN	NN	NN	GG	GG	NN	GG	NN	NN	NN	NN	NN	NN	NN	NN	NN	GA
S3_21334489	T/C	3	21334489	NA	NA	NA	NA	NA	NA	NA	CC	TT	CC	NN	NN	NN	CC	CC	CC	TT	TT	CC	NN	NN	CC	CC	CC	NN	CC	CC	CC	CC	CC	CC	NN	CC	CC	CC	NN	CC	TC	NN	NN	CC	NN	CC	TC	CC	CC
S3_21335622	G/A	3	21335622	NA	NA	NA	NA	NA	NA	NA	GG	GG	GG	GG	GA	GG	GG	AA	GG	GG	GG	AA	GG	AA	AA	GG	AA	GG	AA	AA	AA	AA	GG	AA	AA	GG	GG	AA	GG	GG	GG	GG	GA	GA	GA	GA	GG	GA	GA
S3_21346534	T/A	3	21346534	NA	NA	NA	NA	NA	NA	NA	TT	TT	TT	AA	TT	TT	TT	TT	AA	TT	TT	TT	TT	TT	TT	TT	TT	AA	TT	TT	TT	TT	TT	TT	TT	TT	AA	TT	TT	AA	TA	TA	TA	TT	TA	TA	TA	TA	TA
S3_21357131	G/C	3	21357131	NA	NA	NA	NA	NA	NA	NA	GG	GG	GG	GG	GG	GG	GG	GG	GG	GG	GG	GG	GG	GG	GG	GG	GG	GG	GG	GG	GG	GG	GG	GG	GG	GG	GG	GG	GG	GG	GC	GG	GG	GG	GG	GG	GG	GG	GG
S3_21362042	A/G	3	21362042	NA	NA	NA	NA	NA	NA	NA	NN	NN	AA	AA	AA	NN	AA	NN	NN	NN	NN	NN	AA	AG	NN	AA	GG	AA	GG	GG	GG	GG	AA	GG	NN	NN	NN	GG	AA	AA	AA	AA	AA	AG	AA	AG	NN	NN	AG
S3_21422432	A/T	3	21422432	NA	NA	NA	NA	NA	NA	NA	AA	AA	AA	AA	AA	AA	AA	AA	AA	AA	AA	AA	AA	AA	AA	AA	AA	AA	AA	AA	AA	AA	AA	AA	TT	AA	AA	AA	AA	AA	AA	AA	AA	AA	AA	AA	AA	AA	AA
S3_21422434	C/T	3	21422434	NA	NA	NA	NA	NA	NA	NA	TT	CC	TT	TT	CT	CT	TT	TT	TT	CC	CC	TT	TT	TT	CC	TT	TT	TT	TT	TT	TT	TT	CC	TT	CC	TT	TT	TT	CT	CT	CT	CT	CT	CT	CT	CT	TT	TT	CT
S3_21474439	C/T	3	21474439	NA	NA	NA	NA	NA	NA	NA	CC	CC	CC	NN	NN	CC	CC	TT	CC	CC	CC	TT	CC	TT	TT	CC	TT	CC	NN	TT	TT	TT	CC	NN	TT	CC	CC	NN	CC	NN	CT	CT	CC	CC	CT	NN	CC	CC	CT
S3_21487482	T/A	3	21487482	NA	NA	NA	NA	NA	NA	NA	NN	NN	NN	NN	NN	TT	TT	NN	NN	TT	NN	NN	TT	NN	TT	TT	TT	TT	NN	NN	TT	TT	TT	NN	TT	NN	NN	TT	TA	TT	TA	TA	TA	AA	NN	TA	TA	AA	TA
S3_21507185	T/G	3	21507185	NA	NA	NA	NA	NA	NA	NA	TT	TT	TT	TT	TT	TT	TT	TT	TT	NN	TT	TT	TT	TT	NN	TT	TT	TT	TT	TT	TT	TT	TT	TT	TT	TT	TT	TT	TG	NN	TG	TG	TG	TG	TT	TG	NN	TT	TT
S3_21517840	C/T	3	21517840	NA	NA	NA	NA	NA	NA	NA	CC	CC	TT	TT	CC	CT	CT	CC	CC	CC	CC	CC	CC	CC	CC	TT	CC	CC	CC	CC	CC	CC	CC	CC	CC	TT	CC	CC	CC	CC	CC	CC	CC	CC	CT	CC	CT	CT	CT
S3_21813712	A/T	3	21813712	NA	NA	NA	NA	NA	NA	NA	AA	AA	AA	AA	AA	AA	AA	AA	AA	AA	AA	AA	AA	AA	AA	AA	AA	AA	AA	AA	AA	AA	AA	AA	AA	AA	AA	AA	AA	AT	AT	AT	AT	AA	AT	AA	AA	AA	AA
S3_21813876	G/A	3	21813876	NA	NA	NA	NA	NA	NA	NA	AA	GG	GA	GG	GA	GG	GA	AA	GG	GG	GG	AA	GA	AA	AA	GG	AA	GG	AA	AA	AA	AA	GA	AA	AA	GG	GG	AA	AA	GG	GA	AA	GA	GA	GA	AA	GA	AA	GA
S3_21813911	G/A	3	21813911	NA	NA	NA	NA	NA	NA	NA	GG	GG	GG	GG	GG	GG	GG	AA	GG	GG	NN	AA	GG	AA	AA	GG	GG	GG	AA	AA	AA	AA	GG	AA	AA	GG	GG	AA	GG	GG	GA	GA	GG	GG	GA	GG	GG	GG	GA
S3_21837031	G/T	3	21837031	NA	NA	NA	NA	NA	NA	NA	GG	GG	GG	GG	GG	GG	GG	GG	GG	GG	GG	GG	GG	GG	GG	GG	GG	GG	GG	GG	GG	GG	GG	GG	GG	GG	GG	GG	GT	GG	GG	GG	GT	GG	GG	GG	GG	GG	GG
S3_21959858	A/G	3	21959858	NA	NA	NA	NA	NA	NA	NA	GG	AA	GG	GG	NN	AA	GG	GG	GG	AA	AA	GG	AA	GG	GG	GG	GG	GG	GG	GG	GG	GG	AA	GG	GG	GG	GG	GG	GG	GG	GG	GG	AG	AG	AG	AG	AG	AG	GG
S3_21959871	A/T	3	21959871	NA	NA	NA	NA	NA	NA	NA	TT	AA	AA	AA	NN	AA	TT	TT	AA	AA	AA	AA	AA	AA	TT	AA	TT	AA	TT	AA	TT	AA	AA	AA	TT	AA	AA	TT	AA	AT	AT	TT	AA	AT	AT	AT	AT	AA	AA
S3_21959926	T/C	3	21959926	NA	NA	NA	NA	NA	NA	NA	TT	TT	TT	TT	TT	TT	TT	TT	TT	TT	TT	CC	TT	CC	TT	TT	TT	TT	TT	CC	TT	CC	TT	CC	TT	TT	TT	TT	TT	TT	TT	TT	TT	TT	TT	TT	TT	TT	TC
S3_21969865	G/T	3	21969865	NA	NA	NA	NA	NA	NA	NA	NN	GG	GT	GG	GT	GT	TT	NN	GG	GG	GG	NN	TT	TT	TT	GG	TT	GG	TT	TT	TT	TT	GG	TT	TT	NN	GG	TT	GT	GT	TT	TT	GT	TT	GT	GT	GT	GT	TT
S3_21982497	A/G	3	21982497	NA	NA	NA	NA	NA	NA	NA	AA	AA	AA	AA	AA	AA	AA	AA	AA	AA	AA	GG	AA	GG	AA	AA	AA	AA	AA	GG	AA	GG	AA	GG	AA	GG	AA	AA	AA	AG	AG	AA	AG	AA	AG	AG	AA	AG	AG
S3_22070733	A/C	3	22070733	NA	NA	NA	NA	NA	NA	NA	NN	NN	NN	NN	NN	NN	NN	NN	NN	NN	NN	NN	NN	NN	NN	NN	NN	NN	NN	CC	NN	CC	NN	NN	NN	NN	NN	NN	NN	NN	NN	NN	NN	NN	NN	NN	NN	NN	CC
S3_22070746	A/G	3	22070746	NA	NA	NA	NA	NA	NA	NA	NN	NN	NN	NN	NN	NN	NN	NN	NN	NN	NN	NN	NN	NN	NN	NN	NN	NN	NN	AA	NN	AA	AA	NN	NN	NN	NN	NN	NN	NN	NN	NN	NN	NN	NN	NN	NN	NN	AA
S3_22147150	T/C	3	22147150	NA	NA	NA	NA	NA	NA	NA	TT	TT	TT	NN	NN	TT	NN	TT	TT	TT	NN	TT	TT	NN	TT	TT	TT	TT	TT	TT	TT	TT	TT	TT	TT	TT	NN	TT	TC	TT	TT	TC	TC	TT	TT	TC	TT	NN	TT
S3_22155274	A/G	3	22155274	NA	NA	NA	NA	NA	NA	NA	AA	AA	GG	AA	AA	AA	AG	AA	GG	AA	AA	AA	AA	AA	AA	GG	GG	GG	AA	AA	AA	AA	AA	AA	AA	GG	GG	AA	AG	AG	AA	AA	AG	AA	AA	AG	AA	AG	AA
S3_22155388	G/A	3	22155388	NA	NA	NA	NA	NA	NA	NA	GG	GG	NN	NN	NN	NN	NN	GG	GG	GG	GG	GG	NN	NN	NN	NN	NN	NN	NN	NN	NN	GG	GG	NN	NN	AA	GG	GG	NN	NN	GG	NN	NN	NN	NN	GG	GG	NN	NN
S3_22159841	A/G	3	22159841	NA	NA	NA	NA	NA	NA	NA	AA	AA	GG	NN	NN	AA	AG	AA	NN	AA	AA	AA	AA	AA	AA	GG	GG	AA	AA	AA	AA	NN	AA	AA	AA	NN	NN	AA	AA	AG	AA	AA	AA	AA	AA	AA	AA	AG	AA
S3_22169898	G/A	3	22169898	NA	NA	NA	NA	NA	NA	NA	AA	GG	AA	AA	AA	AA	AA	GA	AA	GG	GG	GG	AA	NN	AA	AA	AA	AA	NN	GG	AA	GG	GG	GG	AA	AA	AA	AA	AA	AA	AA	AA	AA	AA	AA	AA	AA	AA	AA
S3_22217267	G/T	3	22217267	NA	NA	NA	NA	NA	NA	NA	GG	GG	GG	GG	GG	GG	GG	GT	TT	GG	GG	GG	GG	GG	TT	GG	TT	TT	GG	GG	TT	GG	GG	GG	NN	GG	TT	GG	GT	GG	GT	NN	GT	GT	GT	GG	GG	GT	GT
S3_22240017	C/T	3	22240017	NA	NA	NA	NA	NA	NA	NA	CC	NN	NN	NN	NN	NN	CC	CT	CC	NN	NN	CC	NN	NN	TT	CC	TT	CC	NN	NN	TT	NN	NN	NN	TT	CC	NN	NN	NN	CC	TT	CC	NN	CC	CT	CC	CC	CC	CC
S3_22240157	C/T	3	22240157	NA	NA	NA	NA	NA	NA	NA	CC	NN	NN	CT	NN	NN	NN	CT	TT	NN	NN	CC	NN	NN	TT	NN	NN	TT	NN	NN	TT	NN	NN	NN	TT	CC	NN	NN	NN	NN	NN	NN	NN	NN	CT	NN	NN	NN	NN
S3_22240171	G/A	3	22240171	NA	NA	NA	NA	NA	NA	NA	GG	NN	NN	NN	NN	NN	NN	GA	GG	NN	NN	GG	NN	NN	AA	NN	NN	GG	NN	NN	AA	NN	NN	NN	AA	GG	NN	NN	NN	NN	NN	NN	NN	NN	GA	NN	NN	NN	NN
S3_22254211	T/C	3	22254211	NA	NA	NA	NA	NA	NA	NA	TT	NN	NN	NN	NN	NN	NN	TC	TT	NN	NN	NN	NN	NN	NN	NN	NN	NN	NN	NN	CC	NN	NN	NN	CC	NN	NN	NN	NN	NN	NN	NN	NN	NN	NN	NN	NN	NN	NN
S3_22314530	C/A	3	22314530	NA	NA	NA	NA	NA	NA	NA	CC	CC	NN	NN	NN	NN	NN	CC	CC	CC	CC	CC	NN	NN	NN	CC	NN	NN	NN	NN	NN	NN	NN	NN	NN	CC	CC	NN	NN	NN	NN	NN	NN	NN	NN	NN	NN	NN	CC
S3_22382715	T/C	3	22382715	NA	NA	NA	NA	NA	NA	NA	NN	TT	NN	NN	NN	NN	NN	NN	NN	NN	NN	CC	NN	NN	NN	NN	NN	NN	NN	NN	NN	NN	NN	NN	NN	TT	CC	NN	NN	NN	NN	NN	NN	NN	NN	NN	NN	NN	NN
S3_22456096	A/T	3	22456096	NA	NA	NA	NA	NA	NA	NA	AA	AA	AA	AA	AA	AA	AA	TT	AA	AA	AA	TT	AA	TT	TT	AA	TT	AA	AT	TT	TT	TT	AA	TT	NN	AA	AA	TT	AA	AA	AT	AT	AA	AA	AA	AT	AA	AA	AT
S3_22489099	G/A	3	22489099	NA	NA	NA	NA	NA	NA	NA	GG	GG	GA	NN	GG	AA	GG	AA	GG	GG	GG	GG	GG	GG	AA	GG	AA	GG	AA	GG	GG	GG	GG	GG	GG	GG	GG	AA	GA	GG	GA	GA	GG	GG	GA	GA	GG	GG	GA
S3_22489183	T/G	3	22489183	NA	NA	NA	NA	NA	NA	NA	TT	TT	TG	NN	TT	GG	TT	GG	TT	TT	TT	TT	TT	TT	GG	TT	GG	TT	GG	TT	TT	TT	TT	TT	TT	TT	TT	GG	TG	TT	TG	TG	TT	TT	TG	TG	TT	TT	TG
S3_22489579	A/G	3	22489579	NA	NA	NA	NA	NA	NA	NA	AA	AA	AG	AA	AG	GG	AG	GG	AA	AA	AA	AA	AA	AA	GG	AA	GG	AA	GG	AA	AA	AA	AA	AA	AA	AA	AA	GG	GG	AG	AG	AG	AG	AG	AG	AG	AG	AG	AG
S3_22489606	T/C	3	22489606	NA	NA	NA	NA	NA	NA	NA	TT	TT	TC	TT	TT	CC	TT	CC	TT	TT	TT	TT	TT	TT	CC	TT	CC	TT	CC	TT	TT	TT	TT	TT	TT	TT	TT	CC	CC	TT	TC	TC	TT	TT	TC	TC	TT	TT	TC
S3_22489628	A/G	3	22489628	NA	NA	NA	NA	NA	NA	NA	AA	AA	AG	AG	AA	AA	AA	AA	GG	AA	AA	AA	GG	AA	AA	GG	AA	GG	AA	AA	AA	AA	AA	AA	GG	AA	GG	AA	AA	AG	AG	AG	GG	AG	AG	AG	AG	AA	AG
S3_22509256	A/T	3	22509256	NA	NA	NA	NA	NA	NA	NA	TT	NN	NN	NN	NN	NN	NN	AA	NN	NN	NN	NN	NN	NN	NN	NN	NN	NN	NN	NN	NN	NN	NN	NN	NN	TT	AA	NN	AA	NN	NN	NN	NN	NN	NN	NN	NN	NN	NN
S3_22511221	A/G	3	22511221	NA	NA	NA	NA	NA	NA	NA	AA	AA	GG	NN	NN	NN	AG	GG	GG	AA	AA	AA	NN	NN	GG	NN	AA	GG	NN	AA	AA	NN	AA	NN	AA	AA	GG	AA	AA	NN	AG	AG	NN	AG	AG	AG	GG	AA	GG
S3_22533457	T/G	3	22533457	NA	NA	NA	NA	NA	NA	NA	TT	TT	NN	TT	TG	GG	TG	GG	TT	TT	TT	TT	TT	NN	GG	GG	GG	NN	GG	TT	GG	TT	TT	TT	TT	TT	TT	TT	GG	NN	TG	TG	TT	TT	TG	TG	TT	TT	TT
S3_22533461	C/T	3	22533461	NA	NA	NA	NA	NA	NA	NA	CC	CC	NN	CC	CC	CC	CC	CC	CC	CC	CC	CC	CC	NN	CC	CC	TT	NN	CC	CC	CC	CC	CC	CC	CC	CC	CC	CC	TT	NN	CC	CC	CC	CC	CT	CT	CC	CC	CC
S3_22533587	A/G	3	22533587	NA	NA	NA	NA	NA	NA	NA	GG	AA	AG	GG	NN	GG	GG	GG	GG	AA	AA	AA	GG	AA	GG	GG	GG	GG	GG	AA	GG	AA	AA	AA	AA	GG	GG	AA	GG	AG	AG	AG	AG	AG	AG	AG	GG	GG	AG
S3_22552472	T/C	3	22552472	NA	NA	NA	NA	NA	NA	NA	TT	TT	NN	NN	NN	NN	NN	TT	TT	NN	TT	TT	NN	NN	NN	NN	NN	NN	NN	NN	NN	NN	NN	NN	NN	TT	TT	NN	NN	NN	NN	NN	NN	NN	NN	NN	NN	NN	NN
S3_22640369	G/A	3	22640369	NA	NA	NA	NA	NA	NA	NA	NN	NN	GA	GG	GG	GA	GA	NN	NN	GA	NN	NN	GA	GA	GA	GA	GA	GA	GA	GA	GG	GA	GA	GA	GG	NN	NN	GA	GA	GA	GG	GA	GA	GA	GG	GG	GA	AA	GG
S3_22640387	T/C	3	22640387	NA	NA	NA	NA	NA	NA	NA	TT	TC	TC	TT	TT	TC	TC	TC	TC	TC	TC	TC	TC	TC	TC	TC	TC	TC	TC	TC	TT	TC	TC	TC	TT	TT	TC	TC	TC	TC	TT	TC	TC	TC	TT	TT	TC	CC	TT
S3_22640419	A/G	3	22640419	NA	NA	NA	NA	NA	NA	NA	AA	AG	AG	AA	AA	AG	AG	AG	AG	AG	AG	AG	AG	AG	AG	AG	AG	AG	AG	AG	AA	AG	AG	AG	AA	AA	AG	AG	AG	AG	AA	AG	AG	AG	AA	AA	AG	GG	AA
S3_22640446	G/A	3	22640446	NA	NA	NA	NA	NA	NA	NA	GG	GG	GG	GG	GG	GA	GG	GG	GG	GG	GG	GG	GG	GG	GA	GG	GA	GG	GA	GG	GG	GG	GG	GG	AA	GG	GG	GG	GA	GG	GA	GA	GG	GG	GA	GG	GA	GG	GG
S3_22666129	T/C	3	22666129	NA	NA	NA	NA	NA	NA	NA	TT	TT	TT	NN	TC	TT	TT	TT	TT	TT	TT	TT	TT	TT	CC	TT	CC	TT	CC	TT	TT	TT	TT	TT	CC	TT	TT	TT	TC	TT	TC	TC	TT	TC	TC	TC	TT	TC	TT
S3_22738168	C/T	3	22738168	NA	NA	NA	NA	NA	NA	NA	CC	CC	NN	NN	NN	NN	NN	CC	CC	NN	CC	CC	NN	NN	NN	CC	NN	NN	NN	CC	NN	CC	CC	CC	NN	CC	CC	NN	CT	NN	CC	NN	NN	NN	NN	NN	CC	NN	CC
S3_22738229	T/C	3	22738229	NA	NA	NA	NA	NA	NA	NA	NN	TT	TT	NN	TT	CC	TC	TT	CC	TT	NN	TT	CC	TT	TT	CC	CC	CC	TT	TT	TT	TT	TT	TT	TT	TT	CC	TT	CC	TC	CC	CC	TC	CC	TC	TC	TT	NN	TC
S3_22738820	T/G	3	22738820	NA	NA	NA	NA	NA	NA	NA	TT	NN	TT	TT	TG	GG	TG	TT	TT	TT	NN	TT	GG	TT	GG	GG	GG	TT	GG	TT	TG	TT	TT	TT	TT	TT	TT	GG	TG	NN	TG	TG	TG	TG	TG	TG	TG	TT	TG
S3_22738857	T/A	3	22738857	NA	NA	NA	NA	NA	NA	NA	AA	NN	TT	TT	TA	AA	TA	TT	AA	TT	NN	TT	AA	TT	AA	AA	AA	AA	AA	TT	TA	TT	TT	TT	TT	AA	AA	AA	AA	NN	AA	AA	AA	AA	AA	AA	AA	AA	AA
S3_22753091	A/G	3	22753091	NA	NA	NA	NA	NA	NA	NA	GG	GG	GG	GG	GG	GG	GG	AA	GG	GG	GG	AA	GG	AA	GG	GG	GG	GG	GG	AA	AA	AA	GG	AA	GG	GG	GG	GG	GG	GG	GG	GG	AG	AG	GG	AG	AG	GG	AG
S3_22753467	A/C	3	22753467	NA	NA	NA	NA	NA	NA	NA	AA	NN	NN	NN	NN	NN	CC	AA	AA	NN	NN	AA	AA	NN	AA	AA	NN	NN	NN	AA	NN	AA	AA	AA	NN	AA	AA	AA	NN	NN	NN	AA	AA	NN	AA	NN	NN	AA	AA
S3_22764479	C/T	3	22764479	NA	NA	NA	NA	NA	NA	NA	NN	NN	CC	CC	CC	CC	CC	CC	CC	TT	NN	CC	CC	CC	TT	TT	CC	CC	TT	CC	CC	CC	TT	CC	CT	TT	CC	TT	CC	CT	CT	TT	CT	CT	CT	CT	CT	CT	CC
S3_22784194	T/C	3	22784194	NA	NA	NA	NA	NA	NA	NA	TT	TT	NN	NN	TC	TT	NN	TT	TT	TT	TT	TT	TT	TT	TT	CC	TT	TT	TT	TT	NN	TT	TT	TT	NN	CC	TT	TT	TT	NN	TT	TT	TT	NN	TT	TT	TT	TT	TT
S3_22784202	A/G	3	22784202	NA	NA	NA	NA	NA	NA	NA	GG	GG	NN	NN	GG	GG	NN	AA	GG	GG	GG	AA	AA	AA	AA	GG	AA	GG	AA	AA	NN	AA	GG	AA	NN	GG	GG	GG	AG	NN	AG	GG	AG	NN	GG	AG	GG	GG	AG
S3_22784203	T/C	3	22784203	NA	NA	NA	NA	NA	NA	NA	CC	CC	NN	NN	CC	CC	NN	TT	CC	CC	CC	TT	TT	TT	TT	CC	TT	CC	TT	TT	NN	TT	CC	TT	NN	CC	CC	CC	TC	NN	TC	CC	TC	NN	CC	TC	CC	CC	TC
S3_22787835	A/T	3	22787835	NA	NA	NA	NA	NA	NA	NA	TT	TT	NN	TT	TT	TT	TT	AA	AA	NN	TT	AA	AA	NN	AA	TT	AA	AA	AA	AA	AA	AA	TT	AA	AA	TT	AA	TT	AT	TT	NN	NN	NN	TT	TT	TT	NN	NN	NN
S3_22891480	T/G	3	22891480	NA	NA	NA	NA	NA	NA	NA	GG	GG	GG	GG	TG	TT	GG	TG	GG	GG	GG	TT	GG	TT	TT	GG	TT	GG	TT	TT	TT	TT	GG	TT	TT	TT	GG	TT	TG	GG	TG	TG	TG	GG	TG	TG	TG	TG	TG
S3_22897520	A/C	3	22897520	NA	NA	NA	NA	NA	NA	NA	AA	AA	NN	NN	AA	AA	AA	NN	NN	AA	AA	CC	AA	CC	AA	AA	AA	NN	NN	CC	CC	CC	AA	NN	NN	AA	NN	CC	NN	AA	AA	AA	AA	AA	AA	AA	NN	AA	AA
S3_22897546	C/A	3	22897546	NA	NA	NA	NA	NA	NA	NA	CC	CC	NN	NN	CC	CC	CC	NN	NN	AA	CC	CC	CC	CC	CC	CC	CC	NN	NN	CC	CC	CC	CC	NN	NN	CC	NN	CC	NN	CC	CC	CC	CC	CC	CC	CC	NN	CC	CC
S3_23068340	A/C	3	23068340	NA	NA	NA	NA	NA	NA	NA	NN	NN	AC	AA	AC	CC	AC	NN	NN	CC	NN	NN	CC	AA	AA	AA	AA	AA	AA	AA	AA	AA	CC	AA	AA	NN	NN	AA	AA	AC	AC	AC	AC	AC	AC	AC	AC	NN	AC
S3_23090456	A/G	3	23090456	NA	NA	NA	NA	NA	NA	NA	AA	AA	AA	AA	AA	AA	AA	AA	AA	AA	AA	AA	AA	AA	AA	AA	AA	AA	AA	AA	AA	AA	AA	AA	AA	AA	AA	AA	AA	AG	AA	AA	AG	AG	AA	AA	AA	AA	AA
S3_23097061	T/A	3	23097061	NA	NA	NA	NA	NA	NA	NA	NN	NN	NN	NN	NN	NN	AA	NN	TT	NN	AA	NN	NN	NN	NN	NN	NN	NN	NN	NN	NN	NN	NN	NN	NN	AA	TT	NN	NN	NN	NN	NN	NN	NN	NN	NN	NN	NN	NN
S3_23097063	C/A	3	23097063	NA	NA	NA	NA	NA	NA	NA	NN	NN	NN	NN	NN	NN	AA	NN	CC	NN	AA	NN	NN	NN	NN	NN	NN	NN	NN	NN	NN	NN	NN	NN	NN	AA	CC	NN	NN	NN	NN	NN	NN	NN	NN	NN	NN	NN	NN
S3_23097175	A/C	3	23097175	NA	NA	NA	NA	NA	NA	NA	CC	CC	AA	AA	NN	CC	NN	AA	AA	AA	AA	AA	CC	NN	AA	NN	AA	AA	NN	AA	AA	NN	CC	AA	AA	AA	AA	AA	NN	NN	NN	CC	NN	NN	AC	NN	NN	NN	CC
S3_23116939	T/C	3	23116939	NA	NA	NA	NA	NA	NA	NA	TT	TT	TT	TT	TT	TT	TT	TT	TT	TT	TT	TT	TT	TT	TT	TT	TT	TT	TT	TT	TT	TT	TT	TT	TT	TT	TT	TT	TT	TT	TT	TT	TC	TT	TT	TT	TT	TT	TT
S3_23146648	A/T	3	23146648	NA	NA	NA	NA	NA	NA	NA	AA	TT	NN	NN	NN	AA	AA	AA	AA	AA	AA	AA	AA	NN	AA	AA	AA	NN	NN	AA	AA	AA	NN	AA	AA	AA	AA	AA	AA	AA	AA	AA	AA	AA	AA	AA	AA	NN	AA
S3_23154925	A/G	3	23154925	NA	NA	NA	NA	NA	NA	NA	AA	NN	NN	NN	NN	NN	GG	AA	GG	NN	NN	NN	NN	NN	NN	NN	NN	NN	NN	NN	NN	NN	NN	NN	NN	GG	GG	NN	NN	NN	NN	NN	GG	NN	NN	NN	NN	NN	NN
S3_23154959	G/T	3	23154959	NA	NA	NA	NA	NA	NA	NA	GG	NN	NN	NN	NN	NN	NN	NN	NN	NN	NN	GG	NN	NN	NN	NN	NN	NN	NN	NN	NN	NN	NN	NN	NN	TT	NN	NN	NN	NN	NN	NN	NN	NN	NN	NN	NN	NN	NN
S3_23249793	A/T	3	23249793	NA	NA	NA	NA	NA	NA	NA	AT	AT	AT	AT	AT	AT	AT	AT	AA	AT	AT	AT	AT	AT	AT	AT	AT	AA	AT	AT	AT	AT	AT	AT	AT	AT	AA	AT	AT	AT	AT	AT	AT	AT	AT	AT	AT	AT	AT
S3_23253354	T/C	3	23253354	NA	NA	NA	NA	NA	NA	NA	TT	TT	TT	TT	TT	TT	TT	TC	TT	TT	TT	TT	TT	TT	TC	TT	TT	TT	TT	TT	TT	TT	TT	TT	TT	TT	TT	TC	TT	TT	TT	TT	TT	TT	TT	TT	TT	TT	TT
S3_23288634	A/G	3	23288634	NA	NA	NA	NA	NA	NA	NA	AA	AA	AA	AA	AA	AA	AA	AA	AA	AA	AA	AA	AA	AA	AA	AA	GG	AA	AA	AA	AA	AA	AA	AA	AA	GG	AA	AA	AA	AA	AA	AA	AA	AA	AA	AA	AA	AA	AA
S3_23316895	T/C	3	23316895	NA	NA	NA	NA	NA	NA	NA	TT	TT	NN	NN	NN	TT	TT	TT	TT	NN	TT	TT	NN	NN	NN	TT	CC	NN	TT	NN	NN	TT	NN	TT	NN	NN	TT	NN	NN	TT	NN	TT	NN	NN	TT	NN	NN	TT	NN
S3_23337676	T/C	3	23337676	NA	NA	NA	NA	NA	NA	NA	TT	CC	TT	TT	TC	TT	TT	TT	TT	CC	CC	TT	TT	TT	TT	TT	TT	TT	TT	TT	TT	TT	CC	TT	TT	TT	TT	TT	TT	TT	TT	TT	TT	TT	TC	TT	TT	TC	TT
S3_23363938	G/A	3	23363938	NA	NA	NA	NA	NA	NA	NA	AA	GG	AA	NN	AA	AA	AA	GG	AA	NN	GG	GG	NN	GG	NN	AA	AA	AA	GG	GG	NN	GG	NN	GG	GG	AA	AA	GG	GA	AA	GG	GA	GA	NN	AA	AA	AA	AA	GA
S3_23363945	T/C	3	23363945	NA	NA	NA	NA	NA	NA	NA	CC	TT	CC	NN	CC	CC	CC	TT	CC	NN	TT	TT	NN	TT	NN	CC	CC	CC	TT	TT	NN	TT	NN	TT	TT	CC	CC	TT	TC	CC	TT	TC	TC	NN	CC	CC	CC	CC	TC
S3_23413457	A/C	3	23413457	NA	NA	NA	NA	NA	NA	NA	AA	AA	NN	NN	NN	NN	NN	AA	CC	NN	NN	AA	NN	NN	NN	NN	NN	CC	NN	NN	NN	NN	NN	NN	NN	AA	NN	NN	NN	NN	NN	NN	NN	NN	NN	NN	NN	NN	NN
S3_23413490	A/C	3	23413490	NA	NA	NA	NA	NA	NA	NA	NN	AA	CC	CC	CC	CC	CC	AA	CC	AA	AA	AA	CC	NN	AA	AA	AA	CC	NN	AA	NN	AA	AA	AA	NN	AA	AA	NN	CC	CC	AC	NN	CC	CC	CC	CC	NN	AC	CC
S3_23414034	T/C	3	23414034	NA	NA	NA	NA	NA	NA	NA	CC	TT	NN	NN	NN	NN	NN	TT	TT	TT	TT	TT	NN	NN	NN	NN	TT	NN	NN	NN	NN	NN	NN	NN	NN	TT	CC	NN	NN	NN	NN	NN	NN	NN	TC	NN	NN	NN	NN
S3_23414082	T/G	3	23414082	NA	NA	NA	NA	NA	NA	NA	GG	TT	NN	NN	NN	NN	NN	TT	TT	TT	TT	TT	NN	NN	NN	NN	TT	NN	NN	NN	NN	NN	NN	NN	NN	TT	GG	NN	NN	NN	NN	NN	NN	NN	TG	NN	NN	NN	NN
S3_23534890	C/T	3	23534890	NA	NA	NA	NA	NA	NA	NA	NN	NN	CC	CC	CT	TT	CC	NN	NN	CC	NN	NN	TT	CC	CC	TT	TT	CC	CC	CC	CC	CC	CC	CC	CC	NN	NN	CC	CC	CC	CC	CC	CC	CC	CT	CC	CC	CT	CC
S3_23547150	G/A	3	23547150	NA	NA	NA	NA	NA	NA	NA	GG	GG	NN	GG	GA	GA	NN	GG	GG	GG	GG	GG	AA	NN	GG	AA	AA	GG	GG	GG	GG	NN	GG	GG	NN	GG	GG	GG	NN	NN	GA	GA	GG	GG	GG	GG	NN	GG	GG
S3_23547155	A/G	3	23547155	NA	NA	NA	NA	NA	NA	NA	GG	AA	NN	GG	GG	GG	NN	AA	GG	AA	AA	AA	GG	NN	GG	GG	GG	GG	GG	AA	GG	NN	AA	AA	NN	AA	GG	AA	NN	NN	GG	GG	GG	AG	GG	AG	NN	AG	AG
S3_23596551	T/C	3	23596551	NA	NA	NA	NA	NA	NA	NA	NN	NN	CC	CC	NN	CC	TC	TT	NN	CC	NN	TT	CC	NN	NN	NN	TT	NN	TT	TT	TT	TT	CC	TT	TT	NN	CC	TT	CC	CC	TC	TT	TC	CC	TC	CC	CC	CC	TC
S3_23596571	A/G	3	23596571	NA	NA	NA	NA	NA	NA	NA	NN	NN	GG	GG	NN	GG	AG	AA	NN	GG	NN	AA	GG	NN	NN	NN	AA	NN	AA	AA	AA	AA	GG	AA	AA	NN	GG	AA	GG	GG	AG	AA	AG	GG	AG	GG	GG	GG	AG
S3_23633279	T/G	3	23633279	NA	NA	NA	NA	NA	NA	NA	TT	TT	TT	TT	TT	TT	TT	TT	TT	TT	TT	TT	TT	TT	TT	NN	GG	TT	TT	TT	TT	TT	TT	TT	TT	TT	TT	TT	TT	TT	TG	TG	TG	TT	TG	TG	TG	TT	TT
S3_23633311	G/C	3	23633311	NA	NA	NA	NA	NA	NA	NA	GG	CC	GC	GG	GG	GG	GG	GG	GG	CC	CC	GG	GG	GG	GG	GG	GG	GG	GG	GG	GG	GG	CC	GG	GG	CC	GG	GG	GG	GG	GG	GG	GG	GG	GC	GG	NN	GC	GG
S3_23672999	C/G	3	23672999	NA	NA	NA	NA	NA	NA	NA	CC	NN	NN	NN	NN	NN	NN	NN	CC	NN	NN	CC	CC	NN	CC	CC	CC	NN	NN	NN	NN	CC	GG	NN	NN	NN	CC	NN	CC	NN	CC	NN	NN	NN	CC	NN	NN	CC	NN
S3_23682983	G/A	3	23682983	NA	NA	NA	NA	NA	NA	NA	NN	NN	NN	NN	NN	AA	GA	NN	NN	AA	NN	NN	NN	GG	GG	AA	GG	AA	GG	GG	GG	GG	AA	GG	AA	NN	NN	GA	AA	GA	GA	GG	GA	AA	GA	GA	AA	GA	GA
S3_23683004	T/G	3	23683004	NA	NA	NA	NA	NA	NA	NA	NN	NN	NN	GG	NN	TG	TG	NN	NN	GG	NN	NN	NN	TT	TT	GG	TT	TT	TT	TT	TT	TT	GG	TT	GG	NN	NN	TG	TT	TT	TT	TT	TG	TG	TG	TG	TG	TG	TG
S3_23683073	G/A	3	23683073	NA	NA	NA	NA	NA	NA	NA	GG	GG	NN	NN	NN	GG	GG	GG	GG	GG	GG	GG	NN	GG	GG	GG	GG	GG	GG	GG	GG	GG	GG	GG	AA	GG	GG	GG	GG	GG	GG	GG	GA	GG	GG	GA	GG	GG	GG
S3_23683172	T/C	3	23683172	NA	NA	NA	NA	NA	NA	NA	NN	NN	CC	CC	TC	CC	TC	NN	NN	CC	NN	NN	TT	TT	TT	CC	TT	CC	TT	TT	TT	TT	CC	TT	CC	NN	NN	TT	CC	TC	TC	TT	TC	TC	TC	TC	CC	TC	TC
S3_23715160	A/C	3	23715160	NA	NA	NA	NA	NA	NA	NA	AA	CC	NN	NN	NN	NN	NN	AA	AA	NN	CC	AA	NN	NN	NN	NN	AA	NN	NN	NN	NN	NN	CC	AA	NN	CC	AA	AA	NN	AA	NN	NN	NN	NN	NN	NN	NN	NN	NN
S3_23747564	T/C	3	23747564	NA	NA	NA	NA	NA	NA	NA	CC	TT	NN	NN	TT	TT	TT	TT	CC	TT	TT	TT	NN	NN	CC	NN	CC	NN	NN	TT	TT	TT	TT	NN	NN	TT	CC	NN	NN	NN	CC	NN	TC	NN	TC	TC	NN	NN	TC
S3_23812483	T/C	3	23812483	NA	NA	NA	NA	NA	NA	NA	NN	NN	NN	NN	NN	NN	NN	CC	TT	NN	TT	NN	NN	NN	NN	NN	CC	NN	NN	NN	NN	NN	NN	NN	NN	TT	TT	NN	NN	NN	NN	NN	TC	NN	NN	NN	NN	CC	TT
S3_23812521	A/T	3	23812521	NA	NA	NA	NA	NA	NA	NA	NN	NN	NN	NN	NN	NN	NN	TT	TT	NN	TT	NN	NN	NN	NN	NN	TT	NN	NN	NN	NN	NN	NN	NN	NN	TT	TT	NN	NN	NN	NN	NN	TT	NN	NN	NN	NN	TT	AT
S3_23812568	G/T	3	23812568	NA	NA	NA	NA	NA	NA	NA	GG	NN	NN	NN	NN	NN	NN	GG	GG	NN	TT	NN	NN	GG	GG	NN	GG	GG	NN	NN	NN	NN	NN	NN	NN	TT	GG	NN	NN	NN	NN	NN	GT	NN	GG	GT	GG	GG	GT
S3_23843574	C/G	3	23843574	NA	NA	NA	NA	NA	NA	NA	GG	GG	GG	GG	GG	GG	GG	CG	GG	GG	GG	CC	GG	CC	GG	GG	GG	GG	GG	CC	CC	CC	GG	CC	CC	GG	GG	CC	GG	GG	GG	GG	GG	GG	GG	GG	GG	GG	GG
S3_23848155	T/A	3	23848155	NA	NA	NA	NA	NA	NA	NA	TT	TT	TT	TT	TT	TT	TT	TT	TT	TT	TT	TT	NN	NN	AA	TT	AA	TT	AA	TT	TT	TT	TT	TT	TT	TT	TT	TT	TA	TA	TA	TA	TA	TA	TA	TT	TT	TA	TT
S3_23854049	G/T	3	23854049	NA	NA	NA	NA	NA	NA	NA	GG	GG	GG	GG	GG	GT	GG	GG	TT	GG	GG	GG	GG	GG	TT	GG	TT	TT	TT	GG	GG	GG	GG	GG	GG	GG	TT	GG	GT	GG	GT	GG	GT	GT	GT	GT	GG	GT	GG
S3_23854095	G/C	3	23854095	NA	NA	NA	NA	NA	NA	NA	CC	CC	GC	GG	GC	CC	GC	GG	CC	CC	CC	GG	CC	GG	CC	GG	CC	CC	CC	GG	GG	GG	CC	GG	GG	CC	CC	GG	CC	GG	CC	CC	GC	CC	GC	CC	CC	CC	GC
S3_23889217	A/C	3	23889217	NA	NA	NA	NA	NA	NA	NA	CC	AA	CC	CC	CC	CC	CC	AC	CC	AA	AA	AA	CC	AA	CC	AA	CC	CC	CC	AA	CC	AA	AA	AA	CC	CC	CC	AA	CC	CC	AC	AC	AC	CC	AC	CC	CC	CC	CC
S3_23951107	G/A	3	23951107	NA	NA	NA	NA	NA	NA	NA	GG	GG	GG	GG	GG	GG	GG	GG	GG	GG	GG	GG	GG	NN	GG	GG	AA	GG	GG	GG	GG	GG	GG	GG	GG	GG	GG	GG	GG	GG	GG	GG	GA	GG	GA	GG	GG	GG	GA
S3_23955656	C/A	3	23955656	NA	NA	NA	NA	NA	NA	NA	NN	NN	CA	AA	CA	CA	CA	NN	NN	AA	NN	NN	CC	CC	CC	CC	CC	CC	CC	CC	CC	CC	AA	CC	CC	NN	NN	CC	CC	CA	CA	CA	CA	CA	CA	CA	CA	AA	CA
S3_23955759	C/T	3	23955759	NA	NA	NA	NA	NA	NA	NA	TT	TT	CT	TT	CT	CT	CT	CT	CC	TT	TT	CC	CC	CC	CC	CC	TT	CC	CC	CC	CC	CC	TT	CC	CC	CC	CC	CC	CC	CT	CT	CT	CT	CT	CT	CT	CT	TT	TT
S3_24022219	A/G	3	24022219	NA	NA	NA	NA	NA	NA	NA	AA	GG	NN	NN	NN	NN	NN	AA	AA	NN	GG	AA	NN	NN	NN	NN	AA	NN	NN	NN	NN	AA	GG	NN	NN	AA	AA	NN	NN	NN	NN	NN	AA	NN	NN	NN	NN	AA	NN
S3_24035480	T/C	3	24035480	NA	NA	NA	NA	NA	NA	NA	TT	TT	TC	TT	TC	TT	TC	TT	TT	TT	TT	TT	TT	TT	TT	TT	TT	TT	TT	TT	TT	TT	TT	TT	TT	TT	TT	TT	TC	TT	TC	TC	TC	TC	TT	TC	TC	TC	TC
S3_24080590	A/T	3	24080590	NA	NA	NA	NA	NA	NA	NA	NN	NN	NN	NN	NN	AT	AT	AA	AA	TT	NN	AA	NN	AA	AA	NN	AA	NN	NN	AA	AA	AA	TT	AA	NN	AA	AA	AA	AA	AT	AA	AA	AA	AA	AT	AA	NN	NN	AT
S3_24127013	T/C	3	24127013	NA	NA	NA	NA	NA	NA	NA	CC	CC	CC	CC	TC	CC	TC	TT	TT	CC	CC	TT	TT	TT	TT	CC	TT	TT	TT	TT	TT	TT	CC	TT	TT	TT	TT	TT	TT	TC	TT	TT	TC	TC	TC	TC	CC	TT	TC
S3_24131965	C/T	3	24131965	NA	NA	NA	NA	NA	NA	NA	CC	CC	CC	CC	CC	CC	CC	CC	CC	CC	CC	CC	CC	CC	CC	CC	CC	CC	CC	CC	CC	CC	CC	CC	CC	CC	CC	CC	CC	CC	CC	CC	CC	CC	CC	CC	CC	CC	CC
S3_24170843	A/C	3	24170843	NA	NA	NA	NA	NA	NA	NA	CC	CC	CC	CC	CC	CC	AC	AA	CC	CC	CC	AA	CC	AA	AA	CC	AA	CC	AA	AA	AA	AA	CC	AA	AA	AA	CC	AA	CC	CC	AC	AC	AC	AC	AC	AC	CC	AC	CC
S3_24170873	C/T	3	24170873	NA	NA	NA	NA	NA	NA	NA	TT	CC	TT	TT	TT	TT	CT	CC	CC	CC	CC	CC	TT	CC	CC	TT	CC	CC	CC	CC	CC	CC	CC	CC	CC	CC	CC	CC	CT	CC	CT	CT	CT	CC	CT	CT	CC	CC	CC
S3_24171016	G/A	3	24171016	NA	NA	NA	NA	NA	NA	NA	AA	AA	AA	AA	AA	AA	GA	GG	AA	AA	AA	GG	AA	GG	GG	AA	GG	AA	GG	GG	GG	GG	AA	GG	GG	GG	AA	GG	GA	AA	GA	GA	GA	GG	GA	GA	AA	GA	AA
S3_24171031	C/T	3	24171031	NA	NA	NA	NA	NA	NA	NA	CC	CC	CC	CC	CC	CC	CC	CC	CC	CC	CC	CC	CC	CC	CC	CC	CC	CC	CC	CC	CC	CC	CC	CC	CC	CC	CC	CC	CC	CC	CC	CC	CC	CC	CC	CC	CC	CC	CC
S3_24176408	C/G	3	24176408	NA	NA	NA	NA	NA	NA	NA	CC	GG	NN	CC	NN	CC	CC	CC	CC	NN	GG	CC	NN	NN	CC	NN	CC	CC	NN	CC	CC	CC	GG	CC	NN	CC	CC	CC	NN	NN	CC	CC	CC	NN	CC	CG	CC	CG	CG
S3_24223901	A/T	3	24223901	NA	NA	NA	NA	NA	NA	NA	NN	NN	TT	TT	TT	TT	TT	NN	NN	TT	NN	NN	TT	AA	AA	TT	AA	TT	AA	AA	AA	AA	TT	AA	AA	NN	NN	AA	TT	TT	AT	AT	TT	AT	TT	AT	TT	TT	TT
S3_24275618	A/G	3	24275618	NA	NA	NA	NA	NA	NA	NA	GG	NN	GG	GG	GG	AG	AG	AA	AA	NN	NN	AA	AA	AA	AA	GG	AA	AA	AA	AA	AA	AA	NN	AA	AA	AA	AA	AA	AG	AA	AG	AG	AG	AG	AG	AG	AG	AA	AG
S3_24275985	T/A	3	24275985	NA	NA	NA	NA	NA	NA	NA	TT	AA	NN	NN	NN	NN	TT	TT	TT	NN	AA	TT	TT	NN	NN	NN	NN	NN	NN	NN	NN	NN	AA	NN	NN	TT	TT	NN	NN	AA	NN	NN	NN	NN	NN	NN	NN	NN	TT
S3_24276013	T/C	3	24276013	NA	NA	NA	NA	NA	NA	NA	CC	CC	NN	NN	NN	NN	CC	TT	CC	NN	CC	TT	TT	NN	NN	NN	NN	NN	NN	NN	NN	NN	CC	NN	TT	TT	CC	NN	NN	CC	NN	NN	CC	NN	NN	NN	NN	NN	TC
S3_24355203	A/G	3	24355203	NA	NA	NA	NA	NA	NA	NA	AG	AA	AA	GG	AG	AG	AG	AG	GG	AA	AA	AA	AA	AA	AA	GG	GG	GG	AA	AA	GG	AA	AA	AA	GG	AA	GG	AA	AG	AG	AG	AG	AG	AG	GG	AG	AG	AG	AG
S3_24355218	C/T	3	24355218	NA	NA	NA	NA	NA	NA	NA	TT	CC	CC	TT	CT	CT	CT	CT	CC	CC	CC	CC	CC	CC	CC	TT	TT	CC	CC	CC	TT	CC	CC	CC	TT	CC	CC	CC	CT	CT	CT	CT	CT	CT	TT	CT	CT	CT	CT
S3_24355383	G/A	3	24355383	NA	NA	NA	NA	NA	NA	NA	AA	GG	GG	AA	GA	GA	GA	GA	GG	GG	GA	GG	GG	GG	GG	AA	GG	GG	GG	GG	AA	GG	GG	GG	GG	GG	GG	GG	GA	GG	GA	GA	GA	GA	GG	GG	GA	GA	GA
S3_24404101	T/G	3	24404101	NA	NA	NA	NA	NA	NA	NA	TT	TT	TT	TT	TT	TT	TT	GG	GG	TT	TT	TT	TT	TT	TT	TT	TT	GG	TT	TT	GG	TT	TT	TT	TT	TT	GG	GG	TG	TT	TT	TT	TT	TG	TT	TT	TT	TG	TT
S3_24524682	A/G	3	24524682	NA	NA	NA	NA	NA	NA	NA	AA	AA	AA	AA	AA	AA	AA	AG	AA	AA	AA	AA	AA	AA	GG	AA	GG	AA	GG	AA	AA	AA	AA	AA	AA	AA	AA	GG	AA	AA	AA	AA	AA	AA	AA	AA	AA	AA	AA
S3_24582186	T/C	3	24582186	NA	NA	NA	NA	NA	NA	NA	NN	NN	TT	TT	TT	TT	TT	TT	NN	TT	NN	NN	TT	TT	TT	TT	TT	TT	TT	TT	TT	TT	TT	TT	TT	NN	NN	TT	TT	TT	TT	TT	TT	TT	TT	TT	TT	TT	TT
S3_24582700	T/C	3	24582700	NA	NA	NA	NA	NA	NA	NA	CC	CC	NN	NN	CC	NN	CC	NN	TT	CC	CC	NN	CC	NN	TT	TT	NN	NN	NN	TT	NN	TT	NN	TT	TT	TT	NN	TT	NN	NN	CC	TT	NN	NN	TT	CC	NN	NN	TT
S3_24633959	G/A	3	24633959	NA	NA	NA	NA	NA	NA	NA	AA	AA	NN	NN	AA	NN	NN	GG	AA	AA	AA	GG	AA	NN	GG	NN	GG	AA	NN	GG	GG	GG	AA	GG	NN	GG	AA	GG	NN	AA	AA	AA	NN	NN	NN	AA	AA	NN	NN
S3_24716185	A/G	3	24716185	NA	NA	NA	NA	NA	NA	NA	AA	AA	AA	AA	AG	AG	AG	AA	AA	AA	AA	AA	AA	AA	AA	AA	AA	AA	AA	AA	AA	AA	AA	AA	AA	AA	AA	AA	AA	AA	AA	AA	AA	AA	AA	AA	AA	AA	AA
[truncated: 6,213 more rows]
[truncated: 136 more columns]
