# Supplementary material for: Re-evaluation of the role of Indian germplasm as center of melon diversification based on genotyping-by-sequencing analysis
Source: BMC Genomics. 2019 Jun 3;20:448. doi: 10.1186/s12864-019-5784-0 (PMC6547464; doi:10.1186/s12864-019-5784-0)
Supplement: Supplementary file 7 — Table S3. Fst values for SNP loci for Inodurus-related-cantaloupe and Indian pairwise group comparisons (XLSX 283 kb) [file 12864_2019_5784_MOESM7_ESM.xlsx]

## Sheet: Supplem Table2 
		Inodorus-related		Cantaloupe
Chromosome	position	Cantaloupe	Indian	Indian
1	27333	0	0.32318	0.24404
	33661	0.01854	0.16784	0.31751
	49100	0.0123	0.20116	0.27676
	54209	0	0.31841	0.27578
	82224	0.00576	0.16956	0.27948
	143257	0	0.12153	0.17252
	154877	0.11469	0.05331	0.22896
	217662	0.07856	0.47426	0.65067
	226413	0.0575	0.21932	0.36144
	266928	0.01043	0.20833	0.31945
	327214	0	0.23122	0.29807
	394638	0.03823	0.07118	0.22986
	410695	0	0.17493	0.15446
	452598	0.07287	0.57651	0.3676
	597333	0.30063	0.14746	0.47243
	601652	0.28155	0.1155	0.46175
	624899	0.0229	0.05969	0.02488
	624940	0	0.18231	0.22305
	624980	0.34772	0.30346	0.72588
	624994	0.01214	0.04395	0.02488
	625029	0.37189	0.12825	0.63981
	685923	0.05095	0.10658	0.3157
	685959	0.10587	0.12354	0.40848
	728958	0.21428	0.18573	0.18255
	793040	0	0.27289	0.32079
	793055	0.24284	0.25111	0.05833
	793134	0.2204	0.1387	0.06925
	882096	0.06995	0.46209	0.67892
	884520	0.06124	0.16053	0.36101
	964365	0.09582	0.08599	0.28119
	967688	0.35798	0.20453	0.29342
	967706	0.35798	0.12458	0.53501
	975872	0.06457	0.31637	0.14616
	992750	-	0.39309	0.399
	1173198	0.04325	0.15602	0.26396
	1207211	0.56387	0.25937	0.26866
	1224017	0.25249	0.02155	0.19069
	1224039	0.07658	0.15017	0.36712
	1224067	0.39534	0.53169	0.01209
	1296246	0.08313	0.26663	0.07366
	1432118	0.24156	0.13194	0.13246
	1462130	0.00647	0.24566	0.14218
	1474673	0	0.40831	0.47136
	1474674	0	0.39852	0.37043
	1474681	0	0.04657	0.08471
	1543404	0.19533	0	0.21187
	1551559	0.06073	0.05847	0.10253
	1559390	0.01456	0.08928	0.19235
	1727615	0.07191	0.05284	0.19911
	1740187	0.01895	0.00747	0.0886
	1754757	0.04374	0.45556	0.65092
	1806171	0	0.20119	0.2296
	1806428	0.14907	0.2664	0.59143
	1821158	0.11753	0.54341	0.28672
	1846724	0.10352	0.47886	0.73192
	1959132	0.07782	0.28061	0.48671
	1959150	0.03653	0.02748	0.16558
	1959340	0	0.04853	0.08424
	1959435	0.01144	0.68366	0.73871
	1964173	0	0.05612	0.10472
	1969989	0.17373	0.16747	0.43104
	1974976	0.17114	0.5315	0.82215
	1978773	0.14884	0.59208	0.88577
	1978816	0.15017	0.65308	0.90782
	1978907	0.17062	0.37446	0.71936
	2005414	0.05199	0.21345	0.40691
	2005438	0.02054	0.15115	0.14415
	2005532	0	0.26162	0.32426
	2020204	0.06444	0.5922	0.69062
	2065368	0	0.50427	0.5295
	2065851	0.16825	0.27366	0.59265
	2066702	0	0.53095	0.54406
	2077108	4e-05	0.6655	0.64403
	2098699	0.07944	0.31414	0.40965
	2161346	0	0.4514	0.4583
	2175511	0.4115	0.18387	0.34303
	2277582	0.00582	0.58524	0.59949
	2279144	0.0392	0.82433	0.70631
	2389962	0.32429	0.11751	0.27447
	2439081	0.05917	0.03934	0.13975
	2476259	0.02217	0.35003	0.28533
	2499198	0	0.23676	0.24358
	2591201	0	0.59638	0.60466
	2629086	0.03795	0.47122	0.58967
	2667447	0.32017	0.38566	0.48619
	2675537	0.03322	0.03571	0.15671
	2678975	0.39547	0.64421	0.11056
	2821526	0.01909	0.34185	0.44205
	2841728	0.01336	0.54351	0.67485
	2841890	0.00572	0.02425	0.08977
	2859386	0.43116	0.27013	0.1578
	2866130	0.09618	0.56871	0.7958
	2866253	0.13485	0.27399	0.26174
	2866270	0.13485	0.19692	0.29072
	2866450	0.09558	0.37083	0.63992
	2872204	0.13761	0.11019	0.30003
	2872233	0.2155	0.00238	0.32057
	2885143	0.16929	0.28987	0.48409
	2912164	0.09351	0.53855	0.78311
	2947398	0.22823	0.52967	0.1739
	2958230	0.28453	0.04548	0.12488
	2982789	0.27023	0.72474	0.2686
	3009543	0.00082	0.45124	0.49199
	3009779	0.09289	0.47791	0.60571
	3013958	0.14122	0.3606	0.13874
	3039283	0.42155	0.13353	0.31748
	3039301	0.42155	0.1572	0.3178
	3062265	0.01102	0	0.04605
	3062287	0.00309	0.66507	0.73897
	3089728	0	0.20601	0.18128
	3238807	0	0.22142	0.25934
	3248562	0	0.02127	0.00669
	3311948	0.15447	0.50153	0.75007
	3346163	0.09401	0.24639	0.51401
	3353537	0.10042	0.58035	0.31999
	3520592	0.04855	0.29137	0.41567
	3540179	0.04729	0.06034	0.19867
	3551546	0.01024	0.15766	0.27973
	4020387	0.02912	0.11612	0.23349
	4020398	0.38357	0.50489	0.14645
	4029922	0.08384	0.22685	0.10577
	4029973	0.07817	0.212	0.12321
	4054587	0	0	0
	4104877	0.13648	0.50398	0.19582
	4162511	0.06444	0.46687	0.57634
	4170256	0.04639	0.25568	0.39914
	4177848	0.15574	0.05929	0.35224
	4208168	0	0.73475	0.73925
	4327126	0.4174	0.46547	0.74819
	4327200	0.41023	0.41077	0.72819
	4327327	0	0.01337	0
	4330975	0.04815	0.0318	0.06396
	4512437	0.05445	0.26573	0.18006
	4533122	0.08708	0.72988	0.58661
	4692286	0	0.76064	0.74143
	5050434	0.01167	0.40876	0.49835
	5059593	0	0.76093	0.76449
	5098480	0.1381	0.5548	0.82994
	5199804	-	0.38451	0.39038
	5199990	0.07554	0.04801	0.17963
	5200948	0.02101	0.02732	0.00937
	5824411	0.00145	0.54397	0.56525
	5877605	0.06444	0.03217	0.12649
	5891065	0	0.68989	0.74713
	5891110	0	0.18645	0.15456
	5907291	-	0.11756	0.12073
	5960485	0.08469	0.242	0.48024
	6614998	0	0.01981	0.03131
	6615022	0	0.0169	0.02142
	6922080	0.15806	0.07775	0.2865
	6922577	0	0.45572	0.39182
	7024447	0.04081	0.53606	0.71068
	7024504	0.05079	0.19972	0.37888
	7133048	0.00112	0.32509	0.38038
	7134772	0.07775	0.03967	0.19464
	7134773	0.07775	0.03967	0.19464
	7188587	0	0.33961	0.35252
	7188846	0.01043	0.26659	0.36775
	7204050	0.02402	0.41633	0.54867
	7559765	0.00505	0.6076	0.5183
	7564499	0.03043	0.01682	0.13149
	7585688	0.02616	0.31525	0.23242
	7622100	-	0.38615	0.39202
	7883548	0.00082	0.55714	0.59628
	7971821	0.13565	0.38773	0.67236
	7976973	0.03439	0.17866	0.2969
	7977074	0	0.17458	0.14593
	7977218	0.08082	0.51463	0.75192
	7977242	0.18809	0.32588	0.71149
	7994732	0	0.30924	0.29719
	7994849	0	0.2481	0.29719
	7994930	0.00082	0.22992	0.2712
	8036580	0.02009	0.31278	0.39755
	8036817	0.00234	0.35138	0.4213
	8793338	0.02345	0.54761	0.46184
	8793410	0.03524	0.65939	0.51755
	8819586	0.02737	0.26735	0.20106
	8873456	0.02843	0.38097	0.47245
	9044456	0	0.34186	0.35908
	9274264	0.1861	0.10293	0.44604
	9274308	0.1861	0.06376	0.1843
	9479641	0.02471	0.3956	0.52765
	9679293	0.01885	0.53607	0.48426
	9815670	0.0664	0.4904	0.69182
	9850335	0.02788	0.7769	0.86528
	9987884	0.47734	0.63605	0.06331
	9989717	0.43465	0.09343	0.5833
	10127800	0	0.52852	0.53688
	10180391	0.19443	0.22381	0.62472
	10188640	0.03352	0	0.05992
	10371804	0	0.0215	0.02406
	10371816	0.00475	0.49301	0.37088
	10378231	0.12175	0.4633	0.73604
	10378243	0.12175	0.4633	0.73604
	10383931	0.50484	0.1262	0.4318
	10407500	0	0.06985	0.06617
	10433478	0.19514	0.34832	0.39727
	10897242	0.03403	0.39879	0.21256
	10929599	0.19917	0.01872	0.35546
	10929631	0.04436	0.02842	0.14074
	10967128	0.20514	0.23189	0.47993
	11075022	0.1641	0.13527	0.45258
	11230034	0.27519	0.44351	0.0855
	11230067	0.27519	0.44351	0.0855
	11648112	0.0418	0	0.04349
	11656954	0.05409	0	0.0742
	11674185	0.01945	0	0.02335
	11674351	0.02218	0.27604	0.27555
	11940471	0.14902	0.24421	0.55535
	11940513	0.04656	0.26861	0.40092
	11944430	0.12156	0.23491	0.51782
	12372256	0.00916	0.42852	0.5604
	12388337	0.02593	0.00993	0.09053
	12388478	0.02403	0.43907	0.52232
	12388511	0.02403	0.44745	0.53055
	12403802	0.00112	0.54712	0.57974
	12403808	0	0.3204	0.23891
	12411616	0.05742	0.14276	0.35496
	12411646	0.08406	0.19859	0.45135
	12417387	0.07172	0.31763	0.50175
	12495986	0	0.12566	0.13993
	12496129	0.0965	0.47266	0.71735
	12514816	0.00137	0.16417	0.25286
	12537522	0	0.61046	0.60554
	12549068	0.13558	0.41968	0.74603
	12549160	0.04799	0.00954	0.13647
	12665949	0.19376	0.08301	0.26297
	12678199	0.131	0.46942	0.1741
	12678377	0	0.05048	0.02197
	12789176	0.01025	0.07216	0.13979
	13012174	0	0.09132	0.09526
	13242219	0	0.25345	0.30914
	13243769	0.07133	0.58594	0.379
	13279406	0.07568	0.57431	0.3926
	13279434	0.07568	0.57431	0.3926
	13322459	0.13517	0.78807	0.51364
	13598442	0.41361	0.04231	0.3205
	13604034	0.19973	0	0.29276
	13632317	0.03629	0.02717	0.15913
	13685565	0.25753	0.19422	0.4707
	13685572	0.25753	0.20029	0.46048
	14599547	0.1239	0.18056	0.22006
	14624465	0.2205	0.05338	0.36106
	14624466	0.10588	0.05197	0.12068
	14761773	0.04186	0.03612	0.0034
	14805868	0.02159	0.07378	0.02767
	14831756	0.04828	0.03214	0.13962
	14852892	0	0.06001	0.06903
	14858079	0.00389	0.21476	0.26364
	14858123	0	0.20225	0.16809
	14897464	0	0.02205	0.07186
	15505302	0.04563	0.32931	0.16232
	15534421	0	0.39745	0.44537
	15545940	0	0.00599	0.0488
	15721419	0.00054	0.10909	0.09397
	15795806	0.26307	0.24062	0.55507
	15795846	0.28525	0.25982	0.57794
	15856352	0.12425	0.24435	0.54075
	15856563	0	0.53334	0.60903
	15967275	0	0.03101	0.08671
	15967277	0.0203	0.60254	0.46528
	15990323	0.01317	0.11265	0.085
	16186355	0.00082	0.54071	0.58179
	16188091	0.17679	0.46022	0.80119
	16201762	0.49151	0.17248	0.77851
	16208175	0.03249	0.49946	0.39031
	16247475	0	0.52488	0.55425
	16454726	0	0.6153	0.66812
	16454750	0	0.66135	0.71257
	16468519	0.27676	0.60533	0.95612
	16634883	0.40929	0	0.38738
	16644746	0.06023	0.33831	0.2725
	16644820	0.00456	0.06172	0.1266
	16644852	0.00456	0.06172	0.1266
	16852249	0.06527	0.00778	0.16006
	16852293	0.44067	0	0.42438
	16852314	0.12335	0.07628	0.3486
	16937873	0.03795	0.16888	0.31129
	16997418	0.1685	0.22961	0.0671
	17057154	0.33145	0.32075	0.788
	17057253	0.06715	0.42014	0.65874
	17067630	0.00842	0.26045	0.16883
	17067809	0.01297	0.02948	0.03638
	17299776	0.29127	0.09075	0.52062
	17491039	0.00579	0.47914	0.56603
	18163710	0.06354	0.35422	0.24777
	18224971	0.15425	0.14759	0.28432
	18275263	0.03781	0.07158	0.13972
	18287343	0.04508	0.31796	0.51808
	18643386	0.02295	0.28899	0.17111
	18653588	0.02064	0.20614	0.26558
	18674805	0.0628	0.22767	0.4484
	18674809	0.09705	0.29026	0.58119
	18674892	0.06045	0.21177	0.42256
	18789633	0.06444	0.0089	0.08829
	18822176	0.05634	0.11526	0.0792
	19330209	0.11322	0.3736	0.61293
	19330217	0.11373	0.33705	0.60416
	19330225	0.10269	0.37673	0.61977
	19330248	0.11373	0.35084	0.61293
	19349834	0.2018	0.50071	0.19167
	19383019	0.29244	0.8053	0.33518
	19425305	0.26333	0.68436	0.24051
	19425347	0.23688	0.64046	0.23806
	19507561	0.34484	0.66894	0.19763
	19514926	0.29038	0.6538	0.18201
	19515075	0.35634	0.19037	0.12816
	19515091	0.29287	0.59301	0.13989
	19515103	0.29287	0.60984	0.16123
	19520201	0.20798	0.32829	0.09884
	19547264	0.24288	0.46052	0.1185
	19680263	0.51731	0.48383	0
	19710542	0.0594	0.4392	0.24983
	19710644	0.04255	0.47482	0.3205
	19732898	0.08664	0.31579	0.19148
	19925284	0	0.7203	0.74658
	19925367	0.01102	0.27307	0.3758
	19958759	0	0.66031	0.68876
	19968273	0	0.2005	0.23801
	20132115	0.56041	0	0.56569
	20132117	0.00552	0.67048	0.73702
	20182287	0	0.65514	0.71235
	20210103	0	0.61091	0.67531
	20210120	0	0.61091	0.67531
	20210164	0.06024	0.53896	0.68814
	20210170	0.07905	0.49687	0.68814
	20414058	0.09808	0.48321	0.70108
	20414114	0.02205	0.76656	0.81907
	20500931	0.01663	0.33524	0.28352
	20519337	0	0.47861	0.53496
	20826095	0.06377	0.30192	0.46436
	20834125	0.17225	0.31576	0.66775
	20834299	0.00043	0.38406	0.49206
	20834512	0.00112	0.21421	0.15617
	20834535	0.02308	0.25799	0.34601
	20896822	0.05473	0.3428	0.57032
	20896850	0.39395	0.22008	0.55047
	20987954	0.00352	0.4251	0.43687
	21078075	0.53264	0.4364	0.07592
	21089909	0.61703	0.04581	0.75778
	21095623	0.18298	0.392	0.7537
	21095652	0.41977	0.38579	0.69122
	21103136	0.64341	0.49297	0.0779
	21256684	0.33055	0.3018	0
	21696791	0.35235	0.21103	0.0873
	21696820	0.32528	0.07498	0.34725
	21696834	0.32528	0.07498	0.34725
	22057114	0	0.60451	0.54054
	22061824	0.01116	0.51581	0.43378
	22061847	0.01116	0.23151	0.14957
	22358590	-	0.72982	0.73445
	22379689	-	0.2759	0.28106
	22379694	0	0.59117	0.54303
	22388249	0.29767	0.23458	0.64693
	22388253	0.29767	0.33422	0.71146
	22685596	0.07962	0.12913	0.28798
	22685742	0.10515	0.26391	0.46731
	22717012	0.02205	0.64658	0.70257
	22750299	0.10053	0.06913	0.19144
	22750648	0	0	0.00239
	22776368	-	0.54744	0.55338
	22776398	0.01885	0.54744	0.49854
	22776421	0.01885	0.54744	0.49854
	22776446	0	0.51319	0.49854
	23069056	0.06999	0.21664	0.45127
	23069258	0.08558	0	0.19262
	23197547	0.01122	0.01707	0.07137
	23692648	0.25249	0.42744	0.0652
	23934134	0.01143	0.60562	0.69361
	24707984	0.0104	0.1607	0.08599
	24717418	0.02172	0.36231	0.52843
	24717443	0.02172	0.36231	0.52843
	25163241	0.18109	0.72765	0.3655
	25328908	0.22785	0.13924	0.06594
	25328910	0.22785	0.3743	0.09743
	25328913	0.22785	0.3743	0.09743
	25328988	0.18337	0.58887	0.2303
	25372710	0.11197	0.08928	0
	25579687	0.00285	0.72968	0.80652
	25880468	0.02912	0.29105	0.39202
	25883869	0.16108	0.11886	0.02273
	25892265	0.17422	0.03566	0.36411
	25892274	0.14072	0.09407	0.41662
	26092117	0.07691	0.34884	0.53926
	26092589	0.0043	0.06783	0.01489
	26099037	0	0.38498	0.30834
	26099038	0	0.53361	0.46243
	26099351	0	0.20279	0.18264
	26485787	0.01233	0.06539	0.15177
	26668547	0	0.2452	0.24716
	26685513	0.07323	0.2191	0.38493
	26694932	0.02042	0.00152	0.00907
	26700862	0	0.35887	0.36427
	27032995	0	0.0133	0.03325
	27227560	0.09891	0.17046	0.41161
	27227665	0	0.60017	0.52757
	27235937	0.001	0.13978	0.19975
	27271558	0.00743	0.01275	0.08863
	27271589	0	0.01893	0.01982
	27345206	0.01091	0.42045	0.54913
	27345759	0.00082	0.50053	0.53589
	27367859	0	0.69253	0.69333
	27535994	0.10662	0.37238	0.67059
	27537972	-	0.41557	0.42155
	27549170	0.03097	0.11799	0.27361
	27692089	0.00398	0	0.02041
	27693560	0.01445	0	0.01115
	27697162	0.00517	0	0.00315
	27697171	0.01876	0.26751	0.35391
	27697237	0.07866	0.31581	0.10761
	27750320	0.09544	0.33268	0.09594
	28082019	0.32357	0.04889	0.42082
	28082116	0.23431	0.23703	0.26839
	28088822	0.26931	0.01915	0.21389
	28171784	0.28398	0.03092	0.19072
	28314308	0.15901	0.28506	0.63379
	28363136	0.30332	0.36833	0.02661
	28366597	0	0.47671	0.50718
	28406559	0.01052	0.12242	0.11686
	28406660	0.00663	0.3909	0.30786
	28433369	0.0371	0.56965	0.69526
	28697007	0.14083	0.57396	0.85892
	28762636	0	0.10116	0.13752
	28819967	0.02479	0.41785	0.57728
	28998248	0.03684	0.42927	0.5953
	29149449	0.10183	0.47675	0.68737
	29265311	0.00638	0.697	0.77832
	29342753	0.06099	0.27175	0.46263
	29390362	0.04466	0.04029	0
	29420365	0	0.30455	0.27698
	29420373	0	0.26563	0.23953
	29420377	0	0.07809	0.11768
	29420380	0	0.27868	0.3057
	29420383	0	0.04029	0.02963
	29420388	0	0.57139	0.6421
	29539238	0	0.0156	0.01846
	29603366	0.42578	0.44498	0.06039
	29604838	0.27767	0.39521	0.50725
	29604865	0.26335	0.39521	0.49324
	29793541	0.49494	0.12697	0.33479
	29821300	0	0.60525	0.56518
	29832951	0.07507	0.25878	0.4897
	30004785	0.05805	0.42059	0.59155
	30010997	0.09043	0.25493	0.46036
	30011000	0.08994	0.2465	0.43238
	30163614	0.56513	0.59388	0.02136
	30223080	0.24733	0.355	0.64022
	30245817	0.16394	0.08714	0.04005
	30357538	0.17182	0.35093	0.67955
	30359086	0.15191	0.18386	0.5001
	30411942	0.13975	0.00198	0.22082
	30481228	0.0489	0.17025	0.36085
	30488839	0.05355	0.34628	0.24576
	30495024	0	0.09595	0.11399
	30517694	0.00716	0.1779	0.29223
	30564508	0.01885	0.50589	0.45487
	30564655	0.01006	0.38509	0.46227
	30565779	0.08561	0.3674	0.50881
	30565803	0.02205	0.42888	0.49454
	30565833	0.02205	0.43701	0.50182
	30565957	0.02205	0.18789	0.26
	30565963	0.02205	0.41969	0.48417
	30565988	0.02205	0.41969	0.48417
	30569178	0.19239	0.54305	0.85882
	30569227	0.1279	0.29738	0.47585
	30584172	0.01523	0.04896	0.14559
	30584199	0.0246	0.23745	0.40703
	30659626	0	0.63311	0.66188
	30659805	0.11597	0.4052	0.68064
	30765911	0.13349	0.04451	0.29869
	30773153	0.05695	0.46538	0.69508
	30773158	0.05695	0.46538	0.69508
	30773174	0.05695	0.50184	0.72723
	30773181	0.02955	0.22935	0.13779
	30802287	0.14984	0.07321	0.38366
	30802295	0.10183	0.14211	0.39422
	30934525	0.1431	0.00297	0.19801
	30934609	0.08033	0	0.11323
	31053574	0	0.33702	0.29026
	31075493	0.06854	0.27255	0.4971
	31079600	0.11239	0.32688	0.63623
	31079615	0.11239	0.32688	0.63623
	31087266	0.16061	0.16319	0
	31087494	0.51337	0.06815	0.69947
	31094861	0.09884	0.42688	0.63644
	31177845	0.09468	0.30976	0.51704
	31214923	0.00065	0.35412	0.40926
	31221634	0	0.03271	0.03803
	31221647	0	0.27084	0.2696
	31285948	0.00048	0.13634	0.05986
	31285958	0.00048	0.08101	0.07299
	31286001	0.00048	0.16443	0.091
	31311602	0.23216	0.43516	0.83608
	31311614	0.07808	0.34259	0.58486
	31313876	0.02479	0.18551	0.30767
	31313903	0	0.20659	0.21369
	31313911	0.01078	0.1913	0.2731
	31313913	0.02479	0.19748	0.31481
	31316279	0.03706	0.16626	0.30707
	31316282	0.03706	0.16626	0.30707
	31442808	0.25564	0.02025	0.41325
	31442835	0.24634	0.02696	0.29156
	31499038	0.01341	0.03335	0.05214
	31499225	0	0.18955	0.23828
	31559967	0.00082	0	0
	31559988	0.00082	0	0
	31590963	0.18242	0.19943	0.58862
	31753386	0	0.18892	0.21295
	31753410	0	0.28598	0.29522
	31758947	0.09579	0.65605	0.86637
	31758951	0.18507	0.47169	0.71588
	31788949	0	0.65451	0.71529
	31788981	0.04545	0.24224	0.40111
	31788982	0.04545	0.24224	0.40111
	31832216	0.12119	0.14354	0.39688
	31832473	0.05042	0.20578	0.41205
	31869094	0	0.08752	0.073
	31872625	0.06606	0.08328	0.00574
	31872750	0.01459	0.2933	0.39102
	31873651	0.01265	0.49269	0.34928
	31873675	0	0.42438	0.43054
	31895364	0.07247	0.15848	0.04402
	31915119	0.00318	0.11067	0.1664
	31930075	0.05174	0.12051	0.06905
	31964910	0.05447	0.20471	0.1319
	31977908	0	0.0133	0
	31980778	0.09374	0.40852	0.69462
	32062173	0.02219	0.18209	0.31055
	32065744	0.12551	0.01222	0.19045
	32065928	0	0.03214	0.0652
	32194393	0.46155	0.19294	0.50793
	32207346	0.50309	0.24246	0.33767
	32207484	0.36448	0.46654	0.01301
	32207507	0.36448	0.33829	0
	32207513	0.36448	0.33829	0
	32255719	0	0.01292	0.04232
	32255731	0.3066	0.05611	0.24614
	32255743	0	0.01	0.03745
	32255745	0	0.01292	0.04232
	32270390	0.06618	0.38108	0.53962
	32270569	0.01208	0.5296	0.60415
	32323239	0	0.18678	0.17868
	32323258	0	0.18678	0.17868
	32353995	0.0685	0.412	0.61646
	32354005	0.0685	0.412	0.61646
	32354030	0.10156	0.33756	0.62521
	32380270	0.01144	0.30456	0.37979
	32460528	0.04918	0.34473	0.47376
	32481401	0.02946	0.1447	0.24109
	32494797	0	0	0
	32529502	0.09158	0	0.10648
	32529534	0.09158	0	0.10648
	32580650	0.05113	0.12346	0.2684
	32621131	0.1471	0.00386	0.1571
	32621206	0.13054	0.01124	0.148
	32653982	0.12192	0.50031	0.74559
	32698653	0.13725	0.56968	0.81684
	32698706	0.1005	0.54188	0.7609
	32742210	0.00169	0.09965	0.18104
	32820850	0.2859	0.03547	0.35532
	32820851	0.01544	0.07633	0.0455
	32856390	0.21729	0.32048	0.0082
	32856673	0	0.10592	0.19741
	32869086	0	0.13397	0.1014
	32870915	0.04874	0.23579	0.44823
	32873732	0.03517	0.19691	0.30941
	32874272	0.12642	0.35221	0.67621
	32932419	0.03412	0.37501	0.56495
	32964826	0.10725	0.34612	0.63811
	33045432	0.11796	0.26366	0.3779
	33124688	0.02762	0.05492	0.19619
	33154521	0.02835	0.06109	0.1267
	33208494	0	0.71256	0.64591
	33209189	0	0.2653	0.30769
	33209190	0	0.30147	0.30769
	33251487	0.0265	0.56453	0.66877
	33273480	0.28303	0.41122	0.09836
	33273664	0.35632	0.01528	0.23533
	33317032	0.15588	0.33822	0.68353
	33385442	0.03462	0.08661	0.10324
	33395355	0	0.20938	0.27989
	33437843	-	0.11756	0.12073
	33464312	0.0032	0.41026	0.33748
	33548226	0	0.10476	0.06977
	33572246	0.03964	0.22213	0.39985
	33574832	0.05031	0.20856	0.40104
	33579430	0.07529	0.00188	0.15829
	33606487	0.0291	0.16965	0.32341
	33687338	0	0.07237	0.11745
	33687339	0.36572	0.06353	0.54097
	33687385	0.36572	0.06353	0.54097
	33687386	0.36572	0.06353	0.54097
	33687426	0	0.07662	0.11745
	33687430	0.34649	0.06972	0.54097
	33687458	0.27632	0.08726	0.49107
	33687519	0.3304	0.06972	0.523
	33726491	0.03611	0.38736	0.53613
	33738022	0.03361	0.40227	0.59258
	33738026	0.03211	0.0318	0.12647
	33738105	0.03991	0.39915	0.59258
	33740770	0.13917	0.41847	0.70839
	33741108	0.01354	0.20398	0.34311
	33774273	0.12546	0.2802	0.47329
	33819939	0.0164	0.60097	0.69711
	33829972	0.04325	0	0.04936
	33830043	0.06868	0.3907	0.53487
	33830057	0.0321	0.67051	0.78625
	33842267	0.02977	0.55594	0.37065
	33886023	0.02924	0.07913	0.0524
	33907865	0.10979	0.58181	0.74675
	33927673	0.15144	0.44221	0.17291
	33991935	0.04044	0.20201	0.37155
	33993249	0	0.28592	0.29744
	33993256	0.03194	0.05081	0.18371
	34096599	0	0.45414	0.52554
	34136250	0.0483	0.33869	0.51848
	34162326	0	0.63979	0.72274
	34162433	0.01383	0.60833	0.68951
	34162657	0	0.41855	0.38485
	34186707	0.5002	0.22625	0.87373
	34186709	0.02205	0.05174	0.16085
	34241705	0.23651	0	0.22292
	34296704	0	0.08375	0.0863
	34432722	0	0.0923	0.07528
	34446804	0	0.59816	0.57516
	34447191	0	0.59959	0.57434
	34447192	0	0.59959	0.57434
	34458756	0	0.44369	0.45082
	34593579	0.21022	0.10531	0.1595
	34633772	0	0.59949	0.57145
	34641910	0.55296	0.52953	0.15853
	34662843	0.24208	0.19239	0.23649
	34662990	0	0.13509	0.14232
	34703036	0.35691	0.32939	0.142
	34704525	0.29638	0.32612	0.13457
	34732099	0.27567	0.45561	0.0807
	34797129	0.04609	0.11626	0.13626
	34964784	0.00346	0	0.00822
	34964833	0.13768	0.09202	0
	34994603	0.0834	0.11428	0.35819
	35014525	0.0178	0.23222	0.35203
	35094466	0.10494	0.29692	0.12735
	35111630	0.12069	0.33647	0.60054
	35126143	0.13838	0.4035	0.73619
	35126174	0.0057	0.29163	0.3984
	35126830	0.09003	0.23561	0.50963
	35163972	0.4791	0.44705	0.17539
	35224212	0	0.02467	0.08321
	35224254	0	0.02467	0.08321
	35232078	0.32396	0.43862	0.05083
	35240247	0.21544	0.21837	0.12172
	35258894	0.34077	0.70135	0.19002
	35262598	0.5605	0.00682	0.50079
	35262615	-	0.44509	0.45112
	35291833	0.40847	0.74209	0.17412
	35317044	0.5605	0.03733	0.47178
	35317052	0.00082	0.24463	0.29837
	35364860	0.3267	0.43245	0.22548
	35371869	0.39002	0.69926	0.16343
2	6763	0.02331	0	0.01143
	57755	0.35225	0.40938	0.88854
	146739	0.04616	0.18314	0.34391
	146775	0	0	0.00505
	164272	0.02205	0.11348	0.18403
	164392	0.01625	0	0.00304
	170681	0.16393	0	0.19576
	171317	0.09786	0.23183	0.31783
	230588	0.41904	0.07009	0.30939
	308272	0	0.37814	0.35038
	360780	0.00923	0.32873	0.41064
	479070	0.21764	0.43783	0.08545
	560755	0.50127	0.5688	0
	581291	0.05423	0.21392	0.08098
	589764	0.33535	0.0257	0.28716
	618015	0.4271	0.51326	0.00057
	635772	0.0243	0.11484	0.27132
	636908	0	0.37493	0.3333
	654154	0	0.61638	0.66873
	668881	0.04874	0.27259	0.50312
	668909	0.30134	0.31129	0.37545
	668999	0.00231	0.20553	0.32123
	689406	0.43209	0.18492	0.10816
	695358	0.18474	0.47166	0.19992
	695427	0.14991	0.06221	0.04048
	695485	0.14531	0.07141	0.3168
	695547	0.08956	0.39066	0.4597
	725264	0.10627	0.0765	0.31118
	794895	0.25168	0.32712	0.32479
	816535	0.51532	0.33176	0.80527
	962376	0.01945	0.28857	0.21625
	969869	0.01525	0.53851	0.44908
	972993	0.03983	0.49978	0.40041
	1012857	0	0.31274	0.32172
	1089904	0.55492	0	0.51785
	1139253	0.10941	0.19968	0.449
	1139260	0.85631	0.32296	0.59838
	1139291	0.03984	0.17172	0.32891
	1279615	0.07792	0.21483	0.42836
	1279654	0.19312	0.05591	0.16085
	1312791	0.01419	0.18569	0.22116
	1325984	0.61639	0.35147	0.54115
	1463369	0.5862	0.49112	0.04008
	1478288	0.31058	0.2636	0.76392
	1536076	0.19335	0.21417	0.24812
	1549057	0.01753	0.16361	0.30505
	1590901	0.00908	0.18674	0.27777
	1621015	0.72535	0.0197	0.85437
	1621032	0.07617	0.15398	0.3178
	1621033	0.07617	0.15398	0.3178
	1621068	0.69923	0.02497	0.73227
	1621069	0.68216	0.02309	0.73227
	1621073	0.08682	0.21047	0.4072
	1623351	0.81545	0.08081	0.95607
	1679255	0.50554	0.40953	0.83341
	1679354	0.49429	0.42372	0.80923
	1680344	0.77074	0.02226	0.7927
	1685278	0.08098	0.02432	0.11659
	1771361	0.03956	0.01793	0.11946
	1805185	0.07968	0.11847	0.14448
	1805196	0.01073	0	0.02842
	1805328	0.00216	0.04546	0.13755
	1805340	0.00216	0.06234	0.16054
	1805382	0.0201	0.10273	0.24729
	1805484	0.00371	0.36581	0.41662
	1819256	0.04267	0.23031	0.3837
	1834327	0.02741	0.02084	0.08412
	1891052	0.07289	0.00691	0.05087
	1910002	0.09349	0.2012	0.45283
	1922091	0.10394	0	0.11635
	1937599	0.44766	0.33309	0.08003
	1947096	0.10185	0	0.09489
	2150952	0.10588	0.1082	0.33401
	2151073	0.10902	0.03156	0.24741
	2264970	0	0.08921	0.15661
	2291751	0.19244	0.23227	0.02283
	2317508	0.24613	0.27275	0.04796
	2336325	0.20351	0.1094	0.4588
	2345109	0.10677	0.2427	0.40522
	2345193	0.60453	0.38119	0.12663
	2383129	0.20032	0.12466	0.0907
	2383162	0	0	0.01355
	2383327	0.17678	0.30415	0.3167
	2405738	0	0.30084	0.25448
	2477947	0.02015	0.71799	0.63537
	2582954	0.00836	0.58948	0.6714
	2601269	0.01734	0.59762	0.49537
	2601333	0.00042	0.59267	0.51917
	2602322	0	0.24982	0.25076
	2602333	0.00911	0.58142	0.44854
	2694575	0.46024	0.15791	0.47379
	2722950	0	0.03587	0.06963
	2722954	0	0.03587	0.06963
	2723027	0.02205	0.27558	0.34894
	2782700	0.09933	0.20337	0.29126
	2806078	0.19104	0.25855	0.57977
	2860002	0.49511	0.01861	0.633
	2876058	0.00444	0.31342	0.39422
	2876416	0	0.44582	0.42436
	2901100	0.14006	0.0979	0.42845
	2959959	0.008	0.29863	0.34221
	3064217	0	0.17683	0.1773
	3107847	0.16677	0.26065	0.64193
	3128830	0.442	0.018	0.46408
	3128852	0.43935	0.0674	0.50866
	3171597	0.38912	0.14219	0.158
	3171631	0.02805	0.15231	0.30507
	3190846	0.53705	0.30416	0.31787
	3238537	0	0.0114	0
	3245603	0.12393	0.02546	0.16494
	3286839	0.04325	0.3587	0.45748
	3286923	0.02599	0.08069	0.08901
	3331689	0	0.17542	0.18662
	3331749	0	0.35049	0.38638
	3362357	0.04573	0	0.02449
	3774661	0.01545	0.02925	0.11626
	3857211	0.02248	0.59164	0.70976
	4063474	0.02321	0.13244	0.29191
	4138504	0.06999	0.02879	0.17238
	4178031	0.06482	0.04261	0.23863
	4185514	0.10043	0.09913	0.38165
	4233999	0.01514	0.38103	0.3143
	4354526	0.04101	0.23093	0.13534
	4354937	0.19684	0.0339	0.34832
	4510557	0.10911	0.03349	0.2539
	4564354	0.45805	0.33095	0.02659
	4564385	0.69507	0.2083	0.60647
	4564930	0.6316	0.11904	0.58648
	4721144	0.11534	0.07151	0
	5214326	0.04815	0.06841	0.21838
	5214348	0.25292	0.09737	0.32885
	5338280	0	0.60379	0.62871
	5338373	0.09462	0.24138	0.47985
	5338412	0.03926	0.43429	0.54791
	5338413	0.06555	0.43936	0.62058
	5360639	0	0.39593	0.39232
	5360640	0	0.39593	0.39232
	5389102	0	0.26905	0.25722
	5389237	0.0022	0.58838	0.67975
	5390442	0.0229	0.46379	0.60014
	5895586	0.17872	0.34619	0.67551
	5895749	0	0.23747	0.24357
	5970287	0.1451	0.33017	0.67433
	6225033	0.03092	0.02279	0.09341
	6245737	0.14057	0.05229	0.22896
	6248543	0.23079	0.43631	0.81184
	6248554	0.09005	0.28954	0.55159
	6250775	0.00011	0.13628	0.175
	6317811	0.14125	0.13433	0.45061
	6436353	0.43215	0.34202	0.82815
	6676773	0.05857	0.18348	0.36934
	6729823	0.50952	0.27985	0.14371
	6753628	0.39775	0.19887	0.59951
	6753636	0.11844	0.2439	0.56652
	6753640	0.39775	0.19362	0.54779
	6900916	0.51278	0.11594	0.60049
	7024888	0.15594	0.14889	0.00261
	7279885	0.37428	0.15376	0.48675
	7281378	0.22765	0.394	0.71773
	7292914	0.311	0.326	0.5502
	7304783	0.0836	0.02408	0.11191
	7304786	0.52021	0.20421	0.46922
	7368740	0.15822	0.36301	0.18254
	7375499	0.00942	0.03157	0.07371
	7375537	0.2144	0.34356	0.07325
	7574353	0.01947	0.36483	0.27289
	7605964	0.69004	0.12451	0.63412
	7644352	0.58761	0.25365	0.57857
	7819145	0.28106	0.33358	0.82531
	7819165	0.28518	0.30332	0.79823
	7983998	0.52616	0.01961	0.58811
	7984061	0.50264	0.57821	0.00502
	8007969	0.23588	0.19706	0.43196
	8131755	0.14438	0.28489	0.59798
	8591619	0.01752	0.04824	0.08357
	8591626	0.04325	0	0.00791
	8592542	0.21011	0.28765	0.7185
	8595851	0.00082	0.08824	0.1308
	8595861	0.24351	0.02331	0.27892
	8595864	0.24351	0.07763	0.2241
	8595888	0.24351	0.09633	0.21592
	8626284	0	0.46604	0.46369
	8707297	0.02643	0	0.04203
	8752307	0.19852	0.14477	0.541
	8752347	0.19852	0.17055	0.5686
	8826140	0.09415	0.0769	0.13796
	8826159	0.07784	0.30071	0.19325
	8826164	0.0589	0.17101	0.38246
	8826250	0.191	0.39422	0.11562
	8994193	0	0.02736	0.04268
	8994232	0.13699	0.48166	0.16159
	8994239	0	0.0215	0.04231
	8994286	0	0.07311	0.0682
	9591822	0.08612	0.04124	0.01863
	9591890	0	0.23543	0.3077
	9591941	0	0.23543	0.25501
	10397365	0.38046	0.36187	0
	10434666	0	0.14664	0.14013
	10485552	0.14793	0.21443	0.30369
	10524445	0	0.05219	0.08887
	10713154	0.00327	0.36958	0.36768
	10829634	0.06924	0.03488	0.17047
	10829637	0.06924	0.03254	0.17156
	11315442	0.0946	0	0.10531
	11679930	0	0	0.02117
	11692975	0.15152	0.4739	0.79463
	11776823	0.00395	0.13552	0.23684
	11852937	0.02014	0.60685	0.71406
	12207164	0.04325	0.04535	0.12073
	12208474	0.16406	0.30576	0.61701
	12249486	0	0.04484	0.06038
	12288666	0.01876	0.47595	0.56672
	12353175	0.10053	0.58098	0.78611
	12370274	0.00082	0.00781	0.03905
	12501774	0.2614	0.18244	0.613
	12522796	0.03503	0.19178	0.38455
	12522799	0.14076	0.19988	0.52737
	12522826	0.10245	0.35764	0.61847
	12602347	0.36821	0.17164	0.66702
	12693271	0.04325	0.12794	0.25233
	12741413	0.00846	0.05587	0.08527
	12774874	0	0.47279	0.52864
	12774978	0.05173	0	0.10049
	12778543	0	0.55534	0.63523
	12785838	0.01144	0.36938	0.51227
	12789133	0	0.15365	0.13779
	12829321	0	0.38732	0.36018
	12829503	0	0.19955	0.27402
	12970708	0	0.64081	0.6347
	12970871	0.02213	0.02247	0
	12970875	0.03984	0.03592	0
	12972854	0	0.3517	0.40779
	13012496	0.14908	0.17786	0.51535
	13295265	0.07933	0.0291	0.01863
	13295285	0.49148	0.37997	0.02352
	13295303	0.07933	0.02209	0.0686
	13296167	0.02762	0.00742	0
	13296281	0.31915	0.34741	0.03862
	13707970	0.47792	0.43706	0.08888
	13792789	0.63701	0.42996	0.13895
	13792793	0	0.28427	0.25975
	13799066	0.52441	0.29006	0.14197
	13803595	0.62425	0.33934	0.14702
	13823378	0.7399	0.53077	0.14828
	14071295	0.62741	0.41934	0.23494
	14093339	0.49656	0.28124	0.21226
	14228202	0.09808	0.14523	0.39283
	14229246	0.3654	0.13298	0.58529
	14229294	0.02912	0.14012	0.2539
	14229306	0.02912	0.17228	0.28613
	14234617	0.32834	0.32123	0.77649
	14244087	0.02912	0.19016	0.3031
	14258879	0.10738	0.22199	0.47434
	14264347	0.02205	0.18259	0.25736
	14425555	0.46587	0.19163	0.27305
	14478094	0	0.01089	0
	14487863	0.02798	0.01391	0.0486
	14487975	0.10073	0.53593	0.78306
	14511554	0.51336	0.10888	0.69735
	14562801	0.099	0.16587	0.30771
	14597994	0.0474	0.17674	0.33758
	14604518	0.0372	0.40162	0.59051
	14606658	0.03731	0.08126	0.06259
	14616378	0.05583	0.15081	0.36906
	14765349	0.04574	0.12193	0.07906
	14766131	0.09256	0.08503	0.08245
	14766169	0.17268	0.10404	0.44423
	14786447	0.05764	0.14587	0.04696
	14786458	0.05764	0.14587	0.04696
	14807478	0.10678	0.14114	0.41727
	14934450	0.19437	0.12656	0.45683
	14945253	0.19688	0.12084	0.50974
	14949400	0	0.03428	0.07733
	14969562	0.08148	0.33092	0.33621
	14969757	0.14306	0.22016	0.53849
	14969796	0.14306	0.16172	0.48223
	14969845	0.08271	0.08406	0.30615
	14969882	0.08271	0.40025	0.56674
	14996180	0.04411	0.05773	0.11534
	14997885	0.03454	0.17659	0.23209
	14997911	0.03454	0.17659	0.23209
	15072500	0.08623	0.48657	0.73005
	15182419	0	0.37954	0.41726
	15202307	0.7315	0.78829	0.00897
	15202638	0.75211	0.70324	0
	15369460	0.00234	0.0264	0.10308
	15370356	0	0.02757	0.02639
	15370373	0	0.37234	0.42887
	15370385	0	0.54227	0.5937
	15418078	0.55399	0.09245	0.4081
	15418089	0.55399	0.09245	0.4081
	15418215	0.04006	0.29167	0.49641
	15537282	0	0.21841	0.30472
	15556180	0	0.40165	0.46124
	15556647	0	0.37778	0.469
	15556656	0.02308	0.02206	0.04492
	15816858	0.26647	0.41006	0.85581
	15816859	0.26647	0.41006	0.85581
	16078517	0.03889	0.53294	0.36439
	16138325	0.01189	0.18959	0.11595
	16167293	0	0.18093	0.25673
	16194372	0.24754	0.28881	0.70838
	16261690	0.36642	0.36556	0.11314
	16286568	0.32171	0.25694	0.26748
	16608883	0.12904	0.19752	0.48034
	16680742	0.21823	0.1155	0.20498
	16906815	0.10458	0.03367	0.01171
	17275176	0.00595	0.47214	0.58025
	17275281	0.09355	0.56673	0.76022
	17425703	0.19444	0.14937	0.2579
	17482295	0	0.2552	0.25647
	17548281	0.00234	0.21727	0.27942
	19150492	0.08331	0.01687	0.07613
	19186305	0.11283	0.32595	0.61005
	19248688	0.0354	0.28573	0.45881
	19320825	0	0.49671	0.48103
	19422737	0	0.46441	0.55355
	19437983	0.04843	0	0.07781
	19438033	0.14524	0.32049	0.67518
	19641696	0.02285	0.06913	0.09925
	19641705	0	0.21482	0.20957
	19819434	0.5617	0.26783	0.25054
	19916486	0.12689	0.21437	0.50993
	19916699	0.19401	0.14668	0.3919
	20008982	0.41547	0.3295	0.08418
	20016361	0.38876	0.40117	0.86123
	20023210	0.4617	0.31366	0.14603
	20215028	0.19592	0.31057	0.5625
	20242690	0.0658	0.30171	0.19241
	20326529	0.2183	0.0801	0.10199
	20363349	0.05927	0.25605	0.44006
	20366298	0.21726	0	0.22315
	20394913	0.14758	0.00909	0.13881
	20395007	0	0.21787	0.26534
	20395010	0.16789	0.36862	0.17402
	20402543	0.05473	0.42176	0.31945
	20402575	0.08048	0.35627	0.2404
	20562989	0.65205	0.7477	0.0349
	20566458	0.68541	0.68453	0
	20690994	0.51829	0.36015	0.43955
	21172659	0.46759	0.32902	0.45128
	21401398	0.40905	0.27705	0.27552
	21582082	0	0.28205	0.31772
	21595950	0.35095	0	0.36194
	21597668	0	0.03524	0.0335
	21597806	0.05924	0.11856	0.28426
	21645181	0.02205	0.37114	0.44346
	21645183	0.02205	0.37114	0.44346
	21677957	0.0482	0.27858	0.45416
	21682206	0.61919	0.09472	0.37893
	21867864	0.11937	0.20295	0.45479
	21900343	0.19735	0.04547	0.36144
	21937001	0.04843	0.40856	0.57397
	22053170	0.00082	0.44758	0.48417
	22055984	0.6585	0.03047	0.72614
	22055994	0.6585	0.03314	0.74483
	22075293	0.50616	0.10169	0.48027
	22107946	0.21561	0.03276	0.15581
	22394051	0.06132	0.48091	0.6506
	22436973	0	0.71497	0.72027
	22472866	0.10979	0.37315	0.58003
	22478444	0.02808	0.33879	0.48341
	22478472	0.03244	0.02738	0.15407
	22494719	0.03696	0.22585	0.41489
	22494722	0.02751	0.40324	0.54854
	22577357	0.54501	0.03019	0.69824
	22679348	0.04749	0	0
	22723610	0.0576	0.32746	0.51176
	22733210	0.50204	0.07213	0.50279
	22811831	0	0.05445	0.09194
	22811856	0.15963	0.21549	0.51753
	22811913	0.02205	0.08304	0.148
	22811925	0.02205	0.08304	0.148
	22901512	0.15609	0.12776	0.4766
	22902844	0.02684	0.08054	0.20039
	22925600	0.04325	0.2069	0.30515
	22941959	0.71241	0.00353	0.65458
	22941969	0.01102	0.46311	0.54948
	22961126	0.19782	0.37885	0.73032
	22961656	0.01144	0.13787	0.21748
	22961670	0.00483	0	0
	22970765	0	0.35643	0.32999
	22994094	0	0.20153	0.18772
	23125004	0.29233	0.09196	0.30829
	23125017	0.27099	0.42401	0.09458
	23128443	0.39102	0.26167	0.23557
	23298517	0.53967	0.33593	0.54504
	23323000	0.74547	0.56365	0.11364
	23323018	0.74547	0.17669	0.53105
	23323022	0.74547	0.56365	0.11364
	23478410	0.50246	0.60394	0.03622
	23518245	0.03235	0.43588	0.35825
	23525765	0.04036	0.34672	0.53678
	23559577	0.26078	0.11285	0.52274
	23638458	0.04281	0.18172	0.3435
	23719486	0.25807	0.08983	0.51726
	23719505	0.26913	0.07585	0.51152
	23719508	0.26913	0.08755	0.53789
	23719641	0.38108	0.16003	0.7167
	23719688	0.29775	0.18889	0.66013
	23719782	0.27802	0.37742	0.75323
	23777140	0.05296	0.46663	0.42621
	23820681	0.29678	0.19478	0.10237
	23835383	0	0.25936	0.29854
	23933610	0.02799	0.59948	0.70804
	23936195	0.2298	0.49508	0.88278
	23943069	0	0.33464	0.39017
	23975658	0.04855	0	0.02352
	24049875	0	0.12335	0.08186
	24050006	0.21554	0.43959	0.07408
	24050068	0.35225	0.50268	0.08147
	24165515	0	0.44379	0.50208
	24165537	0.01577	0.24033	0.35551
	24170084	0	0.57703	0.58957
	24170111	0	0.3408	0.37669
	24170237	0.11734	0.06803	0.28421
	24170271	0.10677	0.26748	0.43902
	24222640	0	0.4524	0.44954
	24222651	0.00158	0.45655	0.51937
	24236821	0.15945	0.48138	0.80718
	24239172	0	0.20536	0.28363
	24242188	-	0.55828	0.56419
	24296249	0.00263	0.90664	0.86803
	24298458	0.27631	0.02079	0.14311
	24298463	0.01885	0.22287	0.15753
	24298468	0.27631	0.02079	0.14311
	24298476	0.27631	0.02079	0.14311
	24298505	0	0.75141	0.73247
	24298534	0.13564	0.24223	0.37869
	24298547	0.13565	0.40398	0.68962
	24353407	0.08581	0.60662	0.36289
	24383678	0	0.53952	0.59265
	24383840	0.01001	0.55927	0.67316
	24389117	0.15605	0.28393	0.5623
	24389134	0.15017	0.08966	0.38656
	24389149	0.15605	0.3607	0.62479
	24471263	0.32711	0.43701	0.20321
	24473969	0.03701	0.21619	0.37847
	24480299	0	0.04277	0.01673
	24533501	0.00523	0.09109	0.15157
	24578017	0.19693	0.08545	0.0686
	24578058	0.19635	0.06475	0.18347
	24578079	0.19635	0.06475	0.18347
	24578094	0.19635	0.06475	0.18347
	24583759	0.04437	0.18935	0.38238
	24632461	0.0143	0.06208	0.16132
	24636850	0.13494	0.11449	0
	24644880	0.08963	0.24253	0.38314
	24644888	0.13141	0.22044	0.56457
	24651786	0	0.16681	0.24975
	24696678	0.31309	0.54788	0.14588
	24723151	0.02042	0.4107	0.52967
	24746761	0	0.30914	0.3479
	24760053	0.28386	0.3225	0.11803
	24792145	0.08572	0	0.07554
	24792150	0.06608	0.48504	0.29291
	24834511	0.21137	0.462	0.8522
	24844323	0.13443	0.44225	0.72515
	24850978	0	0.72554	0.71511
	24851105	0.0498	0.62251	0.75056
	24851115	0.0498	0.62251	0.75056
	24851145	0.0498	0.62251	0.75056
	24851200	0	0.73528	0.76618
	24851212	0	0.73528	0.76618
	24851269	0.06408	0.68067	0.81237
	24915476	0.00082	0.59678	0.63487
	24915479	0.00082	0.59678	0.63487
	24928503	0.23759	0.01337	0.29915
	24928895	0.15559	0.55872	0.27149
	24929992	0.19608	0.55881	0.19454
	24930725	0.11743	0.03724	0.09355
	24939040	0	0.17831	0.23718
	24942847	0	0.16714	0.23351
	24942908	0	0.10201	0.17448
	24947942	0.02507	0	0.04978
	24947962	0.0265	0.44893	0.54603
	24947997	0.00752	0.42968	0.3602
	24948031	0	0	0
	24948047	0	0.32756	0.33612
	24966049	0.17699	0.03214	0.27746
	24967394	0.029	0.47473	0.40175
	24996792	0.07962	0.20197	0.41028
	25011772	0.03333	0.00641	0.09997
	25030377	0.14175	0.55974	0.2413
	25030381	0.15388	0.55974	0.24115
	25031076	0.16856	0.56889	0.23447
	25033996	0.07152	0.30032	0.09522
	25044769	0.19723	0.10251	0.42409
	25046043	0.07777	0.15365	0.06989
	25083813	0.38908	0.10898	0.2259
	25088039	0.38542	0.38427	0.04474
	25089054	0.28515	0.35529	0.48831
	25162336	0.09638	0.39958	0.64223
	25179012	0.10185	0.12335	0.38143
	25220423	0.13677	0.07189	0.38831
	25309941	0	0.24293	0.20149
	25314095	0.00082	0.48636	0.52312
	25335323	0.05861	0.14404	0.14297
	25371974	0	0.10514	0.07198
	25371989	0	0.18771	0.1475
	25374414	0.02114	0.15717	0.09484
	25385680	0	0.13636	0.08999
	25445786	0.12619	0.38504	0.63515
	25470359	0.04563	0.05746	0.15743
	25476203	0.00133	0.33729	0.22713
	25490236	0.00459	0.04983	0.06334
	25543306	0.27101	0.34593	0.60685
	25557712	0.01144	0.14138	0.22896
	25579338	0.04855	0.21927	0.35657
	25635269	0.00082	0.35343	0.40286
	25635353	0	0.31588	0.36294
	25650578	0	0.30814	0.35179
	25654927	0	0.07762	0.07528
	25657160	0.0144	0.46388	0.56398
	25657169	0.0144	0.37648	0.49357
	25709254	0	0.11984	0.11794
	25709586	0.08098	0.05818	0.11892
	25709798	0	0.17594	0.21525
	25773579	0.11841	0.02466	0.22837
	25783335	0.03955	0.5284	0.66555
	25811244	0	0.05073	0.10382
	25811450	0	0.18767	0.23204
	25866234	0.08021	0.26006	0.08268
	25883201	0.31092	0.07411	0.30684
	25919461	0.54633	0.25072	0.26154
	25933375	0.06127	0.10253	0.17607
	25934823	0.07856	0.08869	0.29395
	25948788	0.13569	0.33551	0.60131
	26011345	0.11676	0.24546	0.56875
	26051036	0.18935	0.1696	0.43719
	26135822	0.19732	0.16045	0.53508
	26157672	0.14198	0.34362	0.61412
	26157902	0.1323	0.28824	0.59452
	26176991	0.18871	0.39105	0.759
3	65075	0.04678	0.19387	0.3913
	67348	0	0.17625	0.23524
	86945	0	0.25547	0.29071
	86977	0.09949	0.04229	0.12126
	127260	0.08821	0.00152	0.1399
	132399	0.15537	0.09131	0.27705
	132448	0.06868	0.25072	0.40397
	136314	0.14861	0.03078	0.18878
	136355	0.09289	0.10152	0.16757
	141670	0	0.07202	0.09284
	199212	0.01303	0.1387	0.12007
	199435	0.21649	0.09924	0.43562
	199559	0	0.09137	0.08948
	199560	0	0.09137	0.08948
	219381	0.08383	0.00011	0.16362
	219395	0	0.20376	0.18234
	223975	0.03587	0.01125	0.12499
	224195	0	0.18155	0.24546
	224205	0	0.27942	0.3515
	260821	0	0.17867	0.22892
	319211	0.12159	0.01482	0.25983
	378697	0.00753	0.12133	0.13494
	381420	0.07503	0.08257	0.24412
	381451	0.00026	0.08281	0.15143
	381531	0.1911	0.03214	0.24061
	401908	0.05766	0.13013	0.22367
	402018	0.00143	0.08293	0.1017
	420753	0.14443	0	0.07456
	420888	0.11616	0.07255	0.31729
	420927	0.10185	0.27212	0.53815
	428676	0.01045	0.04873	0.1171
	490863	0.06728	0.07377	0.18406
	492870	0.12065	0.35837	0.10498
	515573	0	0.18813	0.14182
	567511	0.28217	0.47922	0.11472
	568915	0.30458	0.49139	0.10304
	569126	0.25283	0.5154	0.12978
	573731	0.11463	0.36064	0.66459
	573838	0.21229	0.36059	0.09224
	573868	0.16554	0.47069	0.16973
	615204	0	0.63064	0.64741
	626077	0	0.53691	0.55691
	634282	0	0.37073	0.36755
	688309	0.02778	0.58661	0.4459
	688372	0.03168	0.59803	0.47802
	688816	0.01738	0.50635	0.44971
	689437	0.05278	0.5611	0.35783
	714059	-	0	0
	737604	0.11353	0.03151	0.10761
	745877	0.07307	0.43035	0.52778
	745888	0.07307	0.43035	0.52778
	789291	0.01006	0.07744	0.12703
	789416	0.08283	0.34652	0.57526
	835632	0	0.00478	0.02945
	857469	0.04855	0.61652	0.73682
	930588	0.01792	0.10118	0.23355
	940282	0.02123	0.25595	0.39082
	940333	0.14991	0.29964	0.09726
	1015252	0.06444	0.46247	0.61531
	1100863	0	0.22907	0.27819
	1213147	0.00082	0.42721	0.47472
	1213174	0.00082	0.5148	0.55854
	1290179	0.04325	0.65557	0.73091
	1290271	0.00082	0.71413	0.74737
	1505615	0.30351	0.11445	0.62989
	1738337	0.04325	0.27582	0.40286
	1800334	0.05019	0.22467	0.41608
	1849349	0.2069	0.18734	0.49344
	1870828	0.06288	0.41071	0.26467
	1875486	-	0.31055	0.316
	2020365	0.01043	0.16654	0.25759
	2039022	0.38365	0.108	0.18469
	2142573	0.17897	0.04632	0.2963
	2247350	0.1599	0.26656	0.45844
	2291343	0.05501	0.07241	0.13343
	2304580	0.10069	0.09029	0.16723
	2452652	0.08389	0.05132	0.05139
	2452685	0.0955	0.02433	0.05132
	2452692	0.07007	0.04927	0.0891
	2453979	0.18166	0.32837	0.68441
	2499868	0	0.05789	0.0229
	2785806	0.01701	0.16718	0.28749
	2787216	0.0918	0.42229	0.69247
	2792335	0	0.03941	0.07544
	2792348	0	0.57307	0.63543
	2803943	0.00682	0.44923	0.40949
	3025881	0.24064	0.41717	0.65994
	3025908	0.24587	0.41717	0.65761
	3176832	0.35116	0.19819	0.55237
	3382809	0.00644	0.07214	0.05012
	3389245	0.08873	0.14372	0.09615
	3394864	0.18558	0.16263	0.07261
	3439860	0.19823	0.09445	0.34382
	3439896	0.19823	0.07356	0.32556
	3466656	0.06538	0.3262	0.53426
	3466698	0.05668	0.33927	0.52599
	3638252	0.33956	0.0786	0.51527
	3638270	0.02205	0.3371	0.43057
	3638320	0.30224	0.19861	0.22372
	3638366	0.06444	0.28946	0.45748
	3638385	0.02205	0.30894	0.4035
	3638411	0.27874	0.05457	0.28382
	3639897	0.17953	0.26972	0.56695
	3792242	0.29334	0.18954	0.66271
	3829955	0.01994	0.52372	0.48191
	3986486	0.20632	0.33806	0.6333
	3986505	0.0469	0.18694	0.0539
	4319343	0.09852	0.04654	0.10581
	4360641	0.24477	0.23257	0.6587
	5236838	0.30942	0.23817	0.02891
	5271573	0.2095	0.15215	0.01109
	5305397	0	0.27425	0.30804
	5492149	0	0.02187	0.03563
	5492175	0.50898	0.28688	0.0605
	5500364	0	0.5154	0.53298
	5525883	0.01739	0.31452	0.47305
	5525905	0.01739	0.31452	0.47305
	5525923	0.00801	0.30502	0.43807
	5526628	0.17645	0.23472	0.5947
	5526668	0.04393	0.26419	0.44658
	5526710	0.07073	0.20079	0.4287
	5750432	0.18842	0.1387	0.41589
	5998846	0.0026	0.0333	0.03985
	6149988	0.1754	0.02322	0.2825
	6150214	0.24219	0.00255	0.3064
	6306421	0.06175	0.09216	0.15772
	6312154	0.18225	0.18004	0.18444
	6312396	0.07416	0.08743	0.06772
	6587230	0	0.1153	0.1776
	6587312	0.01035	0.20128	0.18424
	6587321	0.01035	0.1982	0.188
	7084175	0.04855	0.52691	0.63568
	7084179	0.10884	0.39162	0.16089
	7084232	0.12401	0.01014	0.17469
	7104513	0.16539	0.02998	0.19685
	7107056	0.22205	0.02744	0.3105
	7212124	0	0.19041	0.22072
	7292180	0.03196	0.253	0.44046
	7292201	0.03196	0.28103	0.46839
	7293644	0	0.49864	0.5536
	7300683	0.08663	0.09844	0.0837
	7327974	0.21605	0.17459	0
	7342864	0.08561	0.1135	0.26188
	7342931	0.08283	0.30128	0.47991
	7524399	0.1643	0.19835	0.12861
	7525169	0.14141	0.08435	0.08066
	7599495	0.28347	0.164	0.28064
	7599515	0.13114	0.15501	0.02214
	7785689	0.08079	0.13907	0.28098
	7903648	0	0.38666	0.39791
	7921297	0.00279	0.30455	0.25088
	8113165	0.05674	0.17053	0.06026
	8113288	0.0687	0.48731	0.35846
	8126531	0.04643	0.47637	0.34818
	8548205	0	0.15752	0.1276
	8750486	0.0271	0.42601	0.30355
	8750559	0.10378	0.33684	0.22332
	9101743	0.09663	0.36559	0.11666
	9167416	0.41907	0.49921	0.25476
	9167766	0.36713	0.25555	0.16517
	9169195	0.3606	0.31666	0.15354
	9339866	0.48561	0.59227	0.0477
	9340250	0	0.3971	0.37851
	9350542	0.49633	0.59658	0.03908
	9350552	0	0.355	0.3474
	9350565	0	0.355	0.3474
	9383118	0.26458	0.41925	0.0767
	9903356	0	0.41027	0.36097
	9903953	0	0.25916	0.33037
	9903974	0.00169	0.59239	0.64837
	11061295	0.07572	0.09665	0.15216
	11078456	0.07217	0.23934	0.47373
	11102665	0.06019	0.10372	0.31804
	11112187	0.02943	0.12082	0.16125
	11169233	0.17616	0.32913	0.709
	11169258	0.00807	0.26557	0.38427
	11301325	0.07131	0.09942	0.29567
	11782079	0.08248	0	0.03792
	12000871	0.00133	0.40538	0.4858
	12096666	0	0.11978	0.12899
	13003691	0.0307	0.39922	0.39485
	13003723	0.05559	0	0.04843
	13056865	0.00831	0.54941	0.43027
	13062537	0.02186	0.44919	0.437
	13062569	0.02186	0.44919	0.437
	13762362	-	0.41936	0.42535
	14731289	0.26187	0.32683	0.13908
	14731304	0.26187	0.32683	0.13908
	14731375	0	0.52407	0.53067
	14954245	0.19418	0.491	0.21335
	14954857	0.23209	0.70529	0.34033
	14954917	0.23209	0.71858	0.34937
	15069546	0.04737	0.10804	0.26716
	15069566	0.08207	0.60471	0.36293
	15069597	0.02704	0.1608	0.30154
	15069621	0.04612	0.54425	0.36631
	15069622	0.0476	0.08964	0.24116
	15103186	0.15464	0.02733	0.18459
	15286937	0.0404	0.0071	0.09275
	15762885	-	0.47575	0.48181
	15762986	0.19239	0.39681	0.6489
	15763023	0	0.43824	0.48762
	15763211	0.1547	0.22078	0.11574
	15951599	0.15072	0	0.18594
	15959751	0.00112	0.45426	0.49737
	15971327	0.02205	0.55357	0.62103
	15980914	0.02912	0.45589	0.5544
	16056580	0.15309	0.02984	0.2434
	16110867	0	0.42855	0.37379
	16141813	0	0.41885	0.38546
	16142962	0.01006	0.36682	0.45811
	16148061	0.19782	0.39418	0.68761
	19154980	-	0	0
	19317754	0	0.15568	0.17286
	19798616	0.11952	0.45412	0.21323
	19879816	0.1912	0.2233	0.48888
	19879833	0.1912	0.53808	0.8048
	20001253	0.14524	0.39188	0.1233
	20032542	0.23846	0.30065	0.48751
	20242000	0.06132	0.28642	0.47434
	20274703	0.06757	0.09337	0.00561
	20399238	0.68784	0.05763	0.75372
	20405217	0.57599	0.10142	0.51114
	20405318	0.55588	0.07964	0.64047
	20441127	0.12465	0.57253	0.84039
	20444013	0.01144	0.22367	0.31129
	20444018	0.01144	0.14589	0.23349
	20575459	0	0.28906	0.28164
	20576339	0	0.24938	0.26783
	20636414	0.24102	0.27718	0.53105
	20639808	0.32191	0.03721	0.26232
	20741835	0.06021	0.32981	0.48181
	20741870	0.07856	0.29599	0.46998
	20761231	0	0.1363	0.18243
	20761238	0	0.194	0.25214
	20761239	0	0.194	0.25214
	20761267	0	0.1038	0.14805
	20764631	0.10156	0.50535	0.75695
	20955303	0	0.14089	0.08745
	20955429	0	0.12278	0.09385
	21132210	0.06851	0.46746	0.63609
	21173444	0.19632	0.64235	0.28085
	21173518	0.19838	0.66403	0.28365
	21173530	0	0.55173	0.55863
	21173577	0.23899	0	0.20182
	21203514	0.16182	0.59202	0.28812
	21218631	0.16077	0.67209	0.34648
	21218713	0.06868	0.06031	0.2005
	21228392	0.11973	0.3795	0.53396
	21333292	0.0821	0.34102	0.56469
	21333293	0.0821	0.34102	0.56469
	21333320	0.0821	0.34102	0.56469
	21333667	0.22898	0.21996	0
	21334398	0.18913	0.35321	0.69335
	21334489	0.04437	0.13686	0.30507
	21335622	0.02014	0.64268	0.74438
	21362042	0.00205	0.50613	0.60489
	21422434	0.12334	0.15462	0.34787
	21474439	0.05329	0.50289	0.68476
	21507185	0.05917	0.0957	0.25354
	21517840	0.00082	0.32949	0.36868
	21813876	0	0.43895	0.47491
	21813911	0.16178	0.57939	0.86972
	21837031	0.15861	0.04865	0.0699
	21959858	0	0.22515	0.23138
	21959926	0	0.20516	0.30717
	21969865	0.02009	0.51798	0.59532
	21982497	0.09738	0.08834	0.29393
	22155274	0.01144	0.26478	0.35271
	22159841	0.08914	0.01463	0.16085
	22169898	0.06709	0.07172	0
	22217267	0.38315	0.17278	0.15472
	22240017	0.30924	0.16432	0.13601
	22254211	0.21457	0.39906	0.80219
	22489099	0.02733	0.17905	0.32649
	22489183	0.04306	0.19004	0.35876
	22489579	0.04981	0.1835	0.26382
	22489606	0.04981	0.13301	0.32289
	22489628	0.0977	0.35461	0.55338
	22511221	0.24041	0.08535	0.45462
	22533457	0.07194	0.0517	0.06925
	22533461	0	0	0.00549
	22533587	0.02728	0.20327	0.36784
	22640369	0.024	0.07123	0.10707
	22640387	0.02015	0.13058	0.09749
	22640419	0.02015	0.13058	0.09749
	22640446	0.28796	0.06936	0.22342
	22666129	0.31954	0.16703	0.23771
	22738168	0.04014	0.20856	0.36858
	22738229	0	0.23456	0.26987
	22738820	0.18038	0.15026	0.33828
	22753091	0.02851	0.39102	0.25847
	22753467	0.05261	0.15512	0.36023
	22764479	0.10366	0.05304	0.11707
	22784194	0.0977	0.04541	0.24942
	22784202	0.3012	0.55252	0.19372
	22784203	0.3012	0.55252	0.19372
	22891480	0.02841	0.48883	0.32529
	22897520	0.00724	0.24647	0.13457
	22897546	0.02003	0	0.08087
	23068340	0	0.2645	0.27239
	23097063	0.10818	0.39934	0.67105
	23097175	0	0.27164	0.3509
	23116939	0.00466	0.01055	0.0244
	23154925	0.11972	0.45725	0.59356
	23288634	0.02014	0	0.00907
	23316895	0.05895	0.1087	0.33455
	23337676	0.04095	0.22828	0.08338
	23363938	0	0.48577	0.47017
	23363945	0	0.48577	0.47017
	23413457	0.23412	0.40879	0.81144
	23413490	0.13107	0.42117	0.66685
	23414034	0.12434	0.39102	0.69425
	23414082	0.12434	0.39102	0.69425
	23534890	0.0059	0.12052	0.1356
	23547150	0.02762	0.03337	0.12549
	23547155	0.15706	0.14633	0.50158
	23596551	0.10399	0.4005	0.66163
	23596571	0.10399	0.4005	0.66163
	23633279	0	0.10065	0.10765
	23633311	0	0.07039	0.04451
	23682983	0.2041	0.28861	0.64591
	23683004	0.19451	0.19424	0.49984
	23683073	0.19312	0.06577	0.29189
	23683172	0.26602	0.30224	0.73091
	23715160	0.05612	0.50009	0.71603
	23747564	0.04749	0.01685	0.11127
	23812483	0.09087	0.29576	0.5575
	23812568	0.27401	0.20495	0.42355
	23854049	0.0381	0.03944	0.06354
	23854095	0.43448	0.232	0.14832
	23889217	0.43344	0.17206	0.1467
	23951107	0.04815	0.00597	0.11754
	23955656	0.23723	0.21097	0.23494
	23955759	0.20929	0.25779	0.16616
	24022219	0.07136	0.25467	0.40103
	24035480	0.02205	0.42785	0.50182
	24127013	0.191	0.17633	0.13455
	24170843	0.3036	0.44746	0.07685
	24170873	0	0.28513	0.28903
	24171016	0.30376	0.30563	0.15453
	24275618	0.00234	0.44695	0.50588
	24276013	0.14151	0.41822	0.72656
	24355203	0.03652	0.23279	0.42157
	24355218	0.03652	0.23279	0.42157
	24355383	0.07473	0.19681	0.37944
	24404101	0	0.04373	0.09402
	24524682	0.15657	0.03257	0.29866
	24582700	0.04882	0.2913	0.44649
	24633959	0.0684	0.4715	0.66663
	24781688	0.10538	0.0657	0.21486
	24829563	0.22897	0.10361	0.50984
	24881500	0.10911	0.11803	0.36868
	24993996	0	0.21839	0.22383
	25014085	0.00082	0.21172	0.25185
	25028382	0.19374	0.26329	0.34798
	25036524	0.11559	0.23744	0.38262
	25087806	0.02191	0.1041	0.24963
	25097217	0	0.32006	0.31952
	25134742	0	0.39498	0.41021
	25134780	-	0.40084	0.40677
	25157216	0.00082	0.36885	0.41691
	25239212	0.01126	0.10908	0.03193
	25286553	0.13761	0.12645	0.30775
	25306891	0.46181	0.45802	0
	25338592	0.29417	0.10773	0.22008
	25338691	0.31033	0.04998	0.2031
	25360208	0	0.08344	0.16411
	25364703	0.06273	0.31635	0.53377
	25402658	0.04227	0.07861	0.22073
	25403471	0.01632	0.14856	0.2882
	25437716	0.39975	0.08168	0.32042
	25454999	0.22354	0.32022	0.73563
	25455177	0.06868	0.50329	0.65067
	25466460	0.09638	0.32333	0.55863
	25477218	0.06021	0.64298	0.78143
	25477251	0.02738	0.54746	0.66702
	25616076	0	0.6217	0.65807
	25624709	0.15111	0.21217	0.50548
	25693012	0.58257	0.19553	0.42209
	25707015	0.02344	0.43091	0.28672
	25850723	0	0.18167	0.22164
	25855820	0.01407	0.05338	0.07161
	25880651	0.13551	0.15441	0.23583
	25882051	0.05909	0.09035	0.3028
	25886892	0.05437	0.11399	0.12145
	25902439	0.21735	0.11626	0.24282
	25952888	0.18991	0.31971	0.65716
	25971964	0.35913	0.1592	0.22057
	25973122	0	0.2989	0.23779
	25984081	0.41315	0.04328	0.58335
	25984821	0.04306	0.01727	0
	25998803	0.5815	0.02159	0.57594
	26011419	0.06324	0.08228	0.19584
	26017234	0.10941	0.06712	0.29837
	26038884	0.10186	0.44089	0.70732
	26063775	0.03447	0.4236	0.58742
	26124703	0.04391	0.60561	0.74567
	26194130	0.03796	0.39203	0.58846
	26194147	0.03796	0.18274	0.33432
	26197536	0.15532	0.16026	0.50141
	26197860	0.15092	0.2598	0.39986
	26212931	0.04737	0.05102	0.22143
	26245990	0.33533	0.1365	0.60443
	26246163	0.46655	0.0548	0.67548
	26292230	0	0.35079	0.38726
	26292481	0.02205	0.14803	0.21721
	26334505	0.01663	0.59554	0.52116
	26478685	0.10053	0.02097	0.00737
	26540958	0.01629	0.30606	0.44015
	26563922	0.29894	0.22241	0.1868
	26579741	0.25643	0.32641	0
	26580489	0.35223	0	0.27358
	26580610	0.24985	0.08251	0.15713
	26650676	0.1571	0.16923	0.34121
	26818171	0.01981	0.48601	0.61867
	26882006	0.14829	0.33652	0.65372
	26882008	0.14829	0.36976	0.67124
	26882019	0.15504	0.36306	0.67763
	26882095	0.02205	0.49042	0.56758
	26890727	0	0.09783	0.08846
	26895810	0	0.13171	0.08344
	26919477	0	0.23091	0.25631
	26933101	0.09154	0.1459	0.00127
	26987740	0.06631	0.04604	0.14393
	26995889	0.51124	0.00459	0.4575
	27035637	0.01875	0.14683	0.11843
	27035709	0.01948	0.33049	0.27025
	27086185	0	0.06197	0.10251
	27104462	0.06797	0	0.1308
	27248529	0.50888	0.02239	0.3498
	27248564	0.49053	0.02596	0.33178
	27306646	0.02205	0.1468	0.25837
	27481883	0.07663	0.32712	0.57844
	27530714	0.47012	0.51537	0.06272
	27604705	0.00287	0.25874	0.36247
	27604886	0.01573	0.23968	0.33621
	27607125	0.01852	0.41393	0.45574
	27683100	0	0.52953	0.56285
	27683129	0.01043	0.51749	0.60276
	27706540	0.02912	0.42673	0.52251
	27706608	0.02912	0.43136	0.52767
	27727548	0	0.16973	0.22404
	27778529	0.50922	0.56422	0.12601
	27800879	0.43757	0.54165	0.08086
	27800890	0.43757	0.54165	0.08086
	27801173	0.27449	0.47262	0.08886
	27828677	0.47421	0.06046	0.5884
	27865529	0.11078	0.27835	0.59592
	27872585	0	0.38949	0.39584
	27906582	0	0.22808	0.26247
	27940176	0.05815	0.35396	0.56421
	27987634	0.22756	0.25237	0.66277
	27989737	0.17	0.03199	0.15652
	27995977	0.11214	0.03896	0.03497
	27996022	0.11214	0.03896	0.03497
	28088205	0	0.39025	0.40609
	28136169	0.04325	0	0.06222
	28136358	0	0.22857	0.30019
	28144463	0	0.21856	0.19452
	28191793	0	0.33718	0.30367
	28222247	0.03939	0.31105	0.18944
	28261164	-	0.35494	0.36068
	28261173	-	0.23931	0.24412
	28282474	0.16406	0.08627	0.42668
	28287830	0.08561	0.05599	0.18403
	28287842	0.08914	0.08134	0.23726
	28343578	0	0.10484	0.08587
	28360965	-	0.39694	0.40286
	28360995	0.31314	0.27068	0.74705
	28369489	0	0.23112	0.23303
	28374029	0.13749	0.00614	0.07289
	28425692	0.26443	0.06648	0.21334
	28425790	0.29049	0.10514	0.16987
	28448625	0.16628	0.02058	0.0699
	28454147	0.0041	0.21321	0.15455
	28454187	0.02205	0.28617	0.36399
	28454366	0.09052	0.10092	0
	28568929	0.14778	0.39043	0.18737
	28571859	0.14917	0.46247	0.19879
	28642328	0	0.41557	0.41279
	28658454	0.49566	0.23689	0.32365
	28683193	0.00675	0.528	0.5897
	28689317	0.74434	0.50793	0.12637
	28695164	0.40193	0.00914	0.42295
	28704957	0.03397	0.4804	0.58861
	28748941	0.15774	0.45252	0.16906
	28770754	0.1395	0.39107	0.13099
	28810769	0.67011	0.21251	0.48124
	28848370	0.26727	0.16053	0.11887
	28862394	0.12484	0.22861	0.18573
	28898192	0.17718	0.63413	0.85904
	28924237	0.22244	0.07311	0.38352
	28924251	0.22244	0.07311	0.38352
	28927110	0.1912	0.57634	0.23898
	28951890	0.0088	0.08685	0.17431
	28982354	0.25756	0.16413	0.15335
	28995050	0.09116	0.0545	0.24863
	28995154	0.27496	0.03846	0.29933
	28997252	0.29866	0.15561	0.19444
	29001808	0.01873	0.1084	0.22351
	29001926	0.08166	0.15644	0.39951
	29002025	0.22249	0.05181	0.46734
	29035113	0	0.15503	0.23436
	29046364	0	0.13605	0.07857
	29054501	0.02581	0.11193	0.05086
	29054598	0.04062	0.13373	0.05086
	29101926	0.21645	0.38309	0.73615
	29101976	0.21645	0.26483	0.61698
	29102881	0.15179	0.56216	0.87088
	29102936	0.17342	0.33208	0.70517
	29134440	0	0.23128	0.26199
	29183111	0.29369	0.4648	0.91193
	29185345	0.03461	0.11321	0.22725
	29186513	0	0.018	0.04621
	29189784	0.0464	0.18658	0.3801
	29189789	0.0464	0.10917	0.2908
	29232723	0.27771	0.25174	0.71542
	29232740	0.19326	0.23316	0.6369
	29232760	0.19326	0.23316	0.6369
	29282145	0.1195	0.54216	0.77683
	29291347	0.06915	0.06488	0.13679
	29344412	0.15347	0.02418	0.26223
	29344414	0.15347	0.02418	0.26223
	29372050	0.05703	0.07385	0.17181
	29372064	0.05703	0.07385	0.17181
	29372391	0.21257	0.01238	0.31753
	29372441	0.16779	0.09653	0.35083
4	229167	0.09607	0.62873	0.79071
	274146	0.12407	0.54521	0.77861
	290391	0	0.28741	0.27284
	303003	0.17336	0.1318	0.44619
	303079	0.03745	0.09315	0.22544
	328431	0.08562	0.59096	0.79576
	328529	0	0.48437	0.52259
	409828	0.33618	0.33218	0
	409833	0.33159	0.41664	0
	413001	0.36392	0.43301	0
	456148	0.3582	0.11623	0.61382
	532666	0.0658	0.14691	0.2826
	637395	0.16296	0.40234	0.74643
	653367	0.0716	0.38202	0.59884
	653378	0.14262	0.35337	0.68393
	665369	-	0.29306	0.29837
	818213	0.02962	0.22653	0.39898
	824071	0	0.04636	0.10152
	854098	0.08523	0.45158	0.39047
	963339	0.10643	0.14965	0.3388
	1118078	0.00082	0.53319	0.57398
	1245870	0.07434	0.52144	0.38315
	1249850	0.01776	0.17966	0.16457
	1249874	0.01409	0.53731	0.46927
	1304938	0.01676	0.19567	0.33879
	1308983	0.02159	0.05316	0.14406
	1335826	0.19186	0.4259	0.74514
	1335903	0.11961	0.01279	0.11174
	1366284	0.06965	0.46714	0.31341
	1366314	0.06987	0.52311	0.35559
	1366319	0.05699	0.45988	0.30385
	1366359	0.07625	0.29263	0.13059
	1414734	0.08811	0.13579	0.03306
	1427251	0	0.28573	0.28921
	1427425	0	0.02586	0.06963
	1444301	0.06015	0.07423	0.25731
	1482064	0	0.48381	0.48504
	1503602	0.44814	0.34987	0.41119
	1533336	0.17424	0.54687	0.18817
	1546685	0.5269	0.09154	0.47215
	1576436	0.04019	0	0.03057
	1662223	0.02205	0.28871	0.4035
	1849326	0.20999	0.24093	0.09553
	1890187	0.23909	0.24808	0.14156
	1890280	0.21913	0.23237	0.13115
	1890311	0.21913	0.15278	0.54319
	1891841	0.1898	0.05912	0.28533
	1968899	0.00518	0.55129	0.43737
	1969028	0.0064	0.4459	0.4369
	2035310	0.01121	0.26098	0.27016
	2121993	0	0.31989	0.27114
	2135101	0.27164	0.09009	0.42658
	2147313	0.05221	0.01961	0.11951
	2179040	0.10062	0.27953	0.5636
	2179165	0.11428	0.06883	0.31001
	2190875	0.05665	0.14547	0.26384
	2190893	0.16525	0.13596	0.0597
	2202204	0.17322	0.26103	0.49696
	2217965	0.40886	0.12478	0.28457
	2217975	0.38621	0.21525	0.08102
	2250433	0.03829	0.31882	0.18497
	2266748	0.00082	0.28858	0.33193
	2266810	0.00082	0.27213	0.31483
	2371458	0.12096	0.19137	0.50796
	2389707	0.18298	0.40414	0.74857
	2446142	0.02395	0.15457	0.18841
	2459203	0.08232	0.13547	0.39175
	2462146	0.2149	0.30175	0.70305
	2483911	0.09842	0.14587	0.39481
	2487658	0.04044	0.10534	0.01581
	2487665	0.04748	0.04711	0.03456
	2488947	0.23652	0.35629	0.51132
	2540201	0.27094	0.04877	0.35501
	2584915	0.1664	0.31484	0.08963
	2589923	0.05774	0.18865	0.39612
	2589926	0.09822	0.10822	0.13984
	2599530	0.12969	0.49567	0.77372
	2630321	0.04964	0.56405	0.70711
	2640762	0.04436	0.05009	0.20126
	2654489	0.08682	0.5194	0.74445
	2674636	0.1279	0.26081	0.46904
	2674978	0	0.32372	0.32413
	2677147	0.00627	0.38239	0.43085
	2685273	0.01189	0.1807	0.1039
	2685276	0.01189	0.08304	0.03214
	2721318	0.22962	0.52236	0.5667
	2721352	0.04136	0.17639	0.12752
	2721365	0.06144	0.24986	0.4908
	2721384	0.296	0.41162	0.08865
	2724075	0.3207	0.62772	0.11237
	2739828	0.02091	0.62645	0.69849
	2739845	0.01987	0.17304	0.22862
	2747820	0.06776	0.52124	0.72381
	2755490	0.02205	0.01337	0
	2775010	0	0.39309	0.35181
	2805872	0.56245	0.46561	0.03701
	2824639	0.06737	0.03067	0.07344
	2826409	0.10979	0.01898	0.25233
	2876742	0.07208	0.09671	0.30317
	2876769	0.06624	0.21376	0.40287
	2944972	0.21394	0.13732	0.52765
	2947491	0.05684	0.38083	0.58939
	2947554	0.03021	0.26809	0.42144
	2991022	0.53022	0.25513	0.21261
	2993891	0.67843	0.0497	0.61935
	2993903	0.66012	0.34002	0.38488
	2993999	0.73992	0.50906	0.16991
	3030717	0.02201	0.46821	0.55001
	3112068	0.03343	0.23912	0.41707
	3112086	0.03343	0.23912	0.41707
	3112096	0.10844	0.19105	0.48215
	3112206	0.10318	0.28319	0.54685
	3112230	0.10318	0.28319	0.54685
	3117460	0.10953	0.26636	0.54496
	3154882	0.08914	0.34467	0.52981
	3154974	0.0977	0.46546	0.64901
	3162514	0.01068	0.42236	0.53213
	3186393	0.7877	0.00918	0.77361
	3186406	0	0.65538	0.6598
	3217031	0.04426	0.0035	0.04268
	3217068	0.08626	0.02966	0.1046
	3247166	0	0.38767	0.36873
	3266680	0.57018	0.02266	0.49685
	3291382	0.00923	0.22763	0.31076
	3313404	0.06225	0.09027	0.18802
	3354345	0.30884	0.30311	0.03332
	3410544	0.06926	0.30775	0.20543
	3410612	0.11135	0.00728	0.0978
	3410643	0	0.55352	0.5529
	3410859	0.18447	0.05545	0.17222
	3442399	0.22904	0.19404	0.4839
	3442460	0.1739	0.299	0.24369
	3442497	-	0.37396	0.37979
	3442596	0.18179	0.35614	0.07097
	3442597	0.08561	0.11674	0.2539
	3492550	0.17779	0.03206	0.13583
	3506623	0	0.45161	0.55673
	3508211	0	0.58151	0.53741
	3512527	0.01781	0.57882	0.42644
	3512532	0.01781	0.57882	0.42644
	3540728	0.03853	0.49121	0.65933
	3540910	0.17339	0.17502	0.49044
	3569523	0.06797	0.61205	0.76297
	3570964	0.16051	0.35281	0.68272
	3609685	0	0.06742	0.1226
	3721617	0.17798	0.12945	0.34283
	3760368	0.03824	0.32339	0.14687
	3760791	0.09909	0.28175	0.34581
	3805702	0.82876	0.70119	0.16695
	3838772	0.44485	0.01961	0.5097
	3874467	0.17926	0.10959	0.1903
	3920450	0	0.39546	0.3357
	3920460	0	0.58375	0.53465
	3920498	0	0.37012	0.30993
	3925449	0	0.35152	0.41038
	4038955	0.15899	0.23835	0.57216
	4069529	0.04098	0.18668	0.36455
	4501918	0	0	0.04235
	4756469	0	0.11335	0.12462
	4932562	0.10156	0.38368	0.6611
	5169784	0	0.19148	0.19436
	5171476	0.00082	0.16479	0.22342
	5212636	0.08807	0.37721	0.57567
	5238939	0.34562	0.1849	0.06222
	5239055	0.28397	0.18013	0.00784
	5258632	0.206	0.21501	0.60467
	5492489	0.0385	0.28962	0.18657
	5670570	0.1247	0.13707	0.00889
	5671120	0.13957	0.24153	0.57954
	5671128	0.21389	0.39893	0.76194
	5754824	0.0043	0.58511	0.53578
	5756102	0	0.38982	0.47538
	5756121	0	0.44558	0.50766
	5757215	0.12762	0.10792	0.06666
	6278223	0.06551	0.29247	0.50087
	7430463	0.2852	0.10686	0.20158
	7529863	0.00082	0.29956	0.34382
	7539016	0	0.05748	0.12131
	7548429	0.20604	0.32457	0.09638
	8165748	0.05173	0.49897	0.64235
	8165751	0.05173	0.49897	0.64235
	8172993	0	0.03971	0.06897
	8432333	0	0.37695	0.38326
	8473598	0.05061	0.67191	0.54275
	8522900	0.42311	0.48176	0.04351
	8566080	0.29383	0.40948	0.4369
	8566092	0.29383	0.40948	0.4369
	8566840	0.43997	0.49711	0.05569
	8566854	0.45786	0.5195	0.05569
	8773033	0.09212	0.31924	0.46247
	8773174	0	0.35573	0.34501
	8848762	0.00664	0.28204	0.37796
	8925206	0.07972	0.27415	0.48498
	8928847	0.03616	0	0.02659
	8928888	0.02014	0	0.02659
	8953474	0.05745	0.28196	0.48408
	9565432	0.02205	0.25655	0.35271
	9640134	0.12156	0.50577	0.76892
	9703772	0.01909	0.69973	0.77219
	9707003	0	0.59677	0.65669
	10186636	0.17161	0.25499	0.56685
	10192588	0.40373	0.52773	0.0583
	10192629	0.40373	0.52773	0.0583
	10192634	0.03896	0	0.07168
	10192851	0.03258	0.37038	0.53373
	10193031	0.04112	0.17257	0.36284
	10244461	0.27576	0.45182	0.62605
	10425605	0.30605	0.25061	0.09076
	10425641	0.26993	0.26506	0.07735
	10491439	0.4657	0.38918	0.12093
	10674637	0.45416	0.08916	0.33159
	10855180	0.29682	0.37763	0.03217
	10855203	0.4348	0.3816	0.00982
	10855216	0.4348	0.3816	0.00982
	10965702	0.39879	0.34481	0.47268
	11101328	0.10053	0.27611	0.47574
	11101341	0.03856	0.30678	0.41215
	11158805	0.02588	0.24091	0.31615
	11164321	0	0.43167	0.34685
	11183721	0	0.51786	0.45908
	11183741	0	0.14668	0.11114
	11341092	0.51181	0.30472	0.32218
	11341251	0.43626	0.26173	0.30105
	11476479	0.42814	0.46817	0.06887
	11476486	0	0.17179	0.12568
	11478399	0.41421	0.01807	0.41776
	11746739	0.35382	0.33971	0.0399
	11748608	0.31213	0.21203	0.14481
	11748635	0.31904	0.09605	0.20814
	12349860	0.30317	0.21499	0.07976
	12597852	0.05319	0.29442	0.48349
	12597854	0.02077	0.3952	0.52402
	12601956	0.00657	0.38548	0.31925
	12796524	0.18011	0.10494	0.45545
	12810147	0.04629	0.19654	0.40199
	12810149	0.02362	0.52307	0.69042
	12878322	0.07826	0.33995	0.55739
	12878490	0	0.40087	0.43895
	12942928	0.00082	0.15031	0.19063
	12942952	0.01144	0.30963	0.38426
	13018438	0.04325	0.31741	0.41567
	13147016	0	0.47321	0.5148
	13152185	0.04997	0.40045	0.59105
	13152273	0.00391	0.15585	0.26715
	13371294	0.00591	0.16641	0.29165
	13595687	0	0.37322	0.45684
	14119823	0.07503	0.1672	0.35806
	14246678	0.03448	0.62508	0.4795
	14294950	0.06021	0.37232	0.52076
	14300469	0.13943	0.37331	0.68075
	14301030	0.02213	0.12486	0.22031
	14301995	0.00222	0.52072	0.52415
	14302025	0.02944	0.17354	0.19026
	14303556	0	0.51108	0.4875
	14579365	0	0.42541	0.42683
	14687957	0	0.37903	0.40419
	15158910	0.02627	0.45016	0.34524
	15159048	0.05128	0.50875	0.3605
	15159058	0.01786	0.02783	0.019
	15249871	0	0.14281	0.12609
	15251873	0	0.17017	0.13363
	15310671	0.0126	0.27098	0.19348
	15362135	0.06437	0.34633	0.37012
	15815522	0	0.09108	0.13968
	15815524	0	0.09108	0.13968
	15815563	0.00234	0.26351	0.33985
	15839614	0	0.44497	0.48097
	15849127	0.02067	0.19084	0.13356
	15956602	0.0216	0.69536	0.55774
	15956614	0.0216	0.69536	0.55774
	15987854	0.15063	0.14582	0.4916
	16174170	0.07986	0.40559	0.58082
	16190049	0.00529	0.36573	0.26738
	16190173	0.01015	0.24063	0.37771
	16919701	0.06444	0.18262	0.35271
	17072595	0	0.37764	0.45414
	17312587	0	0.24808	0.30239
[truncated: 4,171 more rows]
