# Supplementary material for: Re-evaluation of the role of Indian germplasm as center of melon diversification based on genotyping-by-sequencing analysis
Source: BMC Genomics. 2019 Jun 3;20:448. doi: 10.1186/s12864-019-5784-0 (PMC6547464; doi:10.1186/s12864-019-5784-0)
Supplement: Supplementary file 9 — Table S4. Haplotypes blocks defined by SNPanalyzer 2.0 (XLSX 57 kb) [file 12864_2019_5784_MOESM9_ESM.xlsx]

## Sheet: Supple Table3
Chromosome	SNP	position	end	size
1	S1_27333	27333	82224	54892
1	S1_217662	217662	226413	8752
1	S1_624899	624899	625029	131
1	S1_793040	793040	793134	95
1	S1_964365	964365	967706	3342
1	S1_1224017	1224017	1224067	51
1	S1_1474673	1474673	1474681	9
1	S1_1551559	1551559	1559390	7832
1	S1_1727615	1727615	1740187	12573
1	S1_1806171	1806171	1806428	258
1	S1_1959340	1959340	1959435	96
1	S1_2005414	2005414	2005532	119
1	S1_2065368	2065368	2077108	11741
1	S1_2277582	2277582	2279144	1563
1	S1_2499198	2499198	2591201	92004
1	S1_2629086	2629086	2678975	49890
1	S1_2841728	2841728	2841890	163
1	S1_2872204	2872204	2872233	30
1	S1_3039283	3039283	3039301	19
1	S1_3062265	3062265	3089728	27464
1	S1_4020387	4020387	4020398	12
1	S1_4029922	4029922	4029973	52
1	S1_4104877	4104877	4162511	57635
1	S1_4170256	4170256	4330975	160720
1	S1_4533122	4533122	4692286	159165
1	S1_5059593	5059593	5199804	140212
1	S1_5877605	5877605	5907291	29687
1	S1_6922080	6922080	7024447	102368
1	S1_7133048	7133048	7188846	55799
1	S1_7559765	7559765	7622100	62336
1	S1_7976973	7976973	7977242	270
1	S1_7994732	7994732	7994849	118
1	S1_8036580	8036580	8793410	756831
1	S1_9274264	9274264	9274308	45
1	S1_9987884	9987884	9989717	1834
1	S1_10188640	10188640	10371816	183177
1	S1_10929599	10929599	10929631	33
1	S1_11230034	11230034	11230067	34
1	S1_11648112	11648112	11674351	26240
1	S1_12403802	12403802	12403808	7
1	S1_12678199	12678199	12678377	179
1	S1_13242219	13242219	13243769	1551
1	S1_13279406	13279406	13322459	43054
1	S1_13598442	13598442	13632317	33876
1	S1_14624465	14624465	14624466	2
1	S1_14852892	14852892	14858123	5232
1	S1_15505302	15505302	15545940	40639
1	S1_15967275	15967275	15990323	23049
1	S1_16186355	16186355	16201762	15408
1	S1_16208175	16208175	16247475	39301
1	S1_16454726	16454726	16454750	25
1	S1_16634883	16634883	16644746	9864
1	S1_16644820	16644820	16644852	33
1	S1_16852293	16852293	16937873	85581
1	S1_17067630	17067630	17067809	180
1	S1_18643386	18643386	18789633	146248
1	S1_19330209	19330209	19330248	40
1	S1_19383019	19383019	19425347	42329
1	S1_19507561	19507561	19680263	172703
1	S1_19710542	19710542	19710644	103
1	S1_19925284	19925284	19958759	33476
1	S1_19968273	19968273	20132117	163845
1	S1_20210103	20210103	20210170	68
1	S1_20500931	20500931	20519337	18407
1	S1_20826095	20826095	20834535	8441
1	S1_21078075	21078075	21103136	25062
1	S1_22057114	22057114	22061847	4734
1	S1_22358590	22358590	22379694	21105
1	S1_22750299	22750299	23069258	318960
1	S1_23197547	23197547	23934134	736588
1	S1_24707984	24707984	25163241	455258
1	S1_25328908	25328908	25372710	43803
1	S1_25883869	25883869	26099038	215170
1	S1_26485787	26485787	27032995	547209
1	S1_27227665	27227665	27235937	8273
1	S1_27271558	27271558	27271589	32
1	S1_27345206	27345206	27345759	554
1	S1_27537972	27537972	27697162	159191
1	S1_27697171	27697171	27750320	53150
1	S1_28088822	28088822	28171784	82963
1	S1_28406559	28406559	28406660	102
1	S1_28762636	28762636	29265311	502676
1	S1_29390362	29390362	29420373	30012
1	S1_29420377	29420377	29539238	118862
1	S1_30488839	30488839	30495024	6186
1	S1_30564508	30564508	30569227	4720
1	S1_30584172	30584172	30584199	28
1	S1_30773153	30773153	30773181	29
1	S1_31075493	31075493	31087494	12002
1	S1_31221634	31221634	31221647	14
1	S1_31559967	31559967	31559988	22
1	S1_31753410	31753410	31788982	35573
1	S1_31872625	31872625	31872750	126
1	S1_31873651	31873651	31873675	25
1	S1_31964910	31964910	31977908	12999
1	S1_32065928	32065928	32207513	141586
1	S1_32255719	32255719	32255745	27
1	S1_32323239	32323239	32323258	20
1	S1_32380270	32380270	32621206	240937
1	S1_32742210	32742210	32820850	78641
1	S1_32869086	32869086	32873732	4647
1	S1_32932419	32932419	33124688	192270
1	S1_33208494	33208494	33209190	697
1	S1_33273480	33273480	33273664	185
1	S1_33395355	33395355	33437843	42489
1	S1_33572246	33572246	33574832	2587
1	S1_33687339	33687339	33741108	53770
1	S1_33829972	33829972	33830057	86
1	S1_33991935	33991935	33993256	1322
1	S1_34162326	34162326	34162657	332
1	S1_34186709	34186709	34241705	54997
1	S1_34432722	34432722	34458756	26035
1	S1_34633772	34633772	34641910	8139
1	S1_34703036	34703036	34704525	1490
1	S1_34994603	34994603	35014525	19923
1	S1_35224212	35224212	35232078	7867
1	S1_35258894	35258894	35291833	32940
1	S1_35317044	35317044	35371869	54826
2	S2_164272	164272	170681	6410
2	S2_695358	695358	695427	70
2	S2_1089904	1089904	1139260	49357
2	S2_1279615	1279615	1279654	40
2	S2_1621015	1621015	1623351	2337
2	S2_1805185	1805185	1805196	12
2	S2_1805328	1805328	1805382	55
2	S2_1910002	1910002	1922091	12090
2	S2_2150952	2150952	2264970	114019
2	S2_2336325	2336325	2345193	8869
2	S2_2383162	2383162	2405738	22577
2	S2_2601269	2601269	2602333	1065
2	S2_2722950	2722950	2722954	5
2	S2_2860002	2860002	2876416	16415
2	S2_3171597	3171597	3238537	66941
2	S2_3286839	3286839	3286923	85
2	S2_3331749	3331749	3362357	30609
2	S2_3774661	3774661	4138504	363844
2	S2_4354526	4354526	4354937	412
2	S2_4564354	4564354	4721144	156791
2	S2_5214326	5214326	5214348	23
2	S2_5338280	5338280	5338412	133
2	S2_5338413	5338413	5390442	52030
2	S2_5895586	5895586	5895749	164
2	S2_7304783	7304783	7304786	4
2	S2_7375499	7375499	7375537	39
2	S2_7605964	7605964	7644352	38389
2	S2_7983998	7983998	7984061	64
2	S2_8591619	8591619	8595888	4270
2	S2_8626284	8626284	8707297	81014
2	S2_8994193	8994193	8994286	94
2	S2_9591822	9591822	9591941	120
2	S2_11852937	11852937	12249486	396550
2	S2_12288666	12288666	12370274	81609
2	S2_12501774	12501774	12602347	100574
2	S2_12741413	12741413	12972854	231442
2	S2_13295265	13295265	13296281	1017
2	S2_13792789	13792789	13792793	5
2	S2_13799066	13799066	13823378	24313
2	S2_14229246	14229246	14229306	61
2	S2_14487863	14487863	14487975	113
2	S2_14604518	14604518	14616378	11861
2	S2_14765349	14765349	14807478	42130
2	S2_14945253	14945253	14969562	24310
2	S2_14996180	14996180	14997911	1732
2	S2_15182419	15182419	15202638	20220
2	S2_15369460	15369460	15370385	926
2	S2_15418078	15418078	15418089	12
2	S2_15556180	15556180	15556656	477
2	S2_17275176	17275176	17275281	106
2	S2_17425703	17425703	17482295	56593
2	S2_19248688	19248688	19320825	72138
2	S2_19437983	19437983	19641696	203714
2	S2_19819434	19819434	19916699	97266
2	S2_20008982	20008982	20023210	14229
2	S2_20366298	20366298	20395010	28713
2	S2_20402543	20402543	20402575	33
2	S2_20562989	20562989	20566458	3470
2	S2_21597668	21597668	21597806	139
2	S2_21645181	21645181	21677957	32777
2	S2_22053170	22053170	22055994	2825
2	S2_22733210	22733210	22811925	78716
2	S2_22941959	22941959	22961656	19698
2	S2_23125004	23125004	23128443	3440
2	S2_23323000	23323000	23323022	23
2	S2_23518245	23518245	23559577	41333
2	S2_23719641	23719641	23719688	48
2	S2_24049875	24049875	24050006	132
2	S2_24165515	24165515	24165537	23
2	S2_24242188	24242188	24296249	54062
2	S2_24298458	24298458	24298505	48
2	S2_24383678	24383678	24383840	163
2	S2_24471263	24471263	24480299	9037
2	S2_24578017	24578017	24578094	78
2	S2_24636850	24636850	24696678	59829
2	S2_24746761	24746761	24760053	13293
2	S2_24792145	24792145	24792150	6
2	S2_24850978	24850978	24928503	77526
2	S2_24928895	24928895	24930725	1831
2	S2_24947942	24947942	24947997	56
2	S2_24966049	24966049	24967394	1346
2	S2_25030377	25030377	25031076	700
2	S2_25162336	25162336	25179012	16677
2	S2_25309941	25309941	25314095	4155
2	S2_25371974	25371974	25374414	2441
2	S2_25476203	25476203	25490236	14034
2	S2_25635269	25635269	25635353	85
2	S2_25654927	25654927	25657169	2243
2	S2_25709254	25709254	25773579	64326
2	S2_25883201	25883201	25919461	36261
2	S2_26051036	26051036	26176991	125956
3	S3_67348	67348	86945	19598
3	S3_127260	127260	132448	5189
3	S3_199212	199212	199560	349
3	S3_219381	219381	260821	41441
3	S3_381420	381420	381451	32
3	S3_381531	381531	401908	20378
3	S3_420753	420753	428676	7924
3	S3_515573	515573	573868	58296
3	S3_688309	688309	689437	1129
3	S3_714059	714059	737604	23546
3	S3_940282	940282	940333	52
3	S3_1290179	1290179	1290271	93
3	S3_2020365	2020365	2039022	18658
3	S3_2452685	2452685	2452692	8
3	S3_2499868	2499868	2785806	285939
3	S3_2792335	2792335	2792348	14
3	S3_3382809	3382809	3389245	6437
3	S3_3394864	3394864	3439896	45033
3	S3_3638252	3638252	3638270	19
3	S3_3638366	3638366	3638385	20
3	S3_3792242	3792242	3829955	37714
3	S3_5236838	5236838	5271573	34736
3	S3_5305397	5305397	5492149	186753
3	S3_6149988	6149988	6150214	227
3	S3_6587230	6587230	6587321	92
3	S3_7084175	7084175	7084232	58
3	S3_7104513	7104513	7212124	107612
3	S3_7525169	7525169	7921297	396129
3	S3_8113165	8113165	8113288	124
3	S3_8750486	8750486	8750559	74
3	S3_9339866	9339866	9383118	43253
3	S3_9903953	9903953	9903974	22
3	S3_11061295	11061295	11112187	50893
3	S3_11169258	11169258	11301325	132068
3	S3_12096666	12096666	13762362	1665697
3	S3_14731289	14731289	14731375	87
3	S3_14954245	14954245	14954917	673
3	S3_15069546	15069546	15069622	77
3	S3_15762885	15762885	15763211	327
3	S3_15951599	15951599	15959751	8153
3	S3_15971327	15971327	19317754	3346428
3	S3_19879816	19879816	19879833	18
3	S3_20405217	20405217	20405318	102
3	S3_20444013	20444013	20576339	132327
3	S3_20639808	20639808	20741870	102063
3	S3_20761231	20761231	20761267	37
3	S3_20955303	20955303	20955429	127
3	S3_21173444	21173444	21218713	45270
3	S3_21333667	21333667	21335622	1956
3	S3_21474439	21474439	21517840	43402
3	S3_21813876	21813876	21837031	23156
3	S3_21959926	21959926	21969865	9940
3	S3_22155274	22155274	22169898	14625
3	S3_22489099	22489099	22489606	508
3	S3_22533457	22533457	22533587	131
3	S3_22640369	22640369	22640387	19
3	S3_22640446	22640446	22666129	25684
3	S3_22753091	22753091	22764479	11389
3	S3_22784194	22784194	22784203	10
3	S3_23116939	23116939	23337676	220738
3	S3_23363938	23363938	23363945	8
3	S3_23547150	23547150	23547155	6
3	S3_23596551	23596551	23596571	21
3	S3_23633279	23633279	23633311	33
3	S3_23682983	23682983	23683172	190
3	S3_23854049	23854049	23854095	47
3	S3_23955656	23955656	23955759	104
3	S3_24170843	24170843	24171016	174
3	S3_24355203	24355203	24355218	16
3	S3_24829563	24829563	24881500	51938
3	S3_25134742	25134742	25134780	39
3	S3_25239212	25239212	25286553	47342
3	S3_25338592	25338592	25338691	100
3	S3_25402658	25402658	25403471	814
3	S3_25477218	25477218	25477251	34
3	S3_25616076	25616076	25624709	8634
3	S3_25984821	25984821	25998803	13983
3	S3_26194130	26194130	26194147	18
3	S3_26292230	26292230	26334505	42276
3	S3_26579741	26579741	26580489	749
3	S3_26890727	26890727	26919477	28751
3	S3_26933101	26933101	26995889	62789
3	S3_27035637	27035637	27035709	73
3	S3_27248529	27248529	27248564	36
3	S3_27604705	27604705	27607125	2421
3	S3_27683100	27683100	27683129	30
3	S3_27706540	27706540	27706608	69
3	S3_27778529	27778529	27800890	22362
3	S3_27828677	27828677	27872585	43909
3	S3_28261164	28261164	28261173	10
3	S3_28287830	28287830	28287842	13
3	S3_28343578	28343578	28360995	17418
3	S3_28425692	28425692	28425790	99
3	S3_28448625	28448625	28454366	5742
3	S3_28568929	28568929	28571859	2931
3	S3_28683193	28683193	28695164	11972
3	S3_28898192	28898192	28924251	26060
3	S3_28951890	28951890	28982354	30465
3	S3_28997252	28997252	29001808	4557
3	S3_29054501	29054501	29102936	48436
3	S3_29183111	29183111	29185345	2235
3	S3_29186513	29186513	29189789	3277
3	S3_29282145	29282145	29372441	90297
4	S4_229167	229167	274146	44980
4	S4_290391	290391	303079	12689
4	S4_328431	328431	328529	99
4	S4_409828	409828	413001	3174
4	S4_456148	456148	532666	76519
4	S4_1118078	1118078	1245870	127793
4	S4_1249850	1249850	1249874	25
4	S4_1366284	1366284	1366359	76
4	S4_1427251	1427251	1427425	175
4	S4_1444301	1444301	1482064	37764
4	S4_1546685	1546685	1662223	115539
4	S4_1849326	1849326	1890311	40986
4	S4_1968899	1968899	2035310	66412
4	S4_2147313	2147313	2179165	31853
4	S4_2190875	2190875	2190893	19
4	S4_2217965	2217965	2217975	11
4	S4_2250433	2250433	2266810	16378
4	S4_2487658	2487658	2487665	8
4	S4_2630321	2630321	2677147	46827
4	S4_2685273	2685273	2685276	4
4	S4_2724075	2724075	2755490	31416
4	S4_2775010	2775010	2805872	30863
4	S4_2824639	2824639	2826409	1771
4	S4_2947491	2947491	2947554	64
4	S4_2993891	2993891	2993999	109
4	S4_3154882	3154882	3186393	31512
4	S4_3186406	3186406	3217031	30626
4	S4_3247166	3247166	3266680	19515
4	S4_3442597	3442597	3492550	49954
4	S4_3506623	3506623	3512532	5910
4	S4_3569523	3569523	3609685	40163
4	S4_3721617	3721617	3805702	84086
4	S4_3838772	3838772	3920498	81727
4	S4_4069529	4069529	4501918	432390
4	S4_5169784	5169784	5171476	1693
4	S4_5212636	5212636	5239055	26420
4	S4_5258632	5258632	5492489	233858
4	S4_5670570	5670570	5757215	86646
4	S4_7430463	7430463	7529863	99401
4	S4_7539016	7539016	7548429	9414
4	S4_8165748	8165748	8172993	7246
4	S4_8432333	8432333	8566854	134522
4	S4_8773033	8773033	8773174	142
4	S4_8848762	8848762	8928888	80127
4	S4_9703772	9703772	9707003	3232
4	S4_10192588	10192588	10192634	47
4	S4_10425605	10425605	10491439	65835
4	S4_10674637	10674637	10855216	180580
4	S4_11183721	11183721	11183741	21
4	S4_11476479	11476479	11478399	1921
4	S4_12597852	12597852	12601956	4105
4	S4_12810149	12810149	12942952	132804
4	S4_13147016	13147016	13152273	5258
4	S4_14301030	14301030	14303556	2527
4	S4_15158910	15158910	15159048	139
4	S4_15249871	15249871	15251873	2003
4	S4_15815522	15815522	15839614	24093
4	S4_15956602	15956602	15956614	13
4	S4_16190173	16190173	17072595	882423
4	S4_17312587	17312587	17382242	69656
4	S4_18934580	18934580	18961162	26583
4	S4_19926645	19926645	19969670	43026
4	S4_20027001	20027001	20027045	45
4	S4_20287714	20287714	21093955	806242
4	S4_21093976	21093976	21118293	24318
4	S4_23192726	23192726	23860512	667787
4	S4_23956048	23956048	23959740	3693
4	S4_24188751	24188751	24208821	20071
4	S4_24563299	24563299	25986938	1423640
4	S4_26020250	26020250	26020338	89
4	S4_26042404	26042404	26045647	3244
4	S4_26293531	26293531	26293630	100
4	S4_26371337	26371337	26389865	18529
4	S4_26674829	26674829	26703330	28502
4	S4_27008043	27008043	27008064	22
4	S4_27008082	27008082	27009100	1019
4	S4_27026105	27026105	27026191	87
4	S4_27442496	27442496	27491647	49152
4	S4_27767396	27767396	27768762	1367
4	S4_27822789	27822789	27822791	3
4	S4_27943550	27943550	27943559	10
4	S4_28542903	28542903	28577802	34900
4	S4_28776497	28776497	28776530	34
4	S4_28888005	28888005	28888084	80
4	S4_28952409	28952409	28952460	52
4	S4_28980527	28980527	28980542	16
4	S4_29191412	29191412	29191439	28
4	S4_29218502	29218502	29218510	9
4	S4_29230048	29230048	29238920	8873
4	S4_29353600	29353600	29364991	11392
4	S4_29459062	29459062	29459130	69
4	S4_29476417	29476417	29476435	19
4	S4_29500243	29500243	29500248	6
4	S4_29500306	29500306	29566053	65748
4	S4_29629682	29629682	29629733	52
4	S4_30011463	30011463	30011500	38
4	S4_30428917	30428917	30429196	280
4	S4_30479410	30479410	30479414	5
4	S4_30520841	30520841	30526190	5350
4	S4_30788460	30788460	30788580	121
4	S4_30938679	30938679	30977839	39161
4	S4_31494012	31494012	31503577	9566
4	S4_31530673	31530673	31530677	5
4	S4_31584557	31584557	31584559	3
4	S4_31622936	31622936	31622997	62
4	S4_32004945	32004945	32020957	16013
4	S4_32090820	32090820	32090865	46
4	S4_32204781	32204781	32204818	38
4	S4_32266707	32266707	32269352	2646
4	S4_32353666	32353666	32353672	7
4	S4_32378725	32378725	32380557	1833
4	S4_32433169	32433169	32437952	4784
4	S4_32536969	32536969	32536983	15
4	S4_32860484	32860484	32860495	12
4	S4_32963376	32963376	32966562	3187
4	S4_32986005	32986005	32986088	84
4	S4_33011741	33011741	33110370	98630
4	S4_33115229	33115229	33115452	224
5	S5_37174	37174	125424	88251
5	S5_251810	251810	251871	62
5	S5_401375	401375	404319	2945
5	S5_638939	638939	639044	106
5	S5_689572	689572	694993	5422
5	S5_718673	718673	718698	26
5	S5_844673	844673	844780	108
5	S5_897114	897114	907923	10810
5	S5_939780	939780	943318	3539
5	S5_1150405	1150405	1197966	47562
5	S5_1255888	1255888	1255897	10
5	S5_1435104	1435104	1435190	87
5	S5_1519511	1519511	1520800	1290
5	S5_1566390	1566390	1623931	57542
5	S5_1702592	1702592	1711877	9286
5	S5_1908137	1908137	1908167	31
5	S5_2007151	2007151	2007183	33
5	S5_2040887	2040887	2043855	2969
5	S5_2274195	2274195	2276719	2525
5	S5_2396572	2396572	2398417	1846
5	S5_2798738	2798738	2798779	42
5	S5_2825645	2825645	2825686	42
5	S5_2859581	2859581	2863212	3632
5	S5_2910108	2910108	2952186	42079
5	S5_3186464	3186464	3186489	26
5	S5_3360634	3360634	3464962	104329
5	S5_3475637	3475637	3530444	54808
5	S5_3736424	3736424	3743799	7376
5	S5_4023667	4023667	4026177	2511
5	S5_4101856	4101856	4101905	50
5	S5_4764138	4764138	4795028	30891
5	S5_6018988	6018988	6018997	10
5	S5_6399566	6399566	6399636	71
5	S5_6829547	6829547	7306190	476644
5	S5_7362439	7362439	7362443	5
5	S5_8174308	8174308	8409079	234772
5	S5_8568427	8568427	8568449	23
5	S5_8568467	8568467	8568751	285
5	S5_8901967	8901967	9124150	222184
5	S5_9301966	9301966	9303423	1458
5	S5_9439661	9439661	9439746	86
5	S5_9478850	9478850	9478865	16
5	S5_9580944	9580944	9590309	9366
5	S5_10423670	10423670	10423685	16
5	S5_11360315	11360315	11917790	557476
5	S5_12064779	12064779	12064910	132
5	S5_12656281	12656281	12656309	29
5	S5_13258359	13258359	13498927	240569
5	S5_13543171	13543171	13765248	222078
5	S5_13842178	13842178	13846879	4702
5	S5_14222070	14222070	14880205	658136
5	S5_14932692	14932692	16199868	1267177
5	S5_16404640	16404640	16429814	25175
5	S5_16794098	16794098	16794125	28
5	S5_17217398	17217398	17250024	32627
5	S5_17874082	17874082	18258795	384714
5	S5_18917214	18917214	19516081	598868
5	S5_19712144	19712144	19765861	53718
5	S5_20420475	20420475	20793972	373498
5	S5_21395684	21395684	21403006	7323
5	S5_21541774	21541774	21557803	16030
5	S5_21666437	21666437	21666550	114
5	S5_22718324	22718324	22962704	244381
5	S5_23142677	23142677	23298038	155362
5	S5_23380459	23380459	23386193	5735
5	S5_23483242	23483242	23495992	12751
5	S5_23539462	23539462	23539506	45
5	S5_23667603	23667603	23667657	55
5	S5_23960330	23960330	23960342	13
5	S5_24079306	24079306	24081952	2647
5	S5_24283563	24283563	24330013	46451
5	S5_24396960	24396960	24398445	1486
5	S5_24980732	24980732	24997050	16319
5	S5_25756472	25756472	25780192	23721
5	S5_25953659	25953659	26017840	64182
5	S5_26028002	26028002	26028182	181
5	S5_26100692	26100692	26134651	33960
5	S5_26136973	26136973	26138354	1382
5	S5_26174645	26174645	26174646	2
5	S5_26176235	26176235	26181558	5324
5	S5_26184186	26184186	26201244	17059
5	S5_26201352	26201352	26201417	66
5	S5_26208152	26208152	26208154	3
5	S5_26284321	26284321	26288978	4658
5	S5_26346153	26346153	26356409	10257
5	S5_26469114	26469114	26469165	52
5	S5_26533144	26533144	26533147	4
5	S5_26676623	26676623	26676810	188
5	S5_26857036	26857036	26857075	40
5	S5_26861519	26861519	26893655	32137
5	S5_27122738	27122738	27130678	7941
5	S5_27213395	27213395	27213426	32
5	S5_27448270	27448270	27448395	126
5	S5_27616443	27616443	27678675	62233
5	S5_27774883	27774883	27787133	12251
5	S5_27952300	27952300	27952347	48
5	S5_28005283	28005283	28005523	241
5	S5_28186095	28186095	28328011	141917
6	S6_12899	12899	95582	82684
6	S6_147144	147144	157987	10844
6	S6_174377	174377	254951	80575
6	S6_484477	484477	540723	56247
6	S6_701659	701659	847166	145508
6	S6_890613	890613	891987	1375
6	S6_906984	906984	908595	1612
6	S6_973663	973663	973972	310
6	S6_982682	982682	984145	1464
6	S6_1082941	1082941	1140519	57579
6	S6_1189474	1189474	1189481	8
6	S6_1249048	1249048	1250408	1361
6	S6_1302815	1302815	1302820	6
6	S6_1425116	1425116	1435166	10051
6	S6_1449701	1449701	1453469	3769
6	S6_1490214	1490214	1493188	2975
6	S6_1964074	1964074	2178613	214540
6	S6_2232960	2232960	2232975	16
6	S6_2255865	2255865	2256088	224
6	S6_2283588	2283588	2283616	29
6	S6_2375504	2375504	2375511	8
6	S6_2438517	2438517	2438795	279
6	S6_2615324	2615324	2616029	706
6	S6_2685554	2685554	2685571	18
6	S6_2694143	2694143	2749112	54970
6	S6_2794453	2794453	2856807	62355
6	S6_2935959	2935959	2936019	61
6	S6_2999484	2999484	2999513	30
6	S6_3060289	3060289	3105427	45139
6	S6_3180506	3180506	3180510	5
6	S6_3218313	3218313	3218627	315
6	S6_3279662	3279662	3283569	3908
6	S6_3416619	3416619	3416662	44
6	S6_3552112	3552112	3552224	113
6	S6_3557410	3557410	3577060	19651
6	S6_3755014	3755014	3794702	39689
6	S6_3891193	3891193	3901793	10601
6	S6_4135294	4135294	4135341	48
6	S6_4459110	4459110	4473185	14076
6	S6_4597647	4597647	4610595	12949
6	S6_4786176	4786176	4786256	81
6	S6_5118568	5118568	5237489	118922
6	S6_5265364	5265364	5269877	4514
6	S6_5542552	5542552	5593685	51134
6	S6_5638258	5638258	5643177	4920
6	S6_5775992	5775992	5909134	133143
6	S6_6044492	6044492	6063081	18590
6	S6_6874187	6874187	7066125	191939
6	S6_7207793	7207793	7318620	110828
6	S6_7642841	7642841	7679986	37146
6	S6_7737212	7737212	7782242	45031
6	S6_8023360	8023360	8624980	601621
6	S6_13445712	13445712	13481767	36056
6	S6_13762509	13762509	13798696	36188
6	S6_13866624	13866624	13866700	77
6	S6_14255775	14255775	14255927	153
6	S6_14604267	14604267	14609261	4995
6	S6_14912639	14912639	14912663	25
6	S6_15635542	15635542	16027255	391714
6	S6_18479255	18479255	18665099	185845
6	S6_18727656	18727656	18808852	81197
6	S6_19071142	19071142	19071220	79
6	S6_19375929	19375929	19375931	3
6	S6_19615454	19615454	19658825	43372
6	S6_19762322	19762322	19864250	101929
6	S6_20714665	20714665	21003981	289317
6	S6_21401477	21401477	21694377	292901
6	S6_22357702	22357702	22907867	550166
6	S6_22908034	22908034	22914525	6492
6	S6_23033530	23033530	23042950	9421
6	S6_24044956	24044956	24240358	195403
6	S6_24464202	24464202	24471891	7690
6	S6_24741995	24741995	24742102	108
6	S6_25509539	25509539	25660426	150888
6	S6_26599335	26599335	27230193	630859
6	S6_29178079	29178079	29178094	16
6	S6_30667579	30667579	30672976	5398
6	S6_31297856	31297856	31458686	160831
6	S6_31466618	31466618	31556224	89607
6	S6_31589587	31589587	31589606	20
6	S6_31615031	31615031	31627509	12479
6	S6_31646297	31646297	32012242	365946
6	S6_32050745	32050745	32086460	35716
6	S6_32599669	32599669	32633485	33817
6	S6_32745857	32745857	32752386	6530
6	S6_33117916	33117916	33712319	594404
6	S6_34070181	34070181	34129348	59168
6	S6_34355421	34355421	34369449	14029
6	S6_34636843	34636843	34637022	180
6	S6_34813408	34813408	34815841	2434
6	S6_34964949	34964949	34980777	15829
6	S6_35012332	35012332	35015858	3527
6	S6_35460054	35460054	35460072	19
6	S6_35508431	35508431	35508451	21
6	S6_35654897	35654897	35685093	30197
6	S6_35721298	35721298	35721435	138
6	S6_35883323	35883323	35913407	30085
7	S7_45233	45233	142221	96989
7	S7_211947	211947	226162	14216
7	S7_248669	248669	252210	3542
7	S7_276635	276635	311815	35181
7	S7_346633	346633	352681	6049
7	S7_368182	368182	369075	894
7	S7_614603	614603	655198	40596
7	S7_850227	850227	868808	18582
7	S7_1044552	1044552	1055289	10738
7	S7_1069410	1069410	1070829	1420
7	S7_1102680	1102680	1106234	3555
7	S7_1213345	1213345	1213435	91
7	S7_1234424	1234424	1234433	10
7	S7_1237095	1237095	1237140	46
7	S7_1279785	1279785	1279786	2
7	S7_1287967	1287967	1288075	109
7	S7_1338217	1338217	1338238	22
7	S7_1484192	1484192	1551804	67613
7	S7_1851959	1851959	1851974	16
7	S7_1962384	1962384	1962748	365
7	S7_2035197	2035197	2035204	8
7	S7_2035263	2035263	2094864	59602
7	S7_2434656	2434656	2438081	3426
7	S7_2532255	2532255	2544871	12617
7	S7_2610945	2610945	2641358	30414
7	S7_2655314	2655314	2655316	3
7	S7_2725530	2725530	2727866	2337
7	S7_2760948	2760948	2920898	159951
7	S7_3291488	3291488	3291503	16
7	S7_3427774	3427774	3435720	7947
7	S7_3483273	3483273	3505933	22661
7	S7_4625878	4625878	4625910	33
7	S7_4669069	4669069	4675148	6080
7	S7_4746255	4746255	4746313	59
7	S7_5186217	5186217	5253510	67294
7	S7_6403204	6403204	6973925	570722
7	S7_7008103	7008103	7017327	9225
7	S7_7461590	7461590	7508698	47109
7	S7_7675929	7675929	7943638	267710
7	S7_8113090	8113090	8116314	3225
7	S7_8714001	8714001	8714045	45
7	S7_8833538	8833538	8833732	195
7	S7_8987321	8987321	9429335	442015
7	S7_9992528	9992528	10234688	242161
7	S7_10401235	10401235	10401374	140
7	S7_10727087	10727087	10827211	100125
7	S7_12677281	12677281	13957077	1279797
7	S7_14797673	14797673	14893499	95827
7	S7_15599378	15599378	15916695	317318
7	S7_16499473	16499473	16792727	293255
7	S7_16964481	16964481	17098878	134398
7	S7_17397350	17397350	17560261	162912
7	S7_17580656	17580656	17659487	78832
7	S7_18817517	18817517	19713450	895934
7	S7_20251907	20251907	20255077	3171
7	S7_20588008	20588008	20623205	35198
7	S7_20747751	20747751	20747819	69
7	S7_21263002	21263002	21264846	1845
7	S7_21427433	21427433	21427444	12
7	S7_21449920	21449920	21463000	13081
7	S7_21527508	21527508	21527752	245
7	S7_21783096	21783096	21810630	27535
7	S7_21951694	21951694	21983628	31935
7	S7_22295726	22295726	22295798	73
7	S7_22510082	22510082	22516074	5993
7	S7_23096380	23096380	23096428	49
7	S7_23662241	23662241	23662273	33
7	S7_24138992	24138992	24182284	43293
7	S7_24207350	24207350	24207613	264
7	S7_24328953	24328953	24339892	10940
7	S7_24439438	24439438	24439522	85
7	S7_24528771	24528771	24535248	6478
7	S7_24918913	24918913	24949806	30894
7	S7_25200214	25200214	25242135	41922
7	S7_25246307	25246307	25246320	14
7	S7_25311927	25311927	25311976	50
7	S7_25410025	25410025	25410083	59
7	S7_25436000	25436000	25438251	2252
7	S7_25979670	25979670	26010234	30565
7	S7_26017884	26017884	26017982	99
7	S7_26292703	26292703	26304972	12270
7	S7_26370013	26370013	26392261	22249
7	S7_26515422	26515422	26515465	44
8	S8_154155	154155	154195	41
8	S8_186817	186817	312130	125314
8	S8_329312	329312	329440	129
8	S8_424724	424724	438721	13998
8	S8_474635	474635	474729	95
8	S8_801642	801642	837740	36099
8	S8_859273	859273	859440	168
8	S8_929829	929829	929858	30
8	S8_1108757	1108757	1136906	28150
8	S8_1179032	1179032	1213985	34954
8	S8_1221818	1221818	1221911	94
8	S8_1253931	1253931	1254011	81
8	S8_1414856	1414856	1417461	2606
8	S8_1494165	1494165	1494349	185
8	S8_1666151	1666151	1750307	84157
8	S8_1779032	1779032	1787644	8613
8	S8_1981977	1981977	1991285	9309
8	S8_2037236	2037236	2038917	1682
8	S8_2276502	2276502	2281342	4841
8	S8_2316226	2316226	2316328	103
8	S8_2397457	2397457	2416735	19279
8	S8_2551864	2551864	2551950	87
8	S8_2633472	2633472	2633533	62
8	S8_2671645	2671645	2671656	12
8	S8_2694045	2694045	2694065	21
8	S8_2878637	2878637	2878965	329
8	S8_3220204	3220204	3224107	3904
8	S8_3345809	3345809	3345886	78
8	S8_3346040	3346040	3346071	32
8	S8_3346186	3346186	3346236	51
8	S8_3378608	3378608	3378615	8
8	S8_3400414	3400414	3459345	58932
8	S8_3510675	3510675	3516489	5815
8	S8_3625729	3625729	3753077	127349
8	S8_3805482	3805482	3833920	28439
8	S8_4049959	4049959	4057264	7306
8	S8_4303552	4303552	4314363	10812
8	S8_4430709	4430709	4450717	20009
8	S8_4587560	4587560	4587948	389
8	S8_4879094	4879094	4890069	10976
8	S8_4910084	4910084	4911319	1236
8	S8_4977238	4977238	5071323	94086
8	S8_5186312	5186312	5198614	12303
8	S8_5298815	5298815	5320265	21451
8	S8_5324316	5324316	5324443	128
8	S8_5381241	5381241	5381366	126
8	S8_5493962	5493962	5493983	22
8	S8_5531181	5531181	5541455	10275
8	S8_5623204	5623204	5628294	5091
8	S8_5825040	5825040	5839144	14105
8	S8_6075940	6075940	6084644	8705
8	S8_6195055	6195055	6195091	37
8	S8_6242944	6242944	6244444	1501
8	S8_6326878	6326878	6327050	173
8	S8_6397875	6397875	6398059	185
8	S8_6416520	6416520	6428022	11503
8	S8_6607518	6607518	6609442	1925
8	S8_6845491	6845491	6874287	28797
8	S8_6895515	6895515	6895530	16
8	S8_7073499	7073499	7073507	9
8	S8_7143758	7143758	7143776	19
8	S8_7212414	7212414	7225204	12791
8	S8_7872847	7872847	7887544	14698
8	S8_8123472	8123472	8123597	126
8	S8_8133583	8133583	8159062	25480
8	S8_8179977	8179977	8180039	63
8	S8_8481454	8481454	8485814	4361
8	S8_8486571	8486571	8486667	97
8	S8_8496900	8496900	8499249	2350
8	S8_8596289	8596289	8608525	12237
8	S8_8677211	8677211	8686716	9506
8	S8_8773871	8773871	9068206	294336
8	S8_14633533	14633533	14667714	34182
8	S8_15334498	15334498	15573771	239274
8	S8_17669333	17669333	17873904	204572
8	S8_17873918	17873918	18426109	552192
8	S8_18882272	18882272	19241332	359061
8	S8_19874257	19874257	19908088	33832
8	S8_20042067	20042067	20042142	76
8	S8_20093882	20093882	20124583	30702
8	S8_20308511	20308511	20364257	55747
8	S8_20796222	20796222	21093637	297416
8	S8_21825476	21825476	22173288	347813
8	S8_22480476	22480476	22537463	56988
8	S8_23117260	23117260	23117409	150
8	S8_23260565	23260565	23303590	43026
8	S8_23745250	23745250	23750750	5501
8	S8_23836134	23836134	23836158	25
8	S8_24437833	24437833	24437848	16
8	S8_24716733	24716733	24716750	18
8	S8_24716826	24716826	24716837	12
8	S8_27437470	27437470	27437481	12
8	S8_27579872	27579872	28366734	786863
8	S8_28591196	28591196	28737838	146643
8	S8_29637298	29637298	29650549	13252
8	S8_29915164	29915164	29942865	27702
8	S8_29974844	29974844	30067429	92586
8	S8_30097038	30097038	30097073	36
8	S8_30099509	30099509	30099663	155
8	S8_30244884	30244884	30244914	31
8	S8_31009375	31009375	31009511	137
8	S8_31373802	31373802	31373805	4
8	S8_31500121	31500121	31607818	107698
8	S8_31782203	31782203	31782228	26
8	S8_31956618	31956618	32013285	56668
8	S8_32048432	32048432	32048454	23
8	S8_32212169	32212169	32282293	70125
8	S8_32323078	32323078	32510525	187448
9	S9_1327	1327	88935	87609
9	S9_167601	167601	199844	32244
9	S9_271653	271653	271724	72
9	S9_303830	303830	304014	185
9	S9_310308	310308	355211	44904
9	S9_540689	540689	545554	4866
9	S9_641350	641350	641362	13
9	S9_768453	768453	768470	18
9	S9_779729	779729	779766	38
9	S9_811474	811474	811614	141
9	S9_835161	835161	884689	49529
9	S9_1143401	1143401	1143456	56
9	S9_1166898	1166898	1360016	193119
9	S9_1378665	1378665	1434548	55884
9	S9_1540368	1540368	1556692	16325
9	S9_1580635	1580635	1666387	85753
9	S9_1732869	1732869	1732892	24
9	S9_1773003	1773003	1788425	15423
9	S9_2154347	2154347	2220280	65934
9	S9_2248818	2248818	2251279	2462
9	S9_2335255	2335255	2335302	48
9	S9_2351174	2351174	2378171	26998
9	S9_3444008	3444008	3444057	50
9	S9_3520808	3520808	3520812	5
9	S9_3522708	3522708	3522805	98
9	S9_4014494	4014494	4098325	83832
9	S9_4172988	4172988	4191466	18479
9	S9_4223532	4223532	4258281	34750
9	S9_4259560	4259560	4259571	12
9	S9_4462963	4462963	4465017	2055
9	S9_4535923	4535923	4535924	2
9	S9_5053846	5053846	5458257	404412
9	S9_5490911	5490911	5512552	21642
9	S9_5717976	5717976	5718086	111
9	S9_5881795	5881795	5881815	21
9	S9_7475035	7475035	7480752	5718
9	S9_7632834	7632834	7633286	453
9	S9_8031462	8031462	8031750	289
9	S9_8087057	8087057	8184999	97943
9	S9_8427971	8427971	8431492	3522
9	S9_8692016	8692016	8715989	23974
9	S9_9232958	9232958	9235284	2327
9	S9_9417707	9417707	9452297	34591
9	S9_9984205	9984205	9984255	51
9	S9_10732299	10732299	10815272	82974
9	S9_11871133	11871133	11878955	7823
9	S9_12033751	12033751	12033757	7
9	S9_13429525	13429525	13435203	5679
9	S9_13672606	13672606	14837914	1165309
9	S9_15579696	15579696	15579699	4
9	S9_15617365	15617365	15617461	97
9	S9_15732341	15732341	15773062	40722
9	S9_16212944	16212944	16263583	50640
9	S9_16877376	16877376	16885818	8443
9	S9_17140952	17140952	17141045	94
9	S9_17410971	17410971	17410973	3
9	S9_17455149	17455149	17455248	100
9	S9_17576003	17576003	17576343	341
9	S9_18112024	18112024	18116386	4363
9	S9_18401470	18401470	18402951	1482
9	S9_18449683	18449683	18461647	11965
9	S9_19003090	19003090	19003130	41
9	S9_19098398	19098398	19106241	7844
9	S9_19179678	19179678	19259121	79444
9	S9_19488105	19488105	19488129	25
9	S9_19752584	19752584	19752717	134
9	S9_19826642	19826642	19827162	521
9	S9_19840962	19840962	19840963	2
9	S9_19974574	19974574	20089945	115372
9	S9_20251540	20251540	20252472	933
9	S9_20412652	20412652	20430712	18061
9	S9_20430785	20430785	20502836	72052
9	S9_20762761	20762761	20762858	98
9	S9_20776473	20776473	20776517	45
9	S9_20791331	20791331	20791336	6
9	S9_20834611	20834611	20834689	79
9	S9_21035091	21035091	21133018	97928
9	S9_21505138	21505138	21658797	153660
9	S9_21733484	21733484	21734177	694
9	S9_21737950	21737950	21739746	1797
9	S9_22033231	22033231	22033240	10
9	S9_22159336	22159336	22314027	154692
9	S9_22423661	22423661	22442178	18518
9	S9_22531898	22531898	22540061	8164
9	S9_22703580	22703580	22703787	208
9	S9_22859387	22859387	22866382	6996
9	S9_22928779	22928779	22944124	15346
9	S9_23020447	23020447	23023973	3527
9	S9_23118178	23118178	23118202	25
9	S9_23442459	23442459	23488851	46393
9	S9_23504523	23504523	23566834	62312
9	S9_23587989	23587989	23588023	35
9	S9_23625723	23625723	23625761	39
9	S9_23625857	23625857	23627151	1295
9	S9_23744870	23744870	24030886	286017
9	S9_24041505	24041505	24058424	16920
10	S10_16453	16453	99499	83047
10	S10_326849	326849	405964	79116
10	S10_441737	441737	443512	1776
10	S10_533112	533112	556171	23060
10	S10_711803	711803	711868	66
10	S10_720302	720302	724795	4494
10	S10_747828	747828	757253	9426
10	S10_1202206	1202206	1203407	1202
10	S10_1291758	1291758	1291780	23
10	S10_1376969	1376969	1376981	13
10	S10_1381559	1381559	1415805	34247
10	S10_1438806	1438806	1441130	2325
10	S10_1448387	1448387	1448401	15
10	S10_1486096	1486096	1486148	53
10	S10_1486749	1486749	1499219	12471
10	S10_1578624	1578624	1606412	27789
10	S10_1692595	1692595	1709565	16971
10	S10_2105803	2105803	2124809	19007
10	S10_2227543	2227543	2227568	26
10	S10_2424425	2424425	2424426	2
10	S10_2432987	2432987	2433005	19
10	S10_2533090	2533090	2541327	8238
10	S10_2715483	2715483	2763887	48405
10	S10_2912204	2912204	2912209	6
10	S10_3235996	3235996	3236202	207
10	S10_3374832	3374832	3380555	5724
10	S10_3380584	3380584	3415789	35206
10	S10_3443138	3443138	3449903	6766
10	S10_3470382	3470382	3470558	177
10	S10_3649694	3649694	3693645	43952
10	S10_3802662	3802662	3802759	98
10	S10_3946736	3946736	3946894	159
10	S10_3946922	3946922	3946988	67
10	S10_4357820	4357820	4361263	3444
10	S10_4371289	4371289	4381310	10022
10	S10_4623022	4623022	4623463	442
10	S10_4651214	4651214	4651263	50
10	S10_4885227	4885227	4885956	730
10	S10_5120511	5120511	5120659	149
10	S10_5352241	5352241	5352262	22
10	S10_5401919	5401919	5403382	1464
10	S10_5622394	5622394	5622479	86
10	S10_8498043	8498043	8799473	301431
10	S10_10277663	10277663	10277709	47
10	S10_10636157	10636157	10636424	268
10	S10_11830708	11830708	11896848	66141
10	S10_16808731	16808731	17218778	410048
10	S10_17399054	17399054	17400755	1702
10	S10_17708678	17708678	17708726	49
10	S10_17749304	17749304	17749809	506
10	S10_18019040	18019040	18019060	21
10	S10_18383943	18383943	18384046	104
10	S10_19174150	19174150	19201970	27821
10	S10_19518840	19518840	19522110	3271
10	S10_19830994	19830994	19831052	59
10	S10_20579325	20579325	20688801	109477
10	S10_20800847	20800847	20800900	54
10	S10_21334305	21334305	21334479	175
10	S10_21568938	21568938	21781267	212330
10	S10_23666762	23666762	23688552	21791
10	S10_23747706	23747706	24659573	911868
10	S10_24849749	24849749	24969550	119802
11	S11_58338	58338	197809	139472
11	S11_197865	197865	206980	9116
11	S11_244244	244244	244397	154
11	S11_780655	780655	780664	10
11	S11_988348	988348	988432	85
11	S11_1071623	1071623	1071625	3
11	S11_1142465	1142465	1213752	71288
11	S11_1383381	1383381	1435469	52089
11	S11_1801796	1801796	1801906	111
11	S11_1806226	1806226	1908709	102484
11	S11_2137952	2137952	2144732	6781
11	S11_2470558	2470558	2470570	13
11	S11_2768208	2768208	2885721	117514
11	S11_3321077	3321077	3323207	2131
11	S11_3417238	3417238	3429168	11931
11	S11_3552177	3552177	3677378	125202
11	S11_3677391	3677391	3823060	145670
11	S11_3865689	3865689	3896514	30826
11	S11_3967292	3967292	4104224	136933
11	S11_4228297	4228297	4228310	14
11	S11_9593831	9593831	9593873	43
11	S11_10744572	10744572	10744732	161
11	S11_11327562	11327562	11405428	77867
11	S11_12106614	12106614	12153484	46871
11	S11_13052541	13052541	13052599	59
11	S11_13052604	13052604	13053224	621
11	S11_14054510	14054510	15036788	982279
11	S11_15360468	15360468	15574165	213698
11	S11_15809376	15809376	17050992	1241617
11	S11_18125527	18125527	18300313	174787
11	S11_18436645	18436645	18437557	913
11	S11_19340953	19340953	19340979	27
11	S11_19460083	19460083	19467266	7184
11	S11_19541777	19541777	19702707	160931
11	S11_19924497	19924497	20056818	132322
11	S11_20278339	20278339	20295108	16770
11	S11_20409926	20409926	20411314	1389
11	S11_20487635	20487635	20487707	73
11	S11_21134485	21134485	21148289	13805
11	S11_21477580	21477580	21477635	56
11	S11_21771952	21771952	21784089	12138
11	S11_21895733	21895733	21897046	1314
11	S11_22587234	22587234	22587365	132
11	S11_23279589	23279589	23279655	67
11	S11_24355422	24355422	25042780	687359
11	S11_25300114	25300114	25349783	49670
11	S11_25709140	25709140	25732500	23361
11	S11_25765221	25765221	25890031	124811
11	S11_25924233	25924233	25924310	78
11	S11_26381115	26381115	26381116	2
11	S11_26657126	26657126	26717659	60534
11	S11_26962216	26962216	26965030	2815
11	S11_27070455	27070455	27070479	25
11	S11_27306492	27306492	27306675	184
11	S11_27320788	27320788	27321059	272
11	S11_27332198	27332198	27333917	1720
11	S11_27504543	27504543	27504570	28
11	S11_27654759	27654759	27666088	11330
11	S11_27829577	27829577	27833916	4340
11	S11_27855541	27855541	27855542	2
11	S11_27856134	27856134	27906117	49984
11	S11_28032013	28032013	28032019	7
11	S11_28226584	28226584	28234226	7643
11	S11_28397228	28397228	28402153	4926
11	S11_28529616	28529616	28621010	91395
11	S11_28674516	28674516	28721895	47380
11	S11_28798051	28798051	28830113	32063
11	S11_29289712	29289712	29289757	46
11	S11_29336631	29336631	29336742	112
11	S11_29371869	29371869	29371913	45
11	S11_29699428	29699428	29700761	1334
11	S11_29817489	29817489	29818664	1176
11	S11_29961502	29961502	29963584	2083
11	S11_30009051	30009051	30012076	3026
11	S11_30135562	30135562	30135642	81
11	S11_30540551	30540551	30540576	26
11	S11_30779670	30779670	30807269	27600
11	S11_31065037	31065037	31065054	18
11	S11_31092267	31092267	31103491	11225
11	S11_31316565	31316565	31340833	24269
11	S11_31353067	31353067	31354116	1050
12	S12_68313	68313	401701	333389
12	S12_472781	472781	749232	276452
12	S12_1053374	1053374	1055849	2476
12	S12_1137382	1137382	1138746	1365
12	S12_1213642	1213642	1233286	19645
12	S12_2900477	2900477	4018122	1117646
12	S12_4158671	4158671	4158721	51
12	S12_4897992	4897992	5571076	673085
12	S12_5745444	5745444	5825172	79729
12	S12_8289868	8289868	8320338	30471
12	S12_9323817	9323817	9471501	147685
12	S12_9630644	9630644	9710643	80000
12	S12_9969484	9969484	9969495	12
12	S12_10105997	10105997	11379783	1273787
12	S12_11422892	11422892	11503644	80753
12	S12_12761970	12761970	12762110	141
12	S12_12909256	12909256	12909490	235
12	S12_13088035	13088035	13088048	14
12	S12_13573075	13573075	13574062	988
12	S12_16297747	16297747	16379404	81658
12	S12_17003276	17003276	17012579	9304
12	S12_18108921	18108921	18855441	746521
12	S12_19163101	19163101	19163103	3
12	S12_19235392	19235392	19235437	46
12	S12_19473306	19473306	19517542	44237
12	S12_19576709	19576709	19656134	79426
12	S12_20206919	20206919	20402280	195362
12	S12_20765611	20765611	20770118	4508
12	S12_21073633	21073633	21125548	51916
12	S12_21559773	21559773	21559787	15
12	S12_21935374	21935374	21948337	12964
12	S12_22061587	22061587	22061655	69
12	S12_22072700	22072700	22072754	55
12	S12_22234004	22234004	22234152	149
12	S12_22319410	22319410	22684757	365348
12	S12_22782129	22782129	22782149	21
12	S12_22820505	22820505	22841813	21309
12	S12_22856005	22856005	22856036	32
12	S12_22892027	22892027	22892037	11
12	S12_22906257	22906257	22906330	74
12	S12_22938504	22938504	22980158	41655
12	S12_22991374	22991374	22994304	2931
12	S12_23031154	23031154	23031155	2
12	S12_23161788	23161788	23172678	10891
12	S12_23214581	23214581	23222682	8102
12	S12_23326613	23326613	23326635	23
12	S12_23377912	23377912	23464320	86409
12	S12_23513717	23513717	23513729	13
12	S12_23594771	23594771	23594799	29
12	S12_23608489	23608489	23608510	22
12	S12_23618187	23618187	23618306	120
12	S12_23779733	23779733	23779750	18
12	S12_24006179	24006179	24006232	54
12	S12_24186629	24186629	24190543	3915
12	S12_24259693	24259693	24279122	19430
12	S12_24334642	24334642	24334690	49
12	S12_24340881	24340881	24340999	119
12	S12_24425918	24425918	24426009	92
12	S12_24599475	24599475	24599629	155
12	S12_24623123	24623123	24623150	28
12	S12_24821738	24821738	24829531	7794
12	S12_24979038	24979038	24991732	12695
12	S12_25103963	25103963	25105751	1789
12	S12_25136828	25136828	25136872	45
12	S12_25443237	25443237	25443289	53
12	S12_25443362	25443362	25443388	27
12	S12_25662735	25662735	25662867	133
12	S12_25707382	25707382	25710362	2981
12	S12_25745931	25745931	25836049	90119
12	S12_25866659	25866659	25866669	11
12	S12_26031922	26031922	26066968	35047
12	S12_26184913	26184913	26210931	26019
12	S12_26234027	26234027	26252337	18311
